# Supplementary material for: Deep learning-based morphological feature analysis and the prognostic association study in colon adenocarcinoma histopathological images
Source: Front Oncol. 2023 Feb 8;13:1081529. doi: 10.3389/fonc.2023.1081529 (PMC9945212; doi:10.3389/fonc.2023.1081529)
Supplement: Supplementary File 1 — The parameters we used for feature extraction for the software CellProfiler. [file Presentation_1.zip]

Archive with 1 entries (1 files):
- file1.cpproj
