# Supplementary material for: Deep learning-based morphological feature analysis and the prognostic association study in colon adenocarcinoma histopathological images
Source: Front Oncol. 2023 Feb 8;13:1081529. doi: 10.3389/fonc.2023.1081529 (PMC9945212; doi:10.3389/fonc.2023.1081529)
Supplement: Supplementary Table 1 — The morphological features extracted by CellProfiler from cells in the tumor region. [file DataSheet_1.csv]

case	Granularity_10_ImageAfterMath	Granularity_11_ImageAfterMath	Granularity_12_ImageAfterMath	Granularity_13_ImageAfterMath	Granularity_14_ImageAfterMath	Granularity_15_ImageAfterMath	Granularity_16_ImageAfterMath	Granularity_1_ImageAfterMath	Granularity_2_ImageAfterMath	Granularity_3_ImageAfterMath	Granularity_4_ImageAfterMath	Granularity_5_ImageAfterMath	Granularity_6_ImageAfterMath	Granularity_7_ImageAfterMath	Granularity_8_ImageAfterMath	Granularity_9_ImageAfterMath	Mean_Identifyeosinprimarycytoplasm_Texture_AngularSecondMoment_maskosingray_3_00_256	Mean_Identifyeosinprimarycytoplasm_Texture_AngularSecondMoment_maskosingray_3_01_256	Mean_Identifyeosinprimarycytoplasm_Texture_AngularSecondMoment_maskosingray_3_02_256	Mean_Identifyeosinprimarycytoplasm_Texture_AngularSecondMoment_maskosingray_3_03_256	Mean_Identifyeosinprimarycytoplasm_Texture_Contrast_maskosingray_3_00_256	Mean_Identifyeosinprimarycytoplasm_Texture_Contrast_maskosingray_3_01_256	Mean_Identifyeosinprimarycytoplasm_Texture_Contrast_maskosingray_3_02_256	Mean_Identifyeosinprimarycytoplasm_Texture_Contrast_maskosingray_3_03_256	Mean_Identifyeosinprimarycytoplasm_Texture_Correlation_maskosingray_3_00_256	Mean_Identifyeosinprimarycytoplasm_Texture_Correlation_maskosingray_3_01_256	Mean_Identifyeosinprimarycytoplasm_Texture_Correlation_maskosingray_3_02_256	Mean_Identifyeosinprimarycytoplasm_Texture_Correlation_maskosingray_3_03_256	Mean_Identifyeosinprimarycytoplasm_Texture_DifferenceEntropy_maskosingray_3_00_256	Mean_Identifyeosinprimarycytoplasm_Texture_DifferenceEntropy_maskosingray_3_01_256	Mean_Identifyeosinprimarycytoplasm_Texture_DifferenceEntropy_maskosingray_3_02_256	Mean_Identifyeosinprimarycytoplasm_Texture_DifferenceEntropy_maskosingray_3_03_256	Mean_Identifyeosinprimarycytoplasm_Texture_DifferenceVariance_maskosingray_3_00_256	Mean_Identifyeosinprimarycytoplasm_Texture_DifferenceVariance_maskosingray_3_01_256	Mean_Identifyeosinprimarycytoplasm_Texture_DifferenceVariance_maskosingray_3_02_256	Mean_Identifyeosinprimarycytoplasm_Texture_DifferenceVariance_maskosingray_3_03_256	Mean_Identifyeosinprimarycytoplasm_Texture_Entropy_maskosingray_3_00_256	Mean_Identifyeosinprimarycytoplasm_Texture_Entropy_maskosingray_3_01_256	Mean_Identifyeosinprimarycytoplasm_Texture_Entropy_maskosingray_3_02_256	Mean_Identifyeosinprimarycytoplasm_Texture_Entropy_maskosingray_3_03_256	Mean_Identifyeosinprimarycytoplasm_Texture_InfoMeas1_maskosingray_3_00_256	Mean_Identifyeosinprimarycytoplasm_Texture_InfoMeas1_maskosingray_3_01_256	Mean_Identifyeosinprimarycytoplasm_Texture_InfoMeas1_maskosingray_3_02_256	Mean_Identifyeosinprimarycytoplasm_Texture_InfoMeas1_maskosingray_3_03_256	Mean_Identifyeosinprimarycytoplasm_Texture_InfoMeas2_maskosingray_3_00_256	Mean_Identifyeosinprimarycytoplasm_Texture_InfoMeas2_maskosingray_3_01_256	Mean_Identifyeosinprimarycytoplasm_Texture_InfoMeas2_maskosingray_3_02_256	Mean_Identifyeosinprimarycytoplasm_Texture_InfoMeas2_maskosingray_3_03_256	Mean_Identifyeosinprimarycytoplasm_Texture_InverseDifferenceMoment_maskosingray_3_00_256
TCGA-4N-A93T	1.3515013520125683	1.886552617851318	1.4255759200718852	3.3141487963806666	4.331589155115115	3.4544056875011964	3.030361255445678	1.3424135018704009	2.013050808747378	2.333516150011432	2.1096824755400188	1.40415063719063	1.3515533910330333	1.5140823217482604	1.506290027875787	1.4561993092610515	0.006121767871734101	0.006087873992325714	0.006229578678853246	0.006095369538671627	382.97920093192363	666.7408324135596	402.9631154966888	628.5498054147942	0.6536260658134162	0.4332593663135538	0.6350217838375356	0.450101156311849	4.556842874718068	4.852684559764166	4.605733696344724	4.824980802582902	0.0007373632360249867	0.0005788580384308589	0.0007417033255750836	0.0005797811969643074	8.26962916901522	8.182088566081115	8.271716015035587	8.17549184493247	-0.52273232572924	-0.5304505222270436	-0.5228462617576015	-0.5308125001785909	0.990167527933887	0.9884069665230893	0.9905826394058906	0.9883242152190369	0.12406206948744976
TCGA-4T-AA8H	0.9765594830938362	1.2616578999198145	1.0037816713237648	2.3346235049625106	1.301777315044601	1.8990899565026267	2.4887328561902318	1.296297665566353	1.8109139479848508	2.159466043600994	1.785413954068165	1.7163204667028322	1.2943809574851455	0.9729916185888615	0.9147337315185091	1.5578789365662797	0.008515118378868763	0.008141620877542133	0.008739030743124371	0.008158144650976086	287.20666311704895	424.9104088688804	250.5609933072368	445.64505786350696	0.614282292786945	0.4299642286943134	0.6434088437537343	0.41429376903370607	4.198350773524575	4.415397283993448	4.138405259678434	4.448686053954495	0.0010239428794611043	0.0008183124966032024	0.0010537090455414282	0.0008179358878845689	7.92707227988779	7.86125715706411	7.914233259252182	7.861083410359443	-0.46887947919612116	-0.471492899572179	-0.4720209041200792	-0.471200001416601	0.9823203676207283	0.9786024370349881	0.9826791184715307	0.9786645730046601	0.1586088374058359
TCGA-5M-AAT4	1.9749562364801545	1.936129925530511	1.658717886886986	2.0034516559566216	3.5074086904776807	3.423610602140649	2.548965897282566	1.5362806427090692	2.0565742391811996	2.375335268618994	1.9342538933866211	1.7058932614964435	1.546242977409792	1.7015459564616706	1.4572300605368271	1.4718736696557047	0.005550745972664774	0.005798144679045816	0.005591532231356804	0.005717155488574555	395.2746947877085	624.495992524879	392.6216192511155	620.4876638913429	0.5919535074429503	0.38824579195703113	0.5916929725624388	0.3822097908857004	4.622018372690566	4.847121136366671	4.628520974228007	4.855639012724418	0.0005066135365479817	0.00040626784038273603	0.0005109858771155117	0.0004055473968211624	8.221677589642848	8.10752816736868	8.225417032787124	8.108956897688206	-0.5225253739931286	-0.5345610097352645	-0.522629256172276	-0.5348983957877544	0.9928769541745276	0.9918947085663967	0.9928964183956228	0.9920791940042677	0.11457122294310497
TCGA-5M-AAT5	2.0575963496311918	1.7740470150594017	2.094413774480395	4.09936027863571	2.568044272839039	5.145692503818838	4.97237713864485	1.4646440547026416	2.4690672394368316	2.3809651743910387	1.944101892122925	1.7520658734764878	1.7490162529120756	1.499596329222529	1.7818656482619928	2.008906316522419	0.00615250978775821	0.006134224102392062	0.006296694976656311	0.006167134235216139	454.046235113863	748.661757122655	418.97167892311893	661.9853632851152	0.6169837552374643	0.400238353632731	0.6347004771665347	0.4338564855355979	4.645876093096763	4.90747564864166	4.621593505558798	4.863041619007769	0.0006815210751616375	0.0005361597428654673	0.0006978296666748089	0.0005427744745461348	8.263782536372428	8.165429202259247	8.262582260267967	8.16335197305734	-0.5308638857901229	-0.5401805960609759	-0.5320195339951408	-0.5408215375937359	0.9906204566574893	0.9885095383638111	0.9908837645689109	0.9884937620436486	0.11622000466118672
TCGA-5M-AAT6	1.5472380746033092	1.6674300205700798	1.781067663996061	2.2462800712955056	2.5334461535258055	4.219680885265468	1.6131663461361252	1.8295547442850486	2.167247814950827	2.7018076991704474	2.344993744307117	1.9391793825992423	1.734797109137696	1.7754400510692552	1.28298208256889	1.6134112670893335	0.018693170840314115	0.017096214434351373	0.01874446685377058	0.017379678580206684	329.84433491557274	528.1640636073664	318.65213142817106	519.6248691806642	0.5962034013921929	0.3936877904382432	0.6096357647781662	0.3897046501320772	4.467116437239021	4.713787920102735	4.454859880283814	4.707521649967049	0.0004841932528550166	0.00039961178869787374	0.0004986488819404948	0.0003972975680638069	8.141961187839401	8.045541355928131	8.138999352014249	8.044867140304094	-0.49373148317150145	-0.5004378221476496	-0.496740116650668	-0.5007058073004411	0.9790663894109574	0.9746515178122489	0.9812590350339486	0.9745875322782453	0.13583897173965195
TCGA-5M-AATA	2.843131299274017	3.934161927759415	3.0732791085558677	3.3432589213732515	4.008330525241321	2.7261314138078667	4.188160375365474	3.4584996643238766	4.561325252418255	5.451920488017947	4.241731549630017	3.049507642238624	2.2900843518097416	2.3259120882293507	1.6933267278706903	3.591788721450924	0.006078463143194298	0.006571305921977343	0.006009187388229501	0.006417766068648178	568.5374898820505	915.8644571163793	524.7838820512626	754.8325158950345	0.518851721445469	0.3041564657704611	0.5515383392585723	0.40219111768533866	5.025392178566797	5.242891894724861	4.99117452179072	5.142178355624206	0.00020857035563223372	0.000181323129019879	0.0002124293370354661	0.00019151423852634258	8.563756044953708	8.425159642457277	8.58561036793801	8.45624972796493	-0.5355053977310416	-0.5538590092726317	-0.5333604153575702	-0.5495052994848529	0.9793395390342716	0.980010116380968	0.9797458602188895	0.9798146647855964	0.09163070838904307
TCGA-5M-AATE	3.3303563918050902	3.2158117141003477	4.834104150734284	5.623354296734885	6.694833732116488	7.426308876717731	6.713444281905124	1.7524597992368238	2.058216651602231	2.888831266126473	2.9657740555436525	2.721442932424093	2.4631731792932157	2.288585156437449	2.616989622160029	3.403561337237325	0.005361904194996297	0.005648855911331948	0.005509822936230214	0.0056613171681877215	531.3515149459146	738.4396529255318	449.47562440051695	801.4736659082834	0.549199146940885	0.389687259688253	0.5979385431391219	0.3567610769098332	4.824937546436262	4.981520375337129	4.75837908395209	5.0190504859785445	0.0003756362148753935	0.00031929484415966776	0.00040466898487874064	0.0003114741899137773	8.256616182734827	8.130884731753689	8.2597446612501	8.12685800653569	-0.546741990963621	-0.5614273776096055	-0.5481501895629396	-0.5619459821717735	0.9945215693300051	0.994124074440784	0.9949659017519206	0.9940633697288372	0.10184963339064895
TCGA-A6-2671	3.744251693164017	4.6232091262997335	3.820237226812015	4.6604996021755465	4.345931898018134	3.7702411088569856	3.383243520744774	8.19659228029814	7.095103145671095	4.892266385594792	3.847293066106626	3.215819316954691	3.2976081229087164	4.918207660106332	3.2261406453601595	3.6524000096752482	0.00338368261860026	0.003917921616010007	0.0032923769444022986	0.0039344637032895655	974.6353818411897	1208.4818630570865	825.9807223741344	1274.659801348931	0.33166420290734866	0.20382055081608236	0.4223355767439485	0.16799974244848523	5.4690405965344615	5.521900423387443	5.383368649167887	5.549043745201241	0.00010770573430871057	0.00010332525550337665	0.00011549445498650209	0.00010108158569953919	8.575133895326864	8.415321518125307	8.612797744736193	8.408439526286525	-0.6060731307762662	-0.6286133204563502	-0.6012623623773415	-0.629491008904097	0.9992031953033715	0.999324677239551	0.9991797884864825	0.9993320305324732	0.050774944789026895
TCGA-A6-2672	6.268448158207557	4.316657707893257	4.490617497636126	3.8048066971994174	3.366414531310644	2.8663842732428604	2.7668181190929	10.922829797033272	9.518295323525654	5.637665519211277	4.170117083025732	5.148587821138525	4.101745857465423	4.951542587161186	6.363489918462249	5.188539873092853	0.0036478944421330464	0.004299678107469886	0.0035354367221070563	0.004289274112981453	1272.2641927213676	1624.3259126758255	1163.9580627356015	1671.0740447795395	0.3092115111336394	0.16326286160113038	0.36792147607140685	0.1440203180807527	5.5829223920491176	5.626655251490686	5.54033411347814	5.639660298752731	9.35608619917783e-05	9.07978869260949e-05	9.673662768209464e-05	8.968212470890923e-05	8.468741030303379	8.2904897593754	8.506539924184738	8.289652677625888	-0.6410519635890385	-0.6655098333490408	-0.6361960578647409	-0.665642146230357	0.999465104842675	0.9995455306204963	0.9994464123543945	0.9995479459271951	0.04482202231539043
TCGA-A6-2674	3.205708900836231	5.1441642759427255	2.87546157216765	3.680843328647328	2.4775097185506345	3.5566466586607177	2.161864195351972	11.068399707726078	8.69938749387057	5.301166384407067	4.5448321228876365	3.5881132631362616	3.260050646274928	4.482707335263377	6.0534667180653345	3.8718355343912534	0.0035666462670049443	0.004195189842748251	0.0034613387121155462	0.004202988784050658	1225.525452949412	1558.8651310071052	1036.9876641767212	1619.3660681242363	0.3274348841144512	0.19373758259325988	0.4278040979716843	0.1704125869866394	5.5642649579063255	5.603923766403045	5.471468737992373	5.619658894996884	9.810948816778028e-05	9.570814201499368e-05	0.00010632766664168031	9.472277826274805e-05	8.524466679189691	8.358283608037134	8.564216679975596	8.348398900025126	-0.6313405922308496	-0.653843106743379	-0.6261600909062397	-0.6554658795432614	0.9992548382349696	0.9993534426696103	0.9992476738770887	0.9993664104828938	0.04588706488892316
TCGA-A6-2675	1.9580326482221528	2.214452200166884	1.8533360569661035	3.5544366413199486	2.4144631760986552	3.0467253855569982	3.0378465821688447	4.805571106288554	4.792505191854271	2.8850613828908886	2.167941870200647	1.9701199209168234	2.1313806325800053	2.29124014828118	2.0880592371823075	2.328990679102974	0.004384284206889898	0.0046609570177631515	0.00441211959792119	0.00462658171427168	268.3955150814037	453.22274027355905	302.549848875681	424.3390183074397	0.616734169149064	0.35735074656629257	0.5759314349933917	0.3807500083429277	4.360527047703093	4.684345747102057	4.4153904998159526	4.666199198875905	0.0003493587680104634	0.00027128316700741374	0.0003499175727186399	0.00027295495921249714	8.383715984422839	8.310659731003588	8.38344520426052	8.318738833184309	-0.4741180866387037	-0.481533611963532	-0.474343525975601	-0.47998248903610846	0.9901172882386249	0.9881067210957676	0.9900752827246251	0.9878504259203902	0.1208396954333106
TCGA-A6-2676	4.63164524031418	3.76333537486068	2.6696623319338832	2.2594806208813654	2.478715675798271	1.3410996093768388	0.5408989653226051	10.517483934608183	10.983061375882452	7.969929810096753	5.85091272343481	6.100025580705837	7.794362712695481	7.77444540902336	8.599379058891369	5.446716025243027	0.003664466429639386	0.004307416624194027	0.003670192915611648	0.004383474471241481	946.8314698780358	1348.8681552968587	1039.6632884406195	1470.5206742278592	0.41293432779890227	0.21802678739704115	0.3700473086334585	0.15392623778182435	5.430890614803407	5.53573753455717	5.478011186834224	5.581635098184045	0.00010702046846348755	9.926602713968925e-05	0.00010320485755712401	9.512777165592438e-05	8.45488976330912	8.272707169388019	8.453105604629183	8.254760874317396	-0.626559780723916	-0.6515106381535389	-0.6268438699132138	-0.6542460978164648	0.9992471397564888	0.9993656416164327	0.9992525748152592	0.9994044558202759	0.054133503095663976
TCGA-A6-2677	1.8868890950306245	2.2552022192934307	1.6327375755314777	3.009069545919795	2.9296220750217263	3.033878234781432	4.045284184000328	4.400941740770218	3.6794071289826946	2.2807382911497402	1.4774766610887575	1.6427156863900312	1.1921286613070359	1.5865830798434064	1.8046907485020462	1.292473741549068	0.003352703938554401	0.0038399421868154	0.0033180763343789786	0.0038236531439297563	637.4325121548607	872.7166623453505	644.5667164174445	891.4239634122356	0.392959791331337	0.22155344046683864	0.3809966963764379	0.21488420500496425	5.161757098091746	5.280934399662994	5.180766686393396	5.290736513905013	0.0001952479375945869	0.0001780490859646132	0.0001913578320868834	0.00017366037467079142	8.618278838032365	8.466167634712447	8.628444852327421	8.470154115784547	-0.5363045778162076	-0.5580584399364111	-0.5344910333433736	-0.5572024051627975	0.9966516547187435	0.996993682924498	0.9965597292032901	0.9968791374705641	0.0699662090129502
TCGA-A6-2678	4.588924145991181	5.540490964746583	5.861148259032991	2.0086873258522364	5.9596002231626555	4.384821128543349	5.259750904006391	7.400292201105264	5.676738524859234	3.3243073844442836	2.7418915079833055	2.5203997786600705	3.0702563756738868	4.170226864869384	3.738531279431433	6.414915407315278	0.0033781386987570008	0.0038955412816705434	0.003310783978887738	0.0038877258689991607	1126.5401448195023	1513.1142406867373	1003.9009506164538	1503.238314048191	0.3751785710346528	0.19348776056056488	0.43408334876575655	0.2050330159675163	5.542513872502872	5.638644953591065	5.488581957202429	5.630812542574036	0.00010153126437323632	9.358850551996046e-05	0.00010595315832478398	9.460232211764198e-05	8.609407864254592	8.443121342612322	8.635652542941882	8.451832605870136	-0.6201258165294309	-0.643167788077269	-0.6169357332484363	-0.6419705976583654	0.9993696493009104	0.9994463804755784	0.9993577828935198	0.9994410323227356	0.0494457759208455
TCGA-A6-2679	6.1027857739672795	2.829640015231024	3.076000192114828	4.915106563138731	2.2036020944247383	3.6781531737246826	2.3724520813245573	10.430696841803066	7.364056624874929	4.570656774103044	4.394593221323084	4.805865104643638	8.675936199611952	8.505069606818559	8.926740308621921	6.324695165843694	0.00356082354300703	0.004262119718111176	0.0035765175116610278	0.004212036997521588	1145.5757680888373	1653.3736918761983	1219.4749391985229	1583.498199064449	0.34476026253280595	0.1012555246730271	0.3063289457968764	0.13405263787237126	5.56499787116054	5.678307434900106	5.602241850094897	5.658378668494084	9.504773298623972e-05	8.641168387893997e-05	9.158654161292664e-05	8.78184405694547e-05	8.492849394952609	8.289183694428017	8.485423671528377	8.305406574964076	-0.6358871317948825	-0.664304291332721	-0.6368517552875181	-0.6615903401020772	0.9996023695950801	0.9996727372783869	0.9996011598756742	0.9996663037768236	0.04714815240854122
TCGA-A6-2680	5.1858165419956235	3.3211901245494033	5.2517566318377416	4.462156624808761	3.7341862070389813	3.4251674364091333	3.3063447159071333	9.712373929159867	8.750682861654651	4.867993661036526	3.623488405918467	4.047391599012874	4.319634882419267	4.737927135919837	5.221062248799905	4.584882754427817	0.0034537147709660073	0.003997982824630195	0.0033573771522664984	0.004070562221440246	1241.1606165648966	1483.7145572124496	1054.5826712735854	1664.2790626820972	0.3131002082800242	0.208477837158413	0.40449188655107504	0.12598281235177733	5.595092464519723	5.613996451474482	5.518483034613835	5.670108584364194	9.383760576046431e-05	9.269459393517934e-05	9.971478763588105e-05	8.853897623290872e-05	8.529209409965645	8.371984874776821	8.56682297332481	8.344167881727838	-0.633890704454515	-0.6556486403977018	-0.6293146430718655	-0.6599074652398076	0.9995076776726227	0.9995800046632574	0.9994927769126313	0.9995993321450581	0.04500543182058589
TCGA-A6-2681	6.476203577675451	6.018294540831301	6.861172396431852	3.7295094957463735	1.9862286631981012	3.231007212440233	1.7429599914176361	7.723549879672665	6.500622530767172	4.62888393121051	3.915361999082644	3.969758229098741	4.786994701240838	6.119520554554898	6.182296053093326	6.113870241739971	0.003747627925071022	0.004489808429752109	0.0037357651110957687	0.004414147668851165	715.0385665325858	1085.7560175689011	757.8068158722314	1056.1636083880949	0.4471669245855896	0.2099055307692301	0.4232244043130853	0.23046274777202688	5.264280435519912	5.422942766443645	5.294354090593052	5.414492724131285	0.00012809081887369758	0.00011325903623424829	0.00012466587095116268	0.00011386718370835492	8.506890962180353	8.318372425497984	8.50730072858597	8.337608924076486	-0.5961616543447181	-0.6214202007272103	-0.5958209351000231	-0.6191277465941869	0.998996033047376	0.9991224136601419	0.9989942874590885	0.9991116202368768	0.06158214473926861
TCGA-A6-2682	2.8265831641910983	4.562295398392334	5.839960022409793	6.05474318694418	5.3118926712943075	4.31292464269452	1.372726120290356	8.028238417888979	7.343164348088805	5.032779635103016	3.9769756211012504	3.6527120870513246	4.032716364136613	4.630143958739673	6.357622146369447	5.534517782623376	0.0036340920841772847	0.004284441001508898	0.0035302549342954496	0.004237829641342339	782.5976172884633	1055.4565873469203	713.2208660853696	1037.2418593650918	0.3741553891431976	0.1979435916334115	0.4214289876402441	0.21246840522421867	5.3318543945028445	5.430905948132002	5.2922306560115615	5.422149050313707	0.0001205692029613703	0.0001124387259656342	0.0001240035859027151	0.00011312243497394282	8.521602289668458	8.350581634772736	8.550467708942673	8.35831598402263	-0.5934647543479707	-0.6170445692786892	-0.5896380054192009	-0.6164719499171539	0.9989505577515438	0.999091311921594	0.9989161729275841	0.9991089828912851	0.05692663628602091
TCGA-A6-2683	2.364471507891622	3.705308711827498	3.944658456835002	3.8326082296857087	3.4009429351123233	3.2823654885122426	6.732258205195048	6.6471994310794305	5.5219718739038175	3.4509363722642377	2.698850026900401	2.5699380619182306	3.481383696561213	3.1227934028643234	3.965063481535222	4.616008690595079	0.0034925046979338856	0.004077390367653165	0.003454970086317005	0.004097803189849561	861.1453195985802	1204.1237012008746	905.464541812747	1247.3814806805378	0.40828619436675434	0.21278956418119097	0.3819911619876365	0.19086360630568852	5.388581655600891	5.507915794673871	5.422342892737602	5.5209273842844535	0.00012449639706983075	0.00011221197972607406	0.00012074314073812164	0.00011152070290513289	8.561530478533403	8.387137146061447	8.573273853918963	8.381485057640054	-0.6042738628889144	-0.6280290159398918	-0.602663279287825	-0.6290731703217816	0.9990353821335738	0.9991281228542456	0.9990265214808413	0.9991360898747487	0.055269333201948274
TCGA-A6-2684	4.421219432263649	5.427684035414442	3.9428379728233036	3.34307465209903	4.380343341546418	4.202332996950139	3.7818976632088215	9.004866294895246	6.862479725684524	3.7999246160008004	2.466889241893275	2.0435594063483844	2.1379172969882365	2.6479016661706263	3.137195372153672	4.157627306706107	0.003933136639150175	0.004707274702639024	0.0038542560818042794	0.00460715123206511	585.1667610087765	811.1417003920568	552.6594430170462	783.3223491444534	0.3888542398525084	0.19578810938511945	0.40568538515548697	0.22525218439513048	5.076816477077499	5.197493801032425	5.071760005632622	5.178087451912596	0.00015710091100046096	0.00014275819706809014	0.00015675269118733712	0.0001449094143631845	8.427047950272774	8.245234793393106	8.447157372937697	8.262873209155718	-0.5537064440507784	-0.579368098287053	-0.5509592017348011	-0.5771605997276473	0.9973699990017774	0.9976753195914257	0.9973176566520303	0.9976268578206194	0.06952652583531099
TCGA-A6-2685	2.6050394946656907	4.557958266745477	6.476222759726315	5.957296101675981	3.216058681054949	5.9156267636174045	4.878734855507969	7.1011448303916875	6.024640857644806	3.3356689811447886	2.5934906969969354	2.1373675544603876	2.746563404815113	2.6453851740048386	3.0124329610716427	3.765523927309977	0.003366362058183282	0.0039135486025481505	0.0033233151490969573	0.0038708225236413958	808.8078970941352	1142.12859419156	733.5531153098149	1055.5187455656696	0.39321575119410096	0.19788370110119774	0.45042998988098987	0.24685799959838092	5.315594435159798	5.4404672831818965	5.258350022016329	5.40171576351043	0.00013187391713616583	0.00011867019750489453	0.00013870056013670973	0.00012298760359890257	8.601553104458176	8.436520122985488	8.621377134894114	8.45236006490882	-0.5743370537860013	-0.5976422081863616	-0.5726941322703116	-0.5947455475716064	0.997631899373987	0.9978852695753754	0.9977528975589207	0.9978386867635207	0.06094740758557256
TCGA-A6-2686	4.498277739509471	4.847980924526195	4.837750948551721	4.849075749471112	2.846798786414246	4.2049184147814325	2.893922248257246	8.933421464036972	9.240294968306454	4.939749817791083	3.2917993293002032	3.3376250474462252	4.28163693954814	3.6293656388834417	5.478840472687915	5.582756639958261	0.0037507355000624487	0.004310306186108952	0.0035565324360401244	0.004411749333396792	1137.8119911019905	1397.9836422845922	873.4095896689456	1528.4264505966646	0.35671769511693385	0.2425335303466826	0.4954191655759317	0.18175242680812934	5.515794063713201	5.553771713838044	5.382132673202855	5.591620157794579	0.00010537066837404458	0.00010276793959250459	0.00011761960946432397	9.986999611907399e-05	8.45266820514424	8.301348174153032	8.512690117975398	8.275213945410268	-0.6333655927161331	-0.6534946076538916	-0.6257636504305937	-0.657447709772989	0.9993466313534596	0.9994237867956739	0.9993369107288114	0.9994424216724944	0.04837571392288387
TCGA-A6-3807	3.136049113915518	3.5631820269376324	3.5422150782501696	3.8034336163169096	3.4620760915291022	4.00706170540214	4.3362469921794915	7.527018950952866	5.604495904284072	3.363178911167867	2.4600800124799367	2.737359159151195	2.5566179106103566	3.265231361795885	3.0623185529291264	2.8693082099733895	0.003605004343028662	0.004221129377486288	0.0035558069354575225	0.004255144326544079	881.0103585236469	1134.4966205992628	776.9524136348672	1203.912970942814	0.35568589253355826	0.21072356662329408	0.4191104101863125	0.16592353807747695	5.346824805068355	5.412614210662675	5.292785495746227	5.448167162407768	0.00013381891257310222	0.0001264913799525948	0.00013932625111456886	0.0001224824015992317	8.509091672019169	8.345483709871203	8.529366731107755	8.331491107438067	-0.5913689726253095	-0.6144005213281848	-0.5893303548220117	-0.6165667220070921	0.9985738812060825	0.9987243259073169	0.9986019300944441	0.9987393016545242	0.05658108518750507
TCGA-A6-3808	4.060716183612575	5.231246715645314	2.973068963877665	2.8983041298215917	3.6510053685778563	3.6108773218648174	2.459500004106518	12.429327137359367	8.512838466152775	5.659450587837968	3.884727240665165	3.7183549781196135	3.6864618666819897	3.758187952797351	3.9325060281951	2.5996428583023663	0.004113412888859872	0.004992311512651054	0.004047372293178107	0.005003365482078427	909.5231438115369	1120.9414407349284	806.1581943418358	1170.249892576335	0.2650809862395673	0.1430655778005329	0.33415948075071644	0.11962200061271747	5.315505204833383	5.346561391548051	5.25642821562136	5.36244866518975	0.000123285432105069	0.00012141665645644295	0.00012896055970112771	0.00011983014034440513	8.344841832862336	8.158600787474901	8.367499517761908	8.147256566430288	-0.5991962448017225	-0.6256023113145156	-0.596358554052863	-0.6269921724275628	0.9986378463720074	0.9988565364468058	0.9986098133865847	0.9988574791921481	0.05606320378872644
TCGA-A6-3809	4.217031526587052	3.3898648645838367	4.118863114868633	5.096312967435612	4.6867844273459145	4.848720897055358	4.580409076156978	7.118861475394007	6.699454028494723	4.675813016628059	3.1973821427302793	3.33549143091588	2.7646271700290304	3.4542789372430662	3.2578577662681147	3.2906945697848653	0.029863197763583156	0.02992771680931855	0.02998828476613121	0.02995783379070654	647.4438773741111	903.512034116355	631.5946533171605	965.8036600403187	0.4170460085911182	0.2356366711319432	0.432331490728172	0.18945471543303202	5.097689444642532	5.207845469227331	5.0801282503256004	5.244489951932363	0.00024259862579936755	0.00022763439273037407	0.0002454242993525774	0.0002240465552887516	8.255925952965999	8.09490773432734	8.254716162202918	8.083215088493056	-0.5678349480956012	-0.5880874114845175	-0.5680611301342556	-0.5902363118756356	0.9729155226700623	0.9695547367363766	0.9732240398140666	0.9696526396788884	0.0906353002938379
TCGA-A6-3810	3.9739525192075815	3.3577278696099513	3.8194872894000715	4.758251300546381	4.554355512516674	3.2481974618298453	3.716135338052046	7.648689469891591	6.870864219637627	4.458789397761808	3.0929113837588393	2.6360033024171563	2.897620258241141	3.098148713417358	3.259491361299346	1.732915614775104	0.003763950650528336	0.004446858372325056	0.003792187903695452	0.004594747039856793	738.7211925288287	1052.0323624681291	762.3787809910385	1033.2233704363944	0.41766813478132675	0.21527182690283503	0.3853644381023858	0.20965129641093125	5.2188942613853655	5.347450296395544	5.245953169679771	5.338985683558197	0.0001462369293351907	0.0001321420684497063	0.00014295119168244568	0.00013251750298311096	8.459779453193978	8.274783789514315	8.450311057688705	8.262630890961168	-0.5857108962284071	-0.6116457531925447	-0.5867552369485723	-0.6129861273799248	0.9984083130977972	0.998642272105195	0.9984244258260778	0.9986571761771561	0.06289994978302922
TCGA-A6-4105	2.3779529518944837	4.268684256213516	2.107486534454993	3.027390338288975	5.20304663134248	4.012232828322188	2.335213117643471	7.178328542861908	7.68836181294723	4.3431359060740595	3.0027200172139117	2.160989616911223	1.8820496263589825	2.8784456084188035	2.569397724967346	3.0609909131765223	0.0033675104488013084	0.003956899334863674	0.0032996589819384702	0.0038689249057153987	932.7951782025933	1250.02953113177	783.957440161488	1170.3985671651433	0.36279916802966933	0.19267880146203228	0.4592671149717321	0.23951360802550184	5.427621299496051	5.523570658611681	5.327335997055976	5.493866335862962	0.00011499189485903659	0.00010628177146201357	0.00012467157714561176	0.00010920817343582475	8.582069819240589	8.408981992142728	8.609365781554166	8.432501511250845	-0.5973309096377132	-0.6222455937000968	-0.594476909036896	-0.6186269302232984	0.9990064756535227	0.9991648453983788	0.9989972573075805	0.9991457107756501	0.05436990130562573
TCGA-A6-4107	4.0333801268350316	3.85448632487193	3.7455125899465758	3.586249532149132	4.191988714057444	3.134779966103155	5.93955407743531	7.615205631444869	6.3187706214903585	3.8951309151427997	3.11181579504237	2.749612165325869	3.5482063764917955	3.55518052562723	4.494513922951927	5.2136698487984825	0.0034606417811964625	0.0040386788855325565	0.003395165087048976	0.004059224819644365	1092.5684273173463	1406.0041461146377	977.9756796558048	1426.7506377743143	0.3350194582171257	0.17473870317424592	0.3908331967048134	0.16242122744998422	5.515781628989094	5.589979010950115	5.473201186302858	5.5977861328138365	0.00010519729555753681	9.88490145455683e-05	0.00010834451857346678	9.797955065674873e-05	8.52980922593502	8.357036321740125	8.553526444192983	8.350346600431871	-0.6227089306318692	-0.6471399410016013	-0.6196306316592488	-0.6480547534638229	0.9993728782647313	0.9994622067938531	0.9993549164864622	0.9994648360360506	0.048282250118148615
TCGA-A6-5656	3.1915928252636574	2.9761550454998402	2.0393249397083184	4.093439905832688	3.657425778271795	1.8099726927221944	1.4310956590411006	4.628770746137657	4.760494547108836	5.1029951532477345	4.0729628582627795	2.831138112549678	2.4490875972717236	2.936851243215248	3.142043082080456	2.6598834042944945	0.004369841639046258	0.005339415706776451	0.004242201576559741	0.004874328709588933	434.4058668204529	666.3689803265601	379.1941661996037	583.2630114641443	0.4404492577373698	0.20350410492889265	0.4930664314309618	0.2695354475325815	4.873340889696359	5.035913479713474	4.837165278734064	5.018153773915524	0.00021535833770552475	0.0001924244593707277	0.00022072812696623308	0.00019164879120234964	8.324936521583167	8.132507754882708	8.361910061334262	8.206266491943309	-0.5377798514628271	-0.5644616451982346	-0.5337610720493793	-0.5546474358591479	0.9956574828529546	0.996114340027204	0.9956700950400824	0.9959552611987387	0.08134691587128727
TCGA-A6-5657	7.813537955254731	4.2206909703194855	2.521974572195772	6.873063601218159	1.782929959145195	2.8191871616807784	3.673159872314038	7.751048888519269	6.91965863203454	4.592390951551709	3.337761103399022	3.178393527547018	4.274474633226844	7.104592153998697	13.401199171144466	12.655475137137477	0.003070496565512537	0.0035220877221764416	0.003066988624678878	0.0035800297524125175	1243.7360181133245	1833.8340686139356	1294.9501374780903	1885.680317783938	0.4724299750419708	0.24918796394988213	0.44877827479531146	0.23598302512922498	5.620663782672425	5.7853811705979385	5.650020734763863	5.793709599821856	9.149139250622897e-05	7.913338651409902e-05	8.92946606235279e-05	7.90833362523166e-05	8.72853930346042	8.571434363785105	8.731254027566262	8.56207319188684	-0.6338627901029841	-0.6544495878747252	-0.633252837734687	-0.6558702458285968	0.9996710995709783	0.9997132430652768	0.9996614635906169	0.9997140847744491	0.051733386547049676
TCGA-A6-5659	3.295902632277127	1.752850667180913	3.320188376401841	2.157782023245727	1.5707524995884974	2.951194830513249	4.29116301794443	4.970514305049344	4.517144757436095	4.0237057668509175	3.167957077161321	2.641760884387568	2.4013081201968602	2.491175969587924	2.3960511223005865	1.9416045664033725	0.003987703993363088	0.004570255145280732	0.004006639902042374	0.004556777423182271	435.07674015497287	602.0468759303976	386.52710002484304	618.787967634979	0.4324962507758362	0.24899769685744147	0.4829586236930549	0.23052943134313522	4.918211879614702	5.051843049288968	4.8627536319488245	5.070949664801276	0.0001966221971667055	0.00017597574703368527	0.00020425360562517644	0.0001743412425428373	8.457909630562552	8.30189666835773	8.462002699032903	8.301710137813423	-0.5200926042583628	-0.5416277475696465	-0.5201859320839783	-0.5421963854000842	0.9938987059611101	0.9941626130662377	0.9941456592544566	0.9943105130418505	0.0820086426952895
TCGA-A6-5660	3.6602367270581904	2.4268714118630976	3.1234848471392396	4.491737263982619	4.108842233016629	5.074145472307907	2.879016767459045	8.539019095782793	6.567303048159942	3.996415445098523	3.1268481544303612	3.255219897062956	3.465441661406565	3.8410243208061328	4.182941211198803	3.7641878661526658	0.0035738141087141425	0.004278639478548208	0.0036146113470456515	0.0043067580449948715	910.0186038183615	1284.3359312770165	1019.0720345276023	1344.9081307059903	0.38105868144698757	0.1722017751696236	0.3183483882195111	0.13946994556505993	5.412264715424015	5.520662326219648	5.472120094325022	5.5443897476245585	0.00011038005325389027	0.00010159628606951512	0.00010502000148136431	9.938684317845012e-05	8.477653700223026	8.281504309508195	8.464192967649208	8.270120676813045	-0.6175444805481987	-0.6450954380881906	-0.6194818844171103	-0.6470174702007666	0.999377828735168	0.9994933292901468	0.9993885189371859	0.9995019425009272	0.052590743654046784
TCGA-A6-5661	5.1593197583353545	4.973752277005266	4.066766345055464	2.7499248630015396	2.420323325937488	3.029020877760717	4.697962899617939	5.253930053500988	5.631973882397268	3.706770874475146	2.9325821683725186	2.675276074023261	2.7953334138065333	4.144590505614529	3.7361233952372506	4.8414098108787895	0.003470091484832814	0.004062686521376522	0.0034518280079615226	0.00403543160580387	813.4590550749015	1213.2260111949522	753.6006351546177	1179.7476858188727	0.47895223353101746	0.24303149964464238	0.5117571629490614	0.27405055912578324	5.303991981640335	5.481762687082521	5.2642514529461915	5.454692546387774	0.00013347817780272724	0.00011504941772224369	0.00013742345657052687	0.00011811158112256849	8.539583873566407	8.367052503526892	8.543885379655011	8.374152048605598	-0.6064371625328983	-0.6304370337172605	-0.6060760234341941	-0.6291837819931241	0.9991808893639712	0.9993110174355109	0.9991842544055934	0.9992919135692006	0.056823272172940045
TCGA-A6-5665	2.2753216406297967	3.6129675576005744	3.0607430386287047	2.471558595459257	2.6972218658861826	3.5310988794776574	4.306617151221524	5.38242077723572	4.22171808160268	3.6683043525188315	2.769530745435549	2.21089683473138	1.944731232051092	1.918562234973193	1.890388399017354	2.2939226457441317	0.009313366966419505	0.009685862177580983	0.009202801655600073	0.009665996127838904	489.0997683112529	645.4122264727848	427.1207972762485	663.6594905688168	0.3661803045041639	0.19165504008189868	0.4281336588177467	0.18799562043069723	4.935894998709416	5.056188147145057	4.885766871073596	5.062628084787753	0.00022326296644254768	0.0002061967471529381	0.00022935628568638246	0.00020593142123495457	8.456323498545443	8.320311456217837	8.4919775416924	8.332018827509186	-0.4996231542453454	-0.5187199855309675	-0.4953521478812712	-0.516660960610438	0.9751964593110055	0.9754969135096545	0.9753765920758406	0.9750549323052546	0.09252726323039141
TCGA-A6-5666	2.982599955157934	4.2785571280002515	5.196002596489651	2.6523623675335584	3.7776111414446145	5.509146695812067	3.4173230807003785	7.219495758443336	6.56337615241766	4.589511940941497	3.1994594772814215	3.2930165144840458	3.7487220336024856	4.353404915486862	5.381292224150949	4.472672511026557	0.0033373534709043163	0.0038362166525516515	0.0032835256006119814	0.003938715260115589	990.3209362835549	1207.9891972676944	908.9391700443524	1317.663074522538	0.33192406500233745	0.21908703149127925	0.383141320162809	0.15642787324578844	5.4752504759630645	5.525260946542905	5.437969201775224	5.565187939870058	0.00010724613578795505	0.00010306060594706641	0.00011045497805035827	9.970931059934883e-05	8.603360590268597	8.449260465280847	8.62490435565967	8.421224987407662	-0.6022656877150843	-0.6241788334557303	-0.599437915269505	-0.6283720497957137	0.999205774039076	0.9993216293078909	0.9991915450309016	0.9993430005582844	0.051491048739025616
TCGA-A6-6137	4.136430440168151	3.5127030081347774	4.36772474226087	3.8695374722806397	3.4640854532904224	2.999242673660439	2.1049338480922932	4.751262888940164	5.089773697686024	4.9140015247046325	3.714507391515245	2.7588118860482385	2.970328132643729	2.668222164029557	2.2651211031701477	3.3173167561349515	0.0034367289477895357	0.004050196768425618	0.003459517317468957	0.004023162793553342	660.1173994629925	865.9026212438738	586.5004152846225	864.4758724863343	0.3840140918264363	0.23818971728525692	0.45149918092242974	0.238780188779442	5.256686805219038	5.341652651161962	5.186970508830899	5.338632764136424	0.00013959138261733083	0.0001302760204230745	0.00014779961022510035	0.00013110886987855155	8.56324072680801	8.380114612156037	8.553708809352504	8.386718041537316	-0.5718750103421392	-0.5979479803406512	-0.5741404396205796	-0.5970265760288835	0.9985549931920084	0.9987882396908734	0.9986039557763052	0.9987874386815342	0.05990213593294986
TCGA-A6-6138	3.38315419509446	3.408070279073857	2.5988344792468223	3.149176740324789	4.979745807855528	3.1491137747785634	3.333177944183646	4.836456954118914	6.507188253344441	6.192990660325833	4.526005501497745	3.3565483380383587	3.1042355376547226	3.0398362044117997	3.256146411388591	3.830499793372735	0.0033641378647740654	0.00389783130082833	0.003398784491152001	0.004006929067780043	708.0985303805725	857.4999992332998	669.7746073119856	1091.087401001168	0.4285639019955061	0.327424439617796	0.46156044498915316	0.21096862090716498	5.29379481027461	5.346256127430588	5.256481961411438	5.441065790372487	0.0001323762610979432	0.00012662112165472958	0.00013646272125830767	0.00011806583367133284	8.599513424983838	8.434541262909041	8.586708252718262	8.404507711328346	-0.5826123717844273	-0.6052464850597129	-0.5846479168982094	-0.6096916144239076	0.9987170365420237	0.9988791631845583	0.9987364385959008	0.9988936827180265	0.05931287981599591
TCGA-A6-6140	5.253192095783408	3.100860242156549	4.099881643106291	4.553575104474001	5.08297711995207	4.581847544777483	3.0234708485118857	4.737953004447234	4.94230658985187	5.461464940628374	4.411462380724805	3.458139202515335	3.5107113587666734	3.2411382642420077	3.834553717483415	3.589771364419326	0.0032717080841818615	0.0038279278588040215	0.0033142796445361443	0.0038607028388635907	745.557466256849	993.4286904650303	687.1463242837089	990.1133621366969	0.4106242196717838	0.25864886554401556	0.4517578745597209	0.25655823417293344	5.3371349553403595	5.432172516251714	5.290639003176496	5.42961669144056	0.00012189622899274442	0.00011293524605091145	0.0001264183014873211	0.0001134826182601561	8.618438454174411	8.441883041884003	8.604337306703064	8.435687723265284	-0.5832475668107964	-0.6076714150492867	-0.5861886088510977	-0.6085175993000079	0.9989621040287955	0.9991235674021324	0.9989943246508265	0.9991301875132411	0.058336496718115194
TCGA-A6-6141	3.310994223429314	3.148813466261944	4.32537263453814	4.154265368980298	3.2207330490861987	3.5692833960796913	3.098732354785347	4.05904893699062	4.044622586467511	4.33504683771221	3.2592826675717608	2.627537761898032	2.164680021032915	2.359163793478325	2.645085596524925	3.210732178983494	0.00333517848048609	0.0038940937649389767	0.003377242098125413	0.0038796817700099025	574.2491360454212	839.7113779547515	584.1581953898204	836.2808052604129	0.4885175991053137	0.3070175402834336	0.4866383819048177	0.30616143160688003	5.1363257170840795	5.288544436555305	5.144621062084403	5.2905490931612436	0.00016398295491430325	0.00014497642083413867	0.00016171874378220126	0.0001440059750841612	8.64711150201203	8.478636855995914	8.629443680235466	8.476558693930135	-0.5539744056728625	-0.5771631401473379	-0.5569819767556764	-0.5773332614619228	0.9976659537840361	0.9979560259344217	0.9977566281404121	0.9979322502278842	0.07031010388835758
TCGA-A6-6142	3.653547494293769	4.755059154435606	5.403924780398772	4.298824213574354	5.457259150240114	4.281066587187681	3.1503038318782437	4.666091014123949	4.721542483615032	4.8143428208645505	3.4447804052449245	2.910258002948592	2.334877514218202	2.2645004807836266	3.3783427951614824	3.196730600547616	0.008787491206751296	0.008662484850443858	0.008533379567536912	0.008691973812748418	623.9390453308873	870.3141239468325	578.4543098529106	837.6072626703088	0.4453345338616824	0.2756488577699706	0.4753093451290396	0.28091115787189164	5.12347794518305	5.240624867690776	5.079326451630976	5.234117984256902	0.00019365380271210608	0.00017426630638096158	0.0001930633161672734	0.00017260848548739064	8.471076470256433	8.306322364021995	8.457500811526979	8.310074808383462	-0.5583914929736699	-0.5787372370535859	-0.5599126879573536	-0.578361000992874	0.9893345842243775	0.9859194959357895	0.9879167766106062	0.9856007912389858	0.08422489590643575
TCGA-A6-6648	4.4414516995548405	4.21917346876297	4.322277572591642	4.083430214941547	2.2060567720471815	6.0729972257317435	3.198551755206553	4.636401354494792	4.686846480728049	4.578280349446497	3.8159748550771853	2.5247815513459004	2.328231230427442	3.354646004643785	4.3772295965066395	3.746888760780448	0.0030175046486724385	0.0035203290481838874	0.0030515831003820096	0.003518060909426415	715.315969111585	967.1768670572145	720.5557847416549	1025.8563460874332	0.43823397056455193	0.27287071176129013	0.44090061567279987	0.25505938910812925	5.3618670587797075	5.4731543581034	5.359663438175162	5.493519948797878	0.00011868876954757082	0.00010895754415344577	0.0001188565354705309	0.00010733313441289382	8.745115351921802	8.576430340317858	8.731055151396992	8.576003188607528	-0.5782580798906541	-0.6015762077438203	-0.5803919882751095	-0.6015645636273318	0.9990524463912921	0.9991885978852697	0.9990632070585231	0.9991942355509349	0.05687380469378917
TCGA-A6-6649	3.8221354340257374	4.234127698970675	5.303073807760323	3.2580128216830686	4.157458376954348	2.928734823015385	3.7122423111709053	4.302765727261169	4.144464801643308	3.869956561097745	3.148380152895651	2.6582332124730232	2.972130804916487	2.581959359612123	3.4563540668018247	3.962919708320096	0.0031571706919421728	0.0036358244804919368	0.003188594283612046	0.003652003895018328	576.7871134978067	820.5180063795572	599.2508561098189	851.8089837952854	0.47336862340631514	0.28834906924729337	0.4653170041958201	0.2748326137969077	5.177614556394456	5.328309670867885	5.188797550904881	5.340463120052892	0.0001501681463247816	0.00013222537965363438	0.0001489365717898785	0.0001317100829191944	8.693191843752196	8.532865625608727	8.679401430087763	8.531449315346874	-0.55385594962619	-0.5761387802167769	-0.5562203345290082	-0.5763303420674183	0.9981837936724675	0.9984178237597675	0.9982330064063331	0.9984044133550292	0.0672236640433311
TCGA-A6-6650	3.6529945611588497	3.5775240816284466	3.3352055645746854	5.344931323284846	2.933299673711946	2.984431699796436	2.991889513361794	4.762838165919489	4.182422666769465	4.018965898791232	3.4898662891212058	3.0333679993576856	2.9763238061254436	3.2401874773824706	2.842658063189985	3.714686166602759	0.003227144758182552	0.0037233480842502817	0.0032364139063747483	0.0037215603365870716	599.5533695647209	778.692521960394	537.3940219575315	786.929243040546	0.3978760077310353	0.25210453126423277	0.44934783502905223	0.2432061750370319	5.211255422909011	5.311035751376195	5.1573195394038525	5.323085433864906	0.00014856750326522718	0.00013650732903741636	0.0001551441607250153	0.00013470838575040895	8.676016841087971	8.514967349735986	8.671038488073888	8.517710026602238	-0.5472520297716557	-0.570235673221484	-0.5486090749525044	-0.5698281291039073	0.9978566732273836	0.9981074820718504	0.9979270598492387	0.9980923710888929	0.06431959852704502
TCGA-A6-6651	2.844035674076493	5.136895603704753	3.1553392910629383	3.577780769166563	5.272628782255535	4.759763930358549	4.350242005411899	4.517802505472154	4.788577936010724	5.005219867413354	4.079758734865421	3.2426800308821213	2.352513973115447	2.166880027534126	1.7671782333015933	2.620101640130835	0.0032884804271959894	0.003807588864837595	0.003282382549514609	0.003782485436754042	551.7338973619367	703.0614357036515	427.3313884315035	696.8297215233388	0.4027054721533185	0.2844178677159943	0.5318636607568208	0.28854653515989387	5.162645309498006	5.2317375728307915	5.0032534294581446	5.236846710952445	0.00014637904050785917	0.0001391106396271161	0.00016565912922321605	0.00013800524311863706	8.665751385751486	8.509270651805366	8.666258097867365	8.512460083054902	-0.5385547875054575	-0.5606169867648357	-0.5402890617691812	-0.5599367565113961	0.9974525222546762	0.9977577058480521	0.9975908920866815	0.9977554491728212	0.06602712193804804
TCGA-A6-6652	4.270981784117178	6.035133788567003	6.4973985619391925	5.0454971035503045	4.331527474905446	5.269113519758246	5.600255080483757	4.020794773194846	4.45892806864806	4.325092788621658	3.7600646686881967	3.7619619318191697	4.656224757371622	3.7002674555392674	4.832651991232071	5.360766335268344	0.008323355800800233	0.007937285428916715	0.008001245922576252	0.007904932285796314	836.9432395726186	1163.1261139641358	765.4048530943268	1104.3283883227593	0.4723534467275804	0.2954498552577816	0.5064468394306292	0.3269602188040376	5.2585781222195545	5.400709768193504	5.211696204276765	5.3631703299247055	0.00017722295575534213	0.00015438606576239323	0.00017746042382263153	0.00015761996341448034	8.581330129199678	8.43314317247504	8.571582953947338	8.43021164741177	-0.5714339943483936	-0.5885814789894236	-0.5728078605668809	-0.5888246120266343	0.990954697166672	0.9857777764402837	0.9892735251161403	0.9859795540215717	0.08307367778432469
TCGA-A6-6653	2.502293270604208	2.429043468773291	3.796096726124947	4.378235974440947	4.076589186988019	3.56860222253184	3.0456818548263	6.11255157462487	5.349601330474571	5.234193641485086	4.138028582203206	3.6388407155496827	3.1562509780261117	2.7169302642306077	3.148422591542154	2.5493624266854753	0.0033290151363822443	0.003937122892440354	0.003409192303515291	0.004042652515443883	649.3522317813284	878.6116908963239	667.1427481573195	931.6232396637639	0.43018270003177056	0.27151916951963023	0.4203688725448129	0.24535064026630166	5.2507692755424	5.3577855066801625	5.255543708615251	5.37196776345503	0.00013568722174256575	0.00012442303078781067	0.00013374248040930802	0.00012317701896605714	8.63191756571666	8.451566719878286	8.608367049659812	8.442595670316912	-0.5727803626608057	-0.5981541479054878	-0.5769114738315723	-0.5998366148607722	0.9985665977176571	0.9988005052199174	0.9986258224979087	0.9988303920038185	0.06108585721620412
TCGA-A6-6654	2.6905497879346383	2.6978617219514707	2.5225090433233692	2.5943248031455677	3.22449559404186	2.7243527921266604	2.1569052201294316	4.843882681759735	5.772802804144516	5.338958666912604	3.8946000801600493	2.9168305995968535	2.1451886046440176	2.1849564866207944	3.0047273931025007	2.6759611833573786	0.003302890252196758	0.003859487092224661	0.003300714250206317	0.0038632966734579166	605.1662712959385	839.4476077392081	562.6405308313279	792.3946942673923	0.4144686312089791	0.2366029295216824	0.44712274371702954	0.27279428346860485	5.220690509709711	5.351309950669752	5.190767762663486	5.311876681462114	0.0001412547803677465	0.0001270158531884783	0.00014338664760524882	0.0001315971529746161	8.63104326147298	8.463270828167888	8.63246792921101	8.466246817172093	-0.5625200681124767	-0.5863639459483484	-0.5627605459422687	-0.585741242190966	0.998378547791284	0.9985997357305955	0.9983896719384869	0.9985939401461381	0.06176267302703871
TCGA-A6-6780	5.886609317031942	4.958808148580807	5.764965911772088	5.347689100686111	3.3465676266500095	4.161100653044966	2.774428832194156	6.7076057576384756	6.247736183269749	6.599696198320397	5.002875495989569	4.409701451533051	3.4115606219816663	4.0426112126667375	3.870943866209947	4.91585343813237	0.0036047269285988076	0.004278400334891708	0.0036227908052405447	0.0042980987617526846	638.7960867832938	821.5241010976176	634.0910202424309	888.6737118677926	0.3543939983713099	0.2197161934321174	0.363182136399572	0.1633744780968002	5.263682989834316	5.322470819592136	5.2619458089355815	5.369281745079774	0.00012017476843053381	0.00011543069154203461	0.0001199818104256083	0.00011128757675878032	8.47443640068702	8.282996574681592	8.469384236505777	8.281069159384366	-0.5839685622500584	-0.6112429645491186	-0.5857283662965567	-0.6117081039163774	0.9988346364290714	0.9990445902532744	0.9988724304892045	0.9990606100147851	0.05742947141459922
TCGA-A6-6781	3.438407765270235	3.9424713647417184	3.988626900006664	4.2548528710075715	5.131470613864005	2.580797028004857	2.1881526831413822	10.604897696934197	7.206954283666311	5.99590838314225	5.436993152927432	3.890428961727052	4.1350720190618695	3.586718400913013	5.03361828735765	3.431608774131797	0.004166676265221858	0.005111833559013841	0.00421383229302603	0.005046763476575177	622.9802041589398	883.2165968974974	612.7636557475518	903.1503513108476	0.3868060566775042	0.1894681182470571	0.4003512205664977	0.18744124156957598	5.107856340605711	5.2105140504286895	5.112351936414553	5.222287698063048	0.00013835163545645684	0.00012878156574910158	0.00013818913571349964	0.0001281974886934452	8.335593188349245	8.120505507648028	8.3241934631793	8.129397776652809	-0.5790988504798473	-0.6096993695219143	-0.5822990566432386	-0.6086089918046124	0.997688051135713	0.9981433659976631	0.9978950001232302	0.9981476626136261	0.06477082368773247
TCGA-A6-6782	5.025676123893577	4.486457569626555	3.447605636366277	2.9069182341360706	3.5632048542840673	3.6260758499442773	4.686156616336108	5.333516554300333	5.179026941157671	5.715195569105406	4.291760989466619	3.186471193648384	2.7132719712936963	2.6252211089501336	2.1324311522851658	3.456261351456886	0.011388045212244076	0.01159542555012686	0.01136258469193705	0.01117307258632626	582.7699010348476	797.919199623684	595.2317901208766	848.1711931595395	0.4104661443855909	0.23972723126615958	0.39579974341188123	0.1993133666972036	5.030585779478108	5.128532803849514	5.0525524318762605	5.168048473738834	0.00020706201006362492	0.00018930526717175718	0.0002011912662150163	0.00018373933149590357	8.274846935074711	8.094533518108713	8.271781751764605	8.102590629184682	-0.5612417970820944	-0.5840246911044057	-0.5621725196595121	-0.5830475669743053	0.9875339429233582	0.9842453488409781	0.9862689041022698	0.9840802940239473	0.0875202683723031
TCGA-A6-A565	2.773442824939372	2.870857301434873	2.96199123316048	3.973083763716514	3.1787672721958753	2.4685066519353467	1.1430422034214482	4.9646133094582785	6.176179300264136	7.705783146053192	6.9095569634380505	5.7902426249104435	4.485472685070187	3.7128914067635588	3.355112456040698	2.395915100637805	0.01783088975039988	0.016707148824314913	0.017230699501188582	0.01671291395128781	530.7311887051306	821.7700425146235	516.7802832551386	840.3617333674733	0.5161795484855524	0.3068657605439608	0.5260258547080757	0.28714668947081623	4.861623193225046	5.0433477962332915	4.849262484778747	5.05240829582327	0.00028523670752735584	0.0002442244520434136	0.0002886040127837077	0.00024280965695529577	8.154811419846393	8.012271939276038	8.165283628718413	7.994745438510157	-0.573119533490949	-0.5868132249042749	-0.571399843598437	-0.5898436102038602	0.9850585393848467	0.9800952579753464	0.9852469814574144	0.9804225998369442	0.10006331399927501
TCGA-A6-A566	2.5075053503398057	3.471574813904718	1.7359355846028657	4.51682991437131	4.608225551039274	2.982434502923925	3.1842355527841564	6.848744696613085	5.248300124054319	5.450946809125424	5.416945479400612	4.8342355691944	4.702292522120902	2.429717306516316	3.2177706214298443	3.17358835627462	0.005054973897272937	0.006079041639271523	0.004857378998895889	0.005617620727804129	620.7199579789777	878.9218160521186	538.0367541557675	939.2486228828745	0.47703775004587873	0.2944070794676882	0.5465716361811285	0.25480342578514426	4.978128524766003	5.078579195335348	4.919896815430142	5.15907598087059	0.00024830958723314264	0.00022538107996649298	0.0002653953194306075	0.00020882536028631822	8.206724163168456	8.012842680606772	8.252898742616637	8.079546603827623	-0.5868240234381967	-0.6110018653934935	-0.5818425993814912	-0.603366998430905	0.9964336548487449	0.9963744187240625	0.9965608245069374	0.9962097085451166	0.07844417410863715
TCGA-A6-A567	3.245853292849137	1.7442499336082746	4.062154139647498	4.405085850993846	3.1325512640430873	2.407451933513203	3.0462836944257394	3.0099361879883975	3.2785511968471606	3.8345760582725035	3.567782272577915	2.6778077678705765	2.4106066588616284	2.337645010011866	3.0372107263457644	3.297185377794401	0.005188796170570056	0.005396052931195843	0.005129578449571062	0.005451053432122239	372.66707261668097	639.3222761040946	409.3176322092175	622.2140665451113	0.6106424296490499	0.38084458509868235	0.5890428052469768	0.3987460209989557	4.701604091003294	4.97204239667054	4.751106975499647	4.953771518761513	0.0004233632697921207	0.00032598460485008715	0.00040251662348962316	0.0003328709795778763	8.3504096490845	8.231466231753709	8.352129038117916	8.222702183469616	-0.5393641590979961	-0.5516584237353537	-0.5385861413744489	-0.5538314643430362	0.9949662335169474	0.9941979450652255	0.9948587318529374	0.9940568876595292	0.10512698395452219
TCGA-A6-A56B	1.8607210511489967	2.7351459835181613	2.2419021018905556	2.2209807422690737	1.8900238253321564	2.5641291555259853	4.066654035732626	1.9728113154854363	2.2692291214749996	2.8423291032755253	2.4057164274991187	1.8353690016919657	2.074454694804018	1.6183968367679504	2.455355575904035	2.107813492493521	0.020839212204531384	0.019105439802526457	0.021011302121834625	0.01919804817977288	413.80368303413377	617.0947902747979	378.48527543191966	638.8032531380998	0.5839855999662656	0.40206654386678103	0.6199355715915784	0.3778583470081097	4.53757932126712	4.738291605545572	4.4747507568521065	4.760627968028459	0.0006415063293912035	0.0005297900378791229	0.0006751279131356257	0.0005203482092026782	8.091571264235995	7.997547747995218	8.079755185150544	7.991166655283998	-0.502381797322759	-0.5055557315213677	-0.5062468336921337	-0.5064793184463754	0.9778048909576602	0.9706073964283503	0.9793812696407899	0.9707118819385939	0.13892994843055148
TCGA-A6-A5ZU	2.0843362855993712	1.8653978765747807	2.1125104226439637	1.844341956599359	2.152300654290587	3.2628449305590497	4.329216551821134	2.335198875814439	3.1640467049599788	3.2822446885941665	2.70137676697766	1.9131736096946195	1.7636161564409747	1.6656057687558652	1.8188168094196158	1.834761994405918	0.004165253199612493	0.004530573742609262	0.004184464136257553	0.004520609272576538	272.0887032680114	432.14296037210573	266.34278499492257	437.35594886829546	0.5884318278562445	0.37478970525578315	0.6074388029239094	0.38541681932965405	4.59322511430248	4.840656580695402	4.572725937076543	4.8263856034346375	0.000307921326810329	0.00024835236605721196	0.00031312049626706315	0.0002551707040483235	8.439766519817713	8.331215524689645	8.438910343166205	8.329954419317389	-0.49320511501490066	-0.5056211808153226	-0.49378378349681556	-0.5057557000911608	0.9938714450413896	0.9936340305479483	0.9940564785224123	0.993771549019722	0.10536131633526233
TCGA-AA-3488	5.250132062929501	3.733156227113991	3.724994620900298	2.4797356785126676	2.9379334872121294	5.756613259023306	2.647004818388351	7.6605253227114956	7.740387320291646	4.233982619933207	2.8102473391932827	2.5884059924082075	2.8314501068449527	1.9274961129389947	2.7725687087524187	3.3821975929132764	0.003787855590613627	0.004486047228175364	0.003892057522896374	0.004774025418933797	866.4985450399867	1211.770918734604	954.7432880343092	1358.7862665623827	0.4459751471265235	0.2654015053595726	0.3995155036521739	0.1823273470622995	5.32967943621291	5.424238388186771	5.367718115775496	5.476200102271827	0.0001512089662549535	0.00013973429539640664	0.00014719093026394726	0.00013471404859504457	8.482491440007903	8.299816319724581	8.452940069503452	8.253143214678548	-0.6081186314264446	-0.6322680124348751	-0.6116934617666591	-0.638048577102212	0.9987448167309667	0.9988393969234532	0.998786619393566	0.9988601691949514	0.06004132777244638
TCGA-AA-3489	2.4780959188165146	3.9930357429188064	4.6665420049959545	5.586378326162192	3.6893663542254016	3.1208329934516783	2.840550520863298	8.088995132553583	6.424093728610642	3.8749650505778286	2.7138827237980467	2.1137602140076166	2.4215327017615533	3.37816453320185	3.2462815292378835	3.5831255583923465	0.016371897691562068	0.016088652070195948	0.016492549378087078	0.01596694861081021	962.7596213047933	1310.2812698486975	859.6437752321007	1232.7468283414114	0.38821104569505077	0.20298398867232545	0.4500761745943462	0.24884011299182113	5.24073136324001	5.341803229885749	5.181110949719748	5.31308315918613	0.00021791326716219677	0.00019859501864970006	0.0002260015985106044	0.00020230650413974156	8.326641369705097	8.159104582475884	8.350724718075279	8.178875546425376	-0.5859846919537506	-0.6066707653305279	-0.5830061081907585	-0.603485508038572	0.9777108274523584	0.9733036607494786	0.9779861638152171	0.9732860084632335	0.08415699244120806
TCGA-AA-3492	4.307749637212214	2.8246783547452092	4.13066247579681	3.419477918636192	6.067334889724988	3.536711619758995	3.4079684231674143	5.334774783085722	4.372532641696883	2.9127195039948792	2.4955514334760562	2.46489196858225	2.4385596181683105	1.849979994479862	2.314890755023409	3.059515794989323	0.01705682275234716	0.016430413103616145	0.01736126008547024	0.01647174874470058	614.1590164652249	898.6815911347624	604.2461637440448	943.8492220744314	0.5195014732541213	0.3088827897102323	0.5161802037313646	0.2752097851291564	5.02755686519584	5.222143490722556	5.046349132303332	5.25856240237967	0.00024099748497627798	0.00020712616474609358	0.00023886869287085565	0.00020295823551910828	8.505405575187435	8.37611306151725	8.51459327538366	8.376442909491061	-0.5521130617730385	-0.5661084023282958	-0.5506942592595304	-0.566075731806976	0.9782451410326161	0.9722978366193776	0.9791157098408388	0.9723932395294526	0.09425657747764006
TCGA-AA-3496	4.328830340690038	3.591677334643391	2.6967507839871074	5.5408635522228336	3.8407484040144855	3.701777078415843	5.428201692087992	7.687318148466724	7.6001176726829724	4.283831100634684	2.839859444427557	2.7507050629470795	3.1124136315165916	2.876245047377802	3.2431899845983603	3.4660700747940685	0.0035279038728139225	0.004158082849784305	0.003441924818042523	0.004144655516974905	1182.0949789397177	1535.2028402817116	1018.1172867321452	1570.188065207228	0.3767281583939247	0.22242697968290023	0.4534396742204899	0.2107925506935282	5.5511870493852715	5.6217921972296265	5.479947062443971	5.629824511384526	0.00010681315453537538	0.00010124582233737141	0.0001129504318940062	0.00010032354685200245	8.52228843395024	8.349062103323538	8.550858310257375	8.345380957776872	-0.6356582945322135	-0.6590932842750182	-0.6321964176198261	-0.6595511533469322	0.9994820863392306	0.9995566019146682	0.9994687551956793	0.9995460200683913	0.048151200701254684
TCGA-AA-3502	4.538126506266765	4.053047164379228	4.662595348011828	3.293264922855468	2.3230322445499647	2.410007934998232	3.009895316342927	7.484911796398051	5.295806876842731	3.1920217990271462	2.9650529444251816	3.8589700527362587	3.1595864986413265	3.1461702473139566	3.0641849833932095	2.9517184882116196	0.0033590212556045135	0.003947874145920769	0.003284334617619733	0.003933778074296863	1239.165769198497	1627.1064479226354	1111.3452279443047	1611.2994750003354	0.33704821399232077	0.16995356029524275	0.4091802225766673	0.17639893238716986	5.603504321511746	5.67313299250837	5.549097547526985	5.6687503762853515	0.00010394614702837408	9.818435369219021e-05	0.00010964744776406136	9.85165504188119e-05	8.575554069736587	8.401128980276333	8.601119847104274	8.401321344980971	-0.6318560371645597	-0.6561748637674251	-0.6293224958020799	-0.6557475459375426	0.9993846339371858	0.9994587947577199	0.9993921944942696	0.9994542108758547	0.04534386031919981
TCGA-AA-3506	3.794532937339392	3.798352622845824	3.333740682734334	3.8415388828529857	4.114294238170301	3.8479235194822183	4.0827790709181615	7.408227799631456	6.12078795728311	4.05869883221368	3.2627226655151285	3.7172650074299898	4.184731286951161	4.001796139008691	4.743177879082253	3.6342699964567875	0.0035123151579985875	0.004138571655815514	0.003500039213119872	0.004129782081698437	1102.8859955974594	1608.0524942218146	1080.351079151887	1569.546405453394	0.42669126925537243	0.19120040906366148	0.43441674188426627	0.21680772273668006	5.468342752010943	5.608270471389376	5.461545372218132	5.586837809263254	0.00012659920898698058	0.00011190734391275198	0.00012790181516376001	0.0001142470703871136	8.527685484569574	8.341358020238177	8.529462024393744	8.347884228283178	-0.6268816405853653	-0.6520868250935102	-0.6260750600582662	-0.6510517419929397	0.9988012973761932	0.9988897365182022	0.9987884253522371	0.9988869941548884	0.051717575848504546
TCGA-AA-3509	3.0429660537079655	5.709938287134889	7.466120535406905	4.046394412156142	3.2826508878311595	3.5842157024377053	3.4113913587581237	6.1994673224160595	5.6720777376018585	4.035033039901525	3.4418612517998186	3.17538971441836	3.9549331991052954	4.799585392587438	3.9086707962839506	6.748515844484286	0.0033661545144160715	0.003969521059144601	0.0033374133967399304	0.003919629851786475	1041.1891267405958	1367.8931971243228	966.680712423022	1371.7077378593458	0.36197694414869364	0.1978567039945918	0.40108273022405905	0.20020372547915793	5.4539326685859875	5.542892472480003	5.42228029684902	5.537788026993065	0.0001181748424788602	0.0001093465906217239	0.00012159040977911858	0.0001103589992949644	8.596983286005319	8.422680668280023	8.609042919704015	8.430306099132626	-0.5985092151061513	-0.6226107384947255	-0.5974887821763871	-0.621342265150147	0.9987474553698502	0.9989096990751204	0.9987756143371561	0.9989020620614028	0.05567053855790975
TCGA-AA-3510	4.259475215581255	4.156850302322479	4.025775013895935	4.2368168390104595	3.444630781571873	4.0066100297442215	3.610009003922578	6.5291930413024515	5.854196121969211	3.9999012857716223	3.4921558332988303	4.235797676476106	4.510450563987139	4.6688515601738665	4.564601445290562	5.162373904148902	0.0032948564668854575	0.003845245511982098	0.0033054989302673254	0.003886149106367752	1211.845465602698	1711.6072198727638	1279.5447685605036	1786.9335812059717	0.4322310196830357	0.22845970845308958	0.40249939955603675	0.20464332316935163	5.594513037720639	5.715054956371685	5.626583579576845	5.731300659388932	9.871401111721868e-05	8.866112220624497e-05	9.569757022163109e-05	8.753320072466603e-05	8.613329129697313	8.43491420839837	8.603963564623712	8.422530379139186	-0.6392449584156075	-0.6626348254862762	-0.6401387567456573	-0.6643777440901639	0.999622241162395	0.9996706099938766	0.9996183736533016	0.9996779147545776	0.04909443781085853
TCGA-AA-3511	2.328628159371766	3.0324756409548175	3.041258453436698	3.705984149977152	4.965361369104403	3.0074669836123475	3.1042361331690813	6.767364282593464	6.437867496162084	4.360803873877545	3.0804409229097587	3.141437995482938	3.247600382396039	2.096256867342841	3.3374227900510234	3.4713572202936382	0.0034185110986220983	0.004005653487827933	0.003361181848833783	0.004054066137689274	1061.959188093762	1373.5353457181338	911.0575195366565	1421.2830379740305	0.3771811342872186	0.2304870151714997	0.45104490300825517	0.2009003859807299	5.469463166389478	5.547228796302702	5.393874766367265	5.56546457100434	0.00011634185050134448	0.00010932735098244942	0.00012353994106872242	0.00010784613719108907	8.581977288919628	8.41821668470592	8.603591327804878	8.401252996288992	-0.6104734628779431	-0.632911317995965	-0.6081211873043011	-0.6357625491187693	0.9989895157197441	0.9991220528536991	0.9990087649558002	0.9991318334526497	0.052645669378164076
TCGA-AA-3516	7.884609726764604	3.9598799833040794	2.1795873785654294	2.554731686992578	1.6531839621278361	2.254420086916652	1.1904647977418357	10.858210741526872	8.344407066390623	5.28662695181438	4.376248851857452	5.641221957295603	7.782269798098194	9.405314509608331	8.454705592384123	4.477341217767546	0.03803366623495973	0.03687988983471693	0.03866473977501086	0.03710910900174979	1140.358093735042	1601.5845339854661	1277.3971756989529	1748.6065766140555	0.39995152901308095	0.18926074098122586	0.33595541580947436	0.13649678396302573	5.280829533188367	5.393891488079364	5.343008459486287	5.417013704382551	0.0002620131511025522	0.00024006511562813361	0.00026075445578994797	0.00023873081818671333	8.091076365239246	7.925586261091216	8.070619229340325	7.896859315747744	-0.6115738088271271	-0.6286558575717806	-0.6148423781047015	-0.6323250288386543	0.9620729708596638	0.9548106183246815	0.963976238728163	0.9542261664630688	0.10023111482549396
TCGA-AA-3517	6.707189049928343	5.118643859943522	6.36730790653888	3.315314379335607	3.136436307487929	3.9321991448966225	2.423244055443448	8.025819794959691	7.320765694114235	4.854282407051757	3.838179777273648	4.444171031866072	3.2489530996849947	5.5368675837251145	5.508060472483539	5.611016824702056	0.0034437619895293773	0.0039724456279625325	0.00333385856204646	0.004022453913677603	1233.37325983887	1452.9673769191695	1035.455561957808	1634.941729623858	0.3127805949957795	0.21787935397604163	0.413207851854813	0.13993128093278034	5.588192047960086	5.6148330281670775	5.502997291606123	5.668551246076296	9.719541049553166e-05	9.507278026055785e-05	0.00010401410844871797	9.105534054533972e-05	8.579225456138003	8.428876069547051	8.616053621966552	8.4007630471804	-0.6232737075673241	-0.6438841817246005	-0.6183817227293109	-0.6481059785025731	0.9993731047114832	0.999451460420227	0.9993312535609197	0.9994503173673945	0.04800214221118992
TCGA-AA-3518	6.118478397485688	6.081138776902143	5.482619652485928	2.9883183731670533	2.5546210421219793	1.4765730949381803	0.8989178393808038	9.631406187779806	8.448173167277488	5.581594114528061	5.499398768594211	6.561810066340638	5.8972199164434755	7.090670548952691	7.813428986262691	7.716828214893128	0.0032784730792322523	0.0038460726141343687	0.003274900289982364	0.00379304022998692	1567.2848548169636	2217.8932929335724	1603.7735535483807	2177.830159259699	0.3805066015320897	0.16855388002019478	0.3709864605584515	0.18208488486821947	5.745955829022039	5.846449419560287	5.753395119031655	5.84439529867378	8.040887374125364e-05	7.368101852093935e-05	8.020064080319206e-05	7.374497429781543e-05	8.63761382294092	8.452558793842869	8.641959228411874	8.465532700854286	-0.6548470830346347	-0.6793997024366677	-0.6538727333537715	-0.6776490909615032	0.9996707820292584	0.9997154054394256	0.9996634807676931	0.9997157171623814	0.043758374429068464
TCGA-AA-3519	9.231776430794431	6.454490379667915	5.7576311315647875	2.5545148841313723	1.9081892263422113	2.2172808412833	1.8365783730897245	9.131615343006382	7.986757614741878	5.525213919215881	5.251015232428201	4.970710433135631	4.544274958712318	6.552511636204199	8.441727242720551	6.941936305153984	0.0034738398230144503	0.003977426461961196	0.0034841900613950304	0.0039891965256671925	1032.8881653466306	1404.1994882978904	1007.3412572359051	1434.9173624332725	0.3859327721359913	0.20256448426272872	0.39811492365835566	0.1913553355311109	5.506318366328356	5.611886562192565	5.4963173809706145	5.619525732093495	0.00010059062300867099	9.18072656268644e-05	0.00010136752531733464	9.136586002158127e-05	8.5919612227931	8.423152038595603	8.592430464299415	8.41906832126495	-0.6120354528786629	-0.6355885942715624	-0.611660715309053	-0.6360189166302266	0.9992934741165252	0.9993975522902718	0.9992947334533153	0.9994114946105981	0.056106066416333464
TCGA-AA-3520	5.136632930841719	5.169311547661028	4.275721646596986	3.9633487317238814	3.28332002448151	2.607987464391982	3.3489240146344383	8.681421789829676	7.731660677918714	4.854316518114422	4.1139270338771645	3.1919254649151174	3.839273337247039	5.064217376760129	5.933627004126984	6.409659495197423	0.003302482037464044	0.0039650555699501586	0.003323214254005326	0.0038763945929814283	1055.0802558556563	1490.2945734210336	1118.766473671892	1440.123623382132	0.38218597941936205	0.16783340588859322	0.3433609971154914	0.19055121039872525	5.519533255777655	5.633525771054839	5.55439703813397	5.622540909401726	0.0001081495338339515	9.81066764561398e-05	0.00010497861323981521	9.815754799765785e-05	8.60360515897363	8.407995970121476	8.597786394760709	8.426575207749154	-0.6219066702576318	-0.6485165467872244	-0.6222818720442768	-0.6458391918556244	0.999268481887343	0.9993546325066411	0.9992678176980687	0.9993385453311752	0.04890964562931287
TCGA-AA-3521	2.894688222824146	4.891000102488911	2.647157554702153	5.166240173442931	3.0426899778667575	5.209533675221168	5.074414420991679	7.417974795522313	6.440083100134373	4.192538126187932	2.8457438329931857	2.5392500981102146	2.4775144342459585	3.439539562179542	3.1739373878720873	2.4445937596878644	0.003350763274909506	0.003854934844610402	0.0032931801798479063	0.0038467711377374466	864.8153010409808	1089.6839095953287	758.8045363417519	1122.180535866675	0.35252871394005025	0.21570492718717293	0.4281051614830584	0.20177121059755618	5.375664207990884	5.451950158217567	5.308335384323448	5.462957961810685	0.00012707767826126645	0.00011740131380009874	0.0001342380786539593	0.00011664844888635537	8.593848407150496	8.438384041607357	8.61772055370768	8.435178660223746	-0.5831871242836824	-0.6051795679380644	-0.5803347681296959	-0.6055832815658685	0.9984308980165788	0.9985282011556352	0.9984175455969603	0.9985295158273007	0.05833148328863786
TCGA-AA-3522	5.325786295898935	2.3747977433590832	5.690590650747641	4.319970417164534	5.081585581677284	5.829198360747462	3.7782944247433994	7.608179907214929	6.158554505346855	3.6077426295539166	2.521101877071147	2.747273026664079	3.550568098892354	2.7574460727167125	3.8627845516468238	5.228011444501177	0.003694680591739251	0.004366629305076668	0.003713227558987689	0.0043321861659966834	643.4206936496929	926.701406621255	670.8935445307324	893.7909069557512	0.37365374693535014	0.14769791938151694	0.3445615842783317	0.16920156116226462	5.164627525848394	5.310433118255052	5.194883295608953	5.292488937938346	0.00014300880539704655	0.0001270378807568522	0.00013919641805402468	0.0001280418429600721	8.472570198760161	8.287656858348523	8.467302282651191	8.302179888418024	-0.561747810205549	-0.5885723541959925	-0.5621703942091889	-0.5859995283475832	0.9978937022678506	0.9981184685020025	0.997863150027737	0.9980744665087613	0.06739688973492583
TCGA-AA-3525	3.847377933843704	4.795366005586305	4.272809324732102	5.403842416390792	2.286362507542825	3.393241966896355	3.4126850873652073	7.966239165185739	7.417085615945266	4.456868461859633	3.373367552015362	3.795494249904835	3.462554226695564	3.9574208247566975	6.210532051007619	4.5391199603456505	0.003332811724946022	0.003948132736671916	0.0033604056754788373	0.003932583874673273	1211.373888838829	1795.275088882804	1364.334948144396	1728.9420644933978	0.4065004177694329	0.1738756011161054	0.33568968860964643	0.20330031666090212	5.5921589713972475	5.727072455628338	5.663099585353858	5.704255906734196	9.737448635611141e-05	8.726720632590768e-05	9.156517275780598e-05	8.89060507871277e-05	8.587648072976886	8.392936093036838	8.572787053131078	8.398704981283899	-0.638351697839135	-0.6643998269250441	-0.640016457356308	-0.6635250991537811	0.9995594005743118	0.9996352492499676	0.9995594751186723	0.9996262808348277	0.048751610943165956
TCGA-AA-3526	7.173173455097506	5.871019984722503	5.868816678085097	4.338762147275556	4.3619153305189995	3.2210956912900826	2.037485170617295	11.040149106773807	9.377787572128168	5.485713687720221	3.958934646382137	3.793054835328547	3.860001880188543	3.9055418649133666	5.735091858780307	7.754111158369557	0.003422845703306242	0.004144590563384742	0.0034588108174253736	0.004012809083992173	1148.0145610614911	1743.5903588434635	1244.3583490109886	1562.4240759931795	0.38854958166847947	0.13146703913126825	0.34125666814215083	0.21298315967588455	5.549728343395762	5.683689394904483	5.5940145226955265	5.629934160886136	9.44458809116149e-05	8.490932612183518e-05	9.088571096232491e-05	8.874410738602087e-05	8.54366339785775	8.329613141363906	8.531869852936993	8.366420646610232	-0.6347263752857183	-0.664381138326252	-0.6362490393964113	-0.6590069609378423	0.9994732724653258	0.9995768729757762	0.9994792268732147	0.9995618986577242	0.04817780673160575
TCGA-AA-3527	5.748438623457089	5.027994724825324	5.696039849893347	3.631853786715952	2.945874107007717	3.074387543786231	2.9580975440411716	8.891129987392025	6.821282763942499	4.194147428095392	3.3232349892172617	4.120878414234034	3.7639293727941228	5.679041708287366	4.117173528508025	5.368635924327958	0.0032748621301169124	0.0038655839675349572	0.003258548673830379	0.0037774371644950008	1145.7031109413601	1619.3276133541553	1144.5529608779398	1559.3790219891794	0.39325587623210806	0.17977203102769804	0.38916444476640405	0.21411371345170976	5.558099667712575	5.680561154437258	5.570326203275762	5.660200532318331	9.84460599524065e-05	8.888346150642208e-05	9.711289836676625e-05	9.040996107766733e-05	8.635019585598855	8.449322728368568	8.637653188882044	8.47008761465799	-0.6229237408468471	-0.6481894913137914	-0.6226166152725243	-0.645332493162578	0.9993927462322436	0.9994982594717473	0.9994158950740801	0.9994800947417496	0.05086088139175307
TCGA-AA-3529	4.429923591509674	4.699784010546068	4.196790060941666	4.060901497364369	4.942966311798097	4.6539863518995395	3.2465730001983903	8.14250464886745	8.117507881568132	5.220445595762313	3.8276205328029196	3.785908201298398	4.2307546593961485	4.752312238001996	5.714960214646647	7.217627756932174	0.0033076748917352738	0.003942019425370615	0.0033866167653202345	0.003934878126782005	807.8152305677567	1217.528431978613	927.1583976472925	1225.8933040875104	0.4423082890256697	0.2051369033463875	0.3589237422319036	0.1991076603465114	5.3840605671493105	5.552817024726107	5.471808033276566	5.552518033444867	0.00011245575099793552	9.854291208521471e-05	0.00010425674384497845	9.815945165445558e-05	8.628908295667289	8.441511140063648	8.606270785925544	8.438998940923799	-0.6031845253892967	-0.629000733153891	-0.6058707799623538	-0.6294944402374831	0.9991972252625184	0.9993303329014199	0.9992198856411432	0.9993216553172523	0.056541488737423484
TCGA-AA-3530	5.465877697662635	3.307501749807284	4.250863332796144	2.8368413041962013	3.439423387804718	3.556893261223551	3.3665489053204722	9.542768680091436	7.1970565875426145	4.5044394365183935	3.44213039253274	3.6101362983874026	4.178626026327316	3.751254381269074	4.735668361774999	4.228419276978918	0.0035235947348258635	0.0042436597990193085	0.0035755138905891977	0.0042829841428243505	1105.25278127713	1555.9671486588388	1202.9586675752394	1623.4242479258785	0.3877681714465166	0.1776717768805861	0.3345245954414345	0.14513869628421	5.52205583955176	5.626866001926322	5.572447253126074	5.648912230975602	0.00010352497487873105	9.467629386011324e-05	9.881187489003153e-05	9.319096520544985e-05	8.510885967061052	8.31148459898633	8.496520055936864	8.300163431031818	-0.6387193412291932	-0.6658762304038196	-0.640456555557165	-0.6671056942906507	0.9995493819450211	0.999619539775308	0.9995489585459807	0.9996216341555334	0.048084974467265514
TCGA-AA-3531	3.6944380905382532	3.4793915382136995	4.428549916430696	5.363497477198517	4.2122209684193255	3.9848716032954656	2.3900560038438416	6.422164012967068	6.272186844817848	4.462880665237173	3.4030599079067017	3.3095594857775197	3.8799645807031258	4.161177709257063	5.174608056550088	4.1482410005491115	0.003211719608725467	0.0037060583563781843	0.0031323406504241915	0.003710786369997843	1175.2930035574536	1492.4631288429043	983.4337458217792	1469.903633578021	0.34212684507285496	0.19096544875420357	0.4351101584060426	0.20995535991081563	5.600447124019746	5.677781107849669	5.519335374788984	5.659878133997883	9.598019638596549e-05	8.954712249105124e-05	0.00010181631461828818	9.118579787027961e-05	8.657520343278064	8.495501599223683	8.686731007827794	8.499239686668918	-0.6188271209516977	-0.641158295378838	-0.6154801618658532	-0.640224340940376	0.9994663708203481	0.9995405999621341	0.9994612346057727	0.9995390295801896	0.04790794396803822
TCGA-AA-3532	6.835687951272264	5.938085702423106	5.7379869799415575	4.861730464008942	4.555285831012752	3.275763635039796	3.058673861442142	9.033403356707073	7.259560109013354	4.525299831602854	3.29852956406975	3.2751737870465556	3.792322866693604	3.9590065748922667	6.0155417822210415	5.655561104832949	0.0033849212262959684	0.003972027879088523	0.003355586441734067	0.00396386851458386	1101.3573356417705	1526.5831720832937	1077.7587728076862	1507.2467974190429	0.36404576267746264	0.1675821460773145	0.3848619548174049	0.18321710391371093	5.558798742764586	5.658398287042119	5.544421756652195	5.648647070591428	9.654673577884653e-05	8.899652445710768e-05	9.746010925282367e-05	8.999340780755822e-05	8.578499030866288	8.399426960589826	8.5915614925992	8.403566775567969	-0.6273416936796486	-0.6524373635961432	-0.6258873776928133	-0.6515995415901025	0.9994887728716361	0.9995703397303723	0.9994864523611516	0.9995543782672917	0.0483104770656827
TCGA-AA-3534	4.514928530545601	4.436140319762713	3.598930285967956	4.2334769086640875	5.008956062655462	3.640927017630713	2.6481182429581116	9.428764513006556	8.108086384013486	4.651676027827989	3.1423863486393193	3.8923379989549134	4.596527820578933	3.7797126142039077	3.389394695086593	3.8462860153746665	0.0034956023959171597	0.0040505510061018156	0.0033884779081835297	0.004164886219246539	1029.477052996173	1269.6655976057673	850.9099578540735	1323.0464375601964	0.31287474856400205	0.18582874208681924	0.4197588311664177	0.15362814759317095	5.506895658631705	5.5578617827911625	5.4128082867016225	5.571900838563265	0.0001042213233597096	0.00010018579410535691	0.00011295014087979148	9.955080312549376e-05	8.524794856132772	8.363395062023962	8.56306721940403	8.34254854283588	-0.6198793284511654	-0.642483595813448	-0.6151325265796524	-0.6453093202592324	0.9993834867303228	0.9994805639308547	0.9993722752317044	0.9994887777244196	0.04753462832198796
TCGA-AA-3538	5.947342077329089	5.242511178880615	4.24785559084034	5.588481163768289	6.198499054160073	4.112429957650466	3.162343478278785	7.53848877303137	6.275791917619688	4.332758932956529	3.2824694247426383	2.988401373169858	3.5865988529394652	4.0927936082374945	3.9728480602970877	5.3207868170289805	0.0031614341663342084	0.003693664592845528	0.003136325187633002	0.0036726321555373403	1082.099015136981	1535.1515160514623	1082.3003313420652	1493.1386569670708	0.41305795409847684	0.2056273418476884	0.4108388733749991	0.22635260238813418	5.5481244654479696	5.673783292895151	5.556288257512791	5.658992992358941	0.00010046656852135254	9.037346095464027e-05	9.952957906518129e-05	9.190436429746988e-05	8.681658057391703	8.510350298960168	8.690591358724767	8.51753631180403	-0.6196443529726955	-0.6432539694178756	-0.6183224365342724	-0.6421979686913895	0.9994910124048253	0.999571650907215	0.9994811964506531	0.9995669686651933	0.049823119731952976
TCGA-AA-3543	4.265438970742292	5.264785361450361	3.493331208766818	4.331059998036904	2.0864264103489836	1.7862037181217814	1.863560805582123	11.709680951169524	8.122942760169478	5.268843295165579	5.0419592489934475	6.2308320773329875	7.13490667827216	8.155447494142587	6.829337080698908	6.2508800193782275	0.019377593166409076	0.0191546338906618	0.019529351204538067	0.019202899450273214	1170.5704455945893	1550.2412264868403	1143.2046919959123	1552.1269162829778	0.29278014041529044	0.11184778407074013	0.30689866877052885	0.10861946934641178	5.415420794352453	5.4821864695244935	5.408559529633539	5.48505887392608	0.00017486002562159674	0.0001638108459888264	0.00017661073417329207	0.00016368202729968626	8.218029854863925	8.036240603013068	8.22242632888168	8.03679267355256	-0.6183201968089178	-0.6421268101407798	-0.6179202239838855	-0.6419431684435233	0.977921668642029	0.9749368671148583	0.9788401487037436	0.9747853605480823	0.07438210804568264
TCGA-AA-3544	5.693648274644814	8.889375040115747	6.1333221488844325	4.6146495065175035	3.6310302185073193	3.3336584516644083	3.640821580070061	8.56720591847025	6.673375835147711	4.196804720111044	4.345146978090437	3.5744360561396613	3.998077762077373	4.363883917142162	6.178869928323824	4.466081217149298	0.003382083247562338	0.003982003598589236	0.0033257760634923437	0.0039558115417103286	1087.6350994853135	1475.1179213284101	1012.6832195142325	1422.0385776551557	0.3657663500881835	0.1822708943430761	0.408299986404532	0.20534192603072465	5.553929680914757	5.653068534735167	5.526584767681939	5.6333243984076	9.71890308604249e-05	8.96851941407506e-05	9.900782504277358e-05	9.138836811031968e-05	8.598745044975598	8.421221550250978	8.619891635998787	8.427881949664693	-0.6273346719780603	-0.6515327858130765	-0.6245084053901934	-0.6505433518437271	0.9995702362576427	0.9996455107445821	0.9995610624332317	0.9996423160364017	0.04816573785612609
TCGA-AA-3548	2.8375693953184626	2.8809689801336074	2.803842106717913	4.381004386139403	4.26000356797736	3.8918119323872076	1.7468020127765844	6.954700148006045	6.31183866686971	3.606241823577292	2.6541579933943846	2.286443229705853	3.6858511901650552	3.0165309162288376	3.7918356008951966	2.9656569647601847	0.003538451983079878	0.00410790634202821	0.003469276129748379	0.004189716472638855	985.0852542208952	1237.1568174725658	880.4833829099233	1325.024365209019	0.35578174759572617	0.22325294371487142	0.4197357705014632	0.17668555083175674	5.472718416613276	5.530650816539581	5.417570900451029	5.559382681582578	0.00011178156230972654	0.0001069088312495724	0.0001170159520862368	0.00010429412937264647	8.52146114598971	8.355869726593427	8.547300149750308	8.334409465650474	-0.617869768606369	-0.6404346825339716	-0.6147488720422093	-0.643721619549594	0.9993379713467455	0.9994107579090159	0.9993119685185271	0.9994138963729119	0.050698684056003064
TCGA-AA-3549	7.38994047904521	8.529217500846729	5.052602318177355	3.077377320225527	5.18964354073461	4.250145379276725	2.6015867932724097	7.842175223040949	6.143507295941482	4.167547495614953	3.6392949264505936	3.4273803860866776	4.545375512336154	4.426801751203639	6.377019267847876	3.5462304414302945	0.0033184106003324443	0.00390863652106852	0.0033626654853336846	0.003902950702648853	968.4734712162151	1452.3939394954396	1093.501338085144	1436.6313059509587	0.44470508929921626	0.20844070073607301	0.381796724251634	0.21484180650397763	5.470396981724944	5.6251792081406915	5.533563187188333	5.616991089329402	0.00010755613622088102	9.461345011058453e-05	0.00010207548924640058	9.517291014355707e-05	8.628406839060482	8.43956867447752	8.606836497209956	8.442531181862954	-0.6151359529095629	-0.6405539114455259	-0.6176241681506417	-0.6402395884896206	0.9992155627496255	0.9993059417529041	0.9992144008949034	0.9993259474645715	0.05482035607095691
TCGA-AA-3552	4.296145527577478	4.7356073936165055	5.103562191578985	4.274460056100366	1.8483018711743773	3.220328827337487	2.0319867999735237	8.715625599871775	8.703157652679012	5.38278036798429	3.6437138229903665	3.899927862850959	3.666474406476426	4.534886442091424	4.786620460607606	5.1751876788633515	0.003590752296731594	0.004222568533264215	0.003608733245419026	0.00429018743202502	1148.4882278022753	1528.5598642536995	1175.7034566199702	1601.6501728063777	0.3546916713347011	0.19027225879858287	0.3409527085221032	0.15467111288796906	5.555719971806117	5.624236214553105	5.571274317653708	5.641008232494114	9.794159260326098e-05	9.293646638450944e-05	9.668401369153556e-05	9.197454310137637e-05	8.515163360281797	8.327657293004869	8.509759606720891	8.3105076262302	-0.6327211194199766	-0.6583082800531088	-0.6334210025416481	-0.6604222380828211	0.9994397768182763	0.9995124248360664	0.9994534799512625	0.9995279314859642	0.04830270125622301
TCGA-AA-3554	4.952190335605904	3.8408061435350955	3.4615230605520377	3.7714660030779386	4.337880628019352	3.569917338262966	6.764200343876031	8.418798364467062	6.449348192195578	3.7795745522898545	2.848421830903318	2.5240926177575917	3.5587247049515938	3.259577721787667	3.1435638466594145	3.8891029944891438	0.0032700388826273443	0.003833652909134386	0.0033045587679664656	0.0038855162689142336	994.7426334126587	1440.9057236748965	1074.306222625545	1489.9449104148382	0.45230542935436335	0.24220305553123314	0.4075344314603821	0.2139966965008869	5.429926415449344	5.568442365145109	5.478984586166472	5.587609843448774	0.00011560791097654995	0.00010304683557746943	0.0001106695243970824	0.00010141895914428927	8.643669143137247	8.467881346288973	8.630664412589248	8.45609625185153	-0.6071843459207333	-0.6306553977363677	-0.6086568849988788	-0.632594534184507	0.9991482308190845	0.9992618361474048	0.9991496372286994	0.9992772901674505	0.056333346270396344
TCGA-AA-3555	4.8468148838980225	3.9706579549808936	4.947188926842657	3.704214087470617	2.1966358531685204	3.122736770599362	3.970136340535733	11.91124476764641	8.137224554580563	5.248528405364927	4.534161270936609	5.051054797402276	5.157592099145027	4.713137638391127	5.700289812739908	4.495426886973583	0.00394374424489126	0.004723329521130843	0.0039897158307379745	0.004776089752103925	1017.081902769482	1365.6604763622688	1028.6633823136347	1364.5902351881055	0.3128165119556042	0.12654173950302847	0.30031983898287484	0.12058175029237811	5.424503562148552	5.5013870652816275	5.432478919993156	5.498688817626012	0.00010929283737263308	0.00010330061980074757	0.00010839283741751939	0.00010285804836879459	8.409799566196336	8.208699068934036	8.399526396560978	8.203391824313723	-0.6163771297932462	-0.6442358845477923	-0.6176896160783659	-0.6452232727527573	0.9987291772754096	0.9988328005625506	0.9987147507259321	0.998908133857329	0.05304795876052513
TCGA-AA-3560	3.4718104615533667	2.920264984500806	5.4760203019026035	3.201168643948455	3.852793345589838	3.2286461068549337	3.36338365434329	6.750497579067271	5.381036915354768	3.174184012685471	3.127941567722812	3.0665258636285935	2.9348488054341435	3.3752511383092294	2.250032243269888	3.623546074098535	0.003361997078646591	0.0038411961773199567	0.003264528337778495	0.003968924590544888	1361.6056079919135	1564.902521230015	1088.5787613145214	1848.9787054278197	0.34287969903976223	0.2724389132974397	0.4664951800090462	0.15392988974334013	5.623359214436352	5.631696068351087	5.515570857515004	5.714397023703549	0.00010772058556528768	0.0001059505740954963	0.00011727173499873432	9.94054536669658e-05	8.602990007674345	8.457995938986805	8.637544686341048	8.421165807485162	-0.6281272489020517	-0.6480931481402017	-0.6246473818791775	-0.6528411697988479	0.999216368627859	0.9992780053266579	0.9991990945139645	0.9992510799417488	0.04699126138482449
TCGA-AA-3561	3.6508109314194415	4.263645638761362	3.4358629807204486	3.857105999200784	3.7952398081408067	4.444929315531264	4.287466149410419	6.308686388055189	6.864948164991126	4.281044832835734	3.2957064514782397	3.1241764584645875	3.2111476595117607	3.2468019709538427	4.215537574565053	3.1232858033864574	0.0030638279525384924	0.0035113577247242018	0.00304297628177804	0.0035956869969172426	1197.6065360326788	1591.6955563662198	1230.768049838217	1776.3874535020034	0.42856264846373654	0.27332918590926286	0.4148015745312851	0.20110773953104152	5.623184013863948	5.720282234761681	5.644493805479483	5.770558486136631	9.867513574445077e-05	9.030435740142342e-05	9.667127754853664e-05	8.709313480397053e-05	8.720313352464995	8.562350037543693	8.723889765964742	8.54099792166042	-0.6293056159814846	-0.6504287663503943	-0.6284379933378729	-0.6530215618025715	0.9995448168107662	0.9995949404378006	0.9995384545411324	0.9995954372834113	0.04848764936213424
TCGA-AA-3562	4.8780887452387764	3.5164892999618136	4.144626079140477	3.688782231852846	4.501713456970683	3.362157069975952	2.635421528637768	8.15294807406104	7.669506196567644	4.658218075493309	3.0867686626623123	3.117023212011515	2.6354565146123266	3.801534460612667	3.1720675776249063	4.803889803734396	0.0034433296718668306	0.004037993845619565	0.0034620719207756126	0.004132948226928041	1012.3123003348768	1409.5933196664203	1049.0606677832648	1458.1044263960932	0.40815862059793173	0.21342979285108127	0.38607792980905004	0.1923902405972285	5.4706217520200955	5.5831789224837545	5.48989193534289	5.590308080170795	0.00011338767406050644	0.00010290894267984338	0.00011131122285920163	0.00010306351443892181	8.571488216004223	8.391063666592967	8.565695236284915	8.374387824688084	-0.620145391268011	-0.6445712750975103	-0.6206204561081741	-0.6464040712576017	0.9992630381361199	0.9993438994752368	0.9992585730562469	0.9993469444500028	0.05242722731928298
TCGA-AA-3664	4.2255910663806215	3.512385609152893	5.18673354846623	5.278373254932862	4.222134836450166	3.568478929002775	2.98745017043962	7.240418650904252	7.278688698522283	4.653176290935135	4.368252426736581	4.407622349909127	4.600463823403044	5.1279438669756034	4.394657480721068	6.557388290158837	0.0033067902776331235	0.0038761428051341117	0.0032565559011091304	0.0038391720779886534	1260.211238959788	1651.6929389112875	1142.8491093708774	1666.5872646008327	0.34999710069556605	0.18615993650242418	0.40373521458675826	0.1870331461211526	5.6113154134407095	5.693112356718672	5.573380437786884	5.694550745396325	9.592879817735262e-05	8.899658946347383e-05	9.839951603695097e-05	8.927123782881645e-05	8.58460196779432	8.410281184555222	8.604284617966925	8.41509426190577	-0.6321199499170543	-0.6562989981685659	-0.629795008652865	-0.6554409177640648	0.9994760142518252	0.9995483941564423	0.9994662610311612	0.9995478443550337	0.04781842028796549
TCGA-AA-3666	4.8475638302039625	5.429132408908296	4.547190608030544	6.869000236546952	4.02174177694361	4.471439657097315	2.703861986580902	8.067678897904376	7.623096472152025	4.54843565359243	3.624711230608261	3.5864252395384466	4.042736957434999	4.704058259054231	4.826877068442527	3.816318055395449	0.0033164208197111124	0.0038341869194208605	0.0032541039919140678	0.0038488640559453113	1311.3973561913003	1750.1804959017697	1171.460379039909	1734.8275393671138	0.36779681454462637	0.19934602277665897	0.4366636538508067	0.21186636005087403	5.632422975134906	5.721505292698442	5.579156017961382	5.713338349110533	9.291004532562383e-05	8.619548608595939e-05	9.705219055009544e-05	8.702186217898513e-05	8.619855001282636	8.45074701136128	8.645855897296647	8.453105881413993	-0.6360138127764733	-0.6588724950533079	-0.6329056777726315	-0.658854990885638	0.9995186779051154	0.9995780664688453	0.9995081362700037	0.9995660529202606	0.04674933474298669
TCGA-AA-3667	3.154546023716791	3.83720119731082	2.6571037361851704	4.471110681370825	2.35400191480265	2.8441885411813357	3.368899347411249	7.830756594771083	6.849567062780954	3.890204840969881	3.1544232889594714	2.9193369515309113	2.2142797400484886	2.4100977486591386	2.8602820769569095	3.9044335405337507	0.0035064949458077756	0.004110065834217024	0.0034464054872602877	0.004092059760483013	856.3459232788744	1147.8751361919572	783.0298139745335	1157.816346970618	0.3730284248083702	0.2141932283144895	0.42802916914908035	0.20454557392808556	5.378647185203911	5.46530334078501	5.330792486950625	5.468406581151021	0.00011985731015487738	0.00011243989783213809	0.00012444424463214432	0.00011193439334150558	8.528054191868163	8.3583510454209	8.549812869685097	8.35794200343	-0.5980483640680025	-0.6224447181474942	-0.595341088314415	-0.6219633807872555	0.9989256791044406	0.9990959162256411	0.9989181046188683	0.9990874493213311	0.055621345187575257
TCGA-AA-3672	7.394267734242833	6.698937263366531	6.082122971540196	5.946003668398421	5.587921393247715	4.768091260462973	2.5179613713324684	7.103354087666133	7.7302473962996565	4.454055978316593	3.2233925625123923	2.9929385967482025	3.4936055685933325	4.296585387977149	6.1695080152532435	5.1367077153234435	0.0031423632960514442	0.0035780577924248336	0.0030596688250376916	0.0035719087118018123	1557.9517659220503	2037.9288625900506	1276.6345620104787	2007.2441658786006	0.3870375845968066	0.22879659012378747	0.49058862691267197	0.2397682507161346	5.760053428832754	5.84297934633143	5.656882882739402	5.8343705202033505	8.254246577872474e-05	7.66522489868107e-05	9.005723184840252e-05	7.737497903966268e-05	8.689908637286209	8.530660087903723	8.719528402108308	8.535266716745037	-0.6491546162281358	-0.6703391809503827	-0.6458533248868082	-0.6697326279561232	0.9996533409722201	0.9996618287746201	0.9996187146367532	0.9996634143539516	0.043453183035248685
TCGA-AA-3673	5.50836976032413	5.029798780772532	3.096916884346491	5.135458006243765	7.014713033890144	3.129479767820785	4.7932722666767	6.735571460922137	5.320507620366732	3.515493631355995	3.0688821320872695	3.035448811951173	2.7162239509946517	4.089927555967588	3.7135403541225784	4.380021996727825	0.003135110123714997	0.0036677344659909027	0.0031301830022497363	0.003606500044696562	1266.9138597778476	1855.7590679760283	1315.448833446206	1747.1573434339648	0.4303810627052606	0.1972533600759984	0.3977516594862822	0.2367573145375834	5.591004729287814	5.743776599104384	5.632609190947052	5.7175879208797085	0.00010097453659084986	8.7440032276425e-05	9.641388910480463e-05	8.947831891117039e-05	8.700817699666255	8.517713263600191	8.698086035896317	8.536921979954558	-0.6271495410365874	-0.6512380773818732	-0.6270530887114866	-0.6487581042363604	0.9993796167149536	0.9994415758007915	0.9993919114791406	0.9994346453054935	0.050624719265285154
TCGA-AA-3678	1.1369952076608025	1.5469372859856994	1.646628330404122	1.0514010603195627	1.4005382289640693	2.12784460564121	2.061234945215791	4.90679841106879	4.864932379673602	2.8995789863556483	1.9855339717917155	1.4184501375795344	1.4491347184570615	1.6246437479837363	1.3864012563257868	1.1830561775336723	0.004749257054469201	0.005279183817316601	0.004733063957139501	0.0053761600907663055	248.00322057544813	304.6242179060955	235.00651493120907	323.43122219760915	0.35487881828501194	0.2525131654366249	0.3900226191859	0.21397052823855472	4.5398331026300855	4.620991135097623	4.50554515777188	4.650378904623286	0.00027147347693401555	0.0002556206169322571	0.00027971913252494994	0.00024916968439523237	8.220344781352882	8.094266693571344	8.22395966246943	8.077198567803022	-0.43226385624012603	-0.4518721500859214	-0.43144101438878313	-0.45503907226665585	0.9862518748062263	0.9873769460603511	0.9862896030186286	0.9875569472881174	0.11462309670590683
TCGA-AA-3679	1.9798460096174706	1.575899467018244	0.9838020830030186	1.6195882149493006	2.13010493179401	1.7355909570645573	2.2467367441912187	3.4082197489847337	3.0776968627090073	2.201436464881086	1.7938567113022135	1.7204058062220025	2.0124864106123104	1.7906281604603185	1.5964511147140377	1.9064431597805669	0.0035670526276139806	0.003989641420398047	0.0035404166610592367	0.004004696883705247	391.3573413878319	513.0869759617325	360.497457607761	540.4833065626343	0.42526606544705403	0.28338134198365483	0.4662132914001033	0.25811514202967306	4.874404421868033	4.992012322281585	4.829348348243489	5.021175079947673	0.00022329720865045096	0.00020168304776878155	0.0002304931450628711	0.00019752917209094647	8.58239064487228	8.456097677866287	8.590153049609915	8.453583427775085	-0.4804098151269943	-0.49909292247519765	-0.47975901196643234	-0.4994229916315571	0.9939055672333869	0.9943561278998508	0.9939051723636434	0.9943881960787107	0.08871551874922827
TCGA-AA-3680	2.723965362580518	3.0964343791917215	2.580679976678289	2.8523927225870334	2.57301475595315	2.390921793964399	4.1455921126886865	4.691316179226921	3.8467032216935055	2.6381212200619033	2.123296060420068	1.9334051300125858	2.295854375035072	2.4707017755697533	1.913383198552268	1.6827198568128692	0.00355114740793195	0.00409018341011572	0.003571998490175404	0.004058894538867063	468.948206581851	678.7327771875323	509.9917032102963	644.1356017831783	0.4319034800678624	0.2167434570824316	0.3792649029756416	0.24815660218502084	4.931342814658693	5.106619315869407	4.983124177302767	5.081767517197007	0.0002029690705456336	0.00017532442199429718	0.00019389125323968434	0.00017866186205319387	8.583525144568322	8.429316868645422	8.57499826563048	8.437698243794687	-0.4984463927548247	-0.520285100933647	-0.4988175054565808	-0.5191038323658635	0.9948194626194089	0.9952550109571365	0.9947412855449407	0.9952584110227644	0.08523009211059886
TCGA-AA-3681	1.169415119764659	0.75117332160177	1.332580581695556	1.3444853102550636	1.3796039242208484	1.7604914383575143	1.1803194239295556	4.357125534760431	3.272150509894088	2.2777729286888433	1.7137465827672735	1.6745371017663147	1.304745085503262	1.8159545791840859	1.0948248319390914	1.2355099214671559	0.004558942334987159	0.005130120425347237	0.004531930305007341	0.005124099658191392	273.32844574474984	346.90837333176637	260.3947868343874	355.4601550060836	0.35348989006067044	0.22423033173870446	0.3787087572412869	0.20040526807517747	4.539692814494504	4.632454197043306	4.5145461790920205	4.654892346948677	0.00029445254773205725	0.0002722727344699656	0.0002982701864172778	0.0002683302475799205	8.247356455759679	8.10993794245251	8.2526155834117	8.110845876019743	-0.4311829576337357	-0.45297386428111086	-0.4307275946773014	-0.45265074137936645	0.9852918425972603	0.9865202590138776	0.9853506621985647	0.9864958495741959	0.1103556299503096
TCGA-AA-3684	2.122313643067424	2.239643455716437	2.5794074901499564	2.9480290773145326	5.693355381686366	3.8618769582456975	3.42910711515616	5.5210325829625635	4.730247908969209	3.524004403162381	3.1625064781972267	3.1412052152529553	2.8468065023298994	2.81611793446678	2.8176730201293614	3.4292914475607303	0.0036947491866305745	0.0043466341745982875	0.003660638879118903	0.004257331785646487	511.34728477056524	673.0156926024061	474.0338459557283	657.0656215278889	0.40587782805990014	0.24534372273197222	0.4338336795555247	0.2617587577365572	5.013590407927124	5.128192016717973	4.984661860071169	5.118411872902723	0.0001775013144437198	0.00016160232024624568	0.00018095076630581067	0.00016300911025602348	8.54228080841229	8.382543204984247	8.550897626630432	8.393816788770799	-0.523125926643308	-0.54650496163331	-0.5225143193350249	-0.5444699599362377	0.9962590248310871	0.9966910097613443	0.9962841677243602	0.9965776234669703	0.07865861543152478
TCGA-AA-3685	1.7731656144404309	1.1137171079181727	1.7426627032810806	1.2143861340055266	2.744377221940555	1.1551172630399655	1.9757986390240567	5.092894484866114	4.375680432264965	2.539474150136402	1.781779288358412	1.5726387212466508	1.4592917631568576	1.5830022898467524	1.2204991606584086	1.3189047184540714	0.00485017149040173	0.005497413328938069	0.004859656305095827	0.005486658345791252	212.71925933691512	283.10048755929074	214.60450065686337	303.81043090162217	0.3974882259607886	0.23924772905372557	0.39905970283382614	0.2020332852932275	4.462314964829351	4.582020308463698	4.459333602076887	4.6171437286122545	0.00032111222369397087	0.0002935855603978546	0.00032303015531874124	0.0002866837701057539	8.178794220638212	8.040327431826189	8.17918160244861	8.035762456123324	-0.4351048826120341	-0.45678816088181357	-0.43479832700117765	-0.45783329688663077	0.985332802936739	0.9865313185218377	0.9853768062187449	0.9864898647229665	0.11385610309526492
TCGA-AA-3688	5.700819243375701	4.355048855068614	4.684840495503905	4.552449000437652	5.523355094868655	3.073829459641638	3.8327286229001394	8.00738926318196	8.499805449290621	5.212346634842681	3.660779108297615	3.854643651609656	4.458555759697137	5.675255059367142	5.124155650662925	5.024518587708361	0.003530346195337759	0.00415390714372105	0.0034492595074525527	0.004139557783865182	1650.3997425168086	2109.6596992118302	1442.9108649183106	2205.274840248583	0.35301318158113426	0.20617778235726034	0.43303066700677084	0.1775172836320172	5.733287673113159	5.782610818756376	5.663079343384679	5.8026579178247895	9.140682332398002e-05	8.73684912601947e-05	9.646860181546659e-05	8.547271927723804e-05	8.520820937681817	8.346504456613028	8.547914332809329	8.340883690323851	-0.6627352408032917	-0.6853651354503191	-0.6595158637060756	-0.6863509615497133	0.9996139300030635	0.9996400317968993	0.9996300696215653	0.9996370630003427	0.042631619020111325
TCGA-AA-3695	7.184160657479731	5.1938334805439945	4.727994686545988	3.3951515629672775	2.306672192313861	4.16395989699295	3.7533680100804876	9.543926477002977	7.807505536809782	4.804095824830779	4.576505799536576	4.327658905645363	4.770746872617172	5.08609996860738	4.911382563683785	6.762349999952637	0.0033279966813053916	0.0038716742511417396	0.0032746131631066653	0.00394289347550799	1287.4440543178828	1642.7570669164845	1180.0167993298592	1667.1920039252764	0.32775520582010703	0.18575502944291242	0.3841459796751152	0.17101707767665392	5.651191801732475	5.704558482891832	5.6064755935858015	5.708750963185732	8.762545677243525e-05	8.431788258864625e-05	9.090945907649464e-05	8.393689061533623e-05	8.607615531595346	8.438560161940869	8.631810161271007	8.423245630756506	-0.6390896460588238	-0.6623645479197557	-0.6362547381401845	-0.6643780447310389	0.9996472275065579	0.9997032311325803	0.9996426983452771	0.9997155283607078	0.043703165910861694
TCGA-AA-3696	3.382076915558296	4.44204392858069	5.592405538564534	5.5245038797711405	4.85794786303696	2.7145305359436684	2.8846673192201706	8.42823075226281	7.342308415231602	5.041190646706864	3.966379873951484	4.029521050366757	4.441028442366955	5.646253656607598	4.772520214340287	5.735689211130614	0.0033045823873975896	0.003851608809897983	0.003264235352125403	0.003884144946253472	1249.4700260089508	1602.7778886151787	1186.8370540579226	1682.3108324148131	0.34217624787797657	0.194117860101578	0.3753093546568579	0.1597985043301556	5.627380964120417	5.693206929809155	5.600983830816314	5.713590127992495	9.086813557078879e-05	8.60867368069833e-05	9.265276775075253e-05	8.464420134353036e-05	8.620673753513405	8.451384165709317	8.635218079936116	8.43749258019358	-0.6334770662336672	-0.6566283751141293	-0.6315418890956584	-0.6584013837092707	0.9994812512689435	0.9995383255906648	0.999460752039021	0.9995419394484031	0.04580794176331631
TCGA-AA-3697	6.0019349714494625	7.939816922614256	5.276387473893548	4.801789630077638	4.601336429940985	4.08259693488855	5.4486876154864765	6.683269112333841	6.34702527283235	4.387881633564976	3.750454214676053	3.8300422365155	3.5659670323395036	4.071229243195534	3.701347659496184	4.228306852310319	0.0032303595214421294	0.003690208524756963	0.003134942522627467	0.003744028721409641	1272.2319586733634	1596.547591315805	1021.983251555773	1654.4679918064637	0.3760912328151991	0.24641246727778185	0.48589435987178986	0.2235654769991754	5.6287168769244005	5.707886518022659	5.530939575570268	5.722660047470838	9.471585229935593e-05	8.832056784101937e-05	0.0001017434946484115	8.740322139066455e-05	8.707111882135505	8.560798838193001	8.746061031084064	8.554264156197657	-0.6230929043609661	-0.64293499752525	-0.6187851427258211	-0.6437480690686123	0.9994262431806896	0.999491111463587	0.9994533369952567	0.9994725161357476	0.04909530580903985
TCGA-AA-3710	6.024977989791673	8.619136688173352	3.4990684976628756	3.041216302233504	2.951709199922802	2.9971363567649827	1.7299249718845724	9.599103062426915	8.161987772933564	4.961960624173573	3.889810595578049	3.9255558025966173	4.278879371552045	6.994516362410552	7.1766534044120505	7.5179977924418	0.0031634354366766077	0.003645307199596731	0.0031331355945458422	0.0036581382537997963	1372.3716402550147	1903.1254495963994	1293.2054855229958	1953.5005942707778	0.4236469117184832	0.23284909595176093	0.455730442443211	0.22102979133894818	5.670267439100163	5.777762980067908	5.639728354973969	5.786546014254545	8.797268718567526e-05	7.995768182408201e-05	9.005084946857651e-05	7.967480024430799e-05	8.660871205600397	8.497477832501492	8.672096497467045	8.491912448654574	-0.6426944852632824	-0.6648069384854405	-0.6412834811368682	-0.6654267457822717	0.9996269610863524	0.9996783869457581	0.9996154513121039	0.9996850871972356	0.046745998300561205
TCGA-AA-3712	3.307872500937942	3.8044571402170955	4.651251442051271	4.69394060529981	3.5306941329107717	2.020813743016356	3.2143559293627897	7.894062345056936	7.187950498790666	4.539703587204529	4.577304973274992	3.631534670359582	4.365503727371515	4.765920530947097	4.174640273201827	5.3487251421381545	0.003571238975809246	0.004159259317619727	0.003508163413052903	0.004214479312007977	1296.966705307315	1714.1845343057935	1127.3625752624237	1705.1821776575837	0.3711419069211033	0.2055873434309632	0.44301182658975075	0.20783234908808157	5.562157081104229	5.640850058852418	5.493842466014449	5.636853854699352	0.00010833530390473648	0.00010068250503580436	0.0001139208904737923	0.00010172501120930056	8.521213090892392	8.350468970846267	8.546629420569452	8.347512648944276	-0.6340788618082428	-0.6573488836914019	-0.6309681222658615	-0.6574399788822437	0.9993253450133303	0.9993848270293587	0.9993246068579572	0.9993951689162406	0.04940523481291696
TCGA-AA-3713	6.950022387489413	6.845865006731732	4.057746340613903	4.435238901233353	5.464835782231904	3.451100937415082	2.89404052103379	8.329241757364356	7.920135845070286	4.473001868172981	3.398834506608569	3.3246852585622766	4.292082174382722	4.523693365063468	5.682984319799197	5.646846368952063	0.003435131045594432	0.004037983700081157	0.0033728800491164513	0.004026786900029704	1602.339602847405	2081.7833212554815	1404.1254785687825	2156.264179522689	0.3539967276216822	0.19036866297669428	0.4253003390847609	0.1760889056322946	5.6877943040093255	5.758470768366872	5.633605298428345	5.759008801366889	8.860673095546999e-05	8.313144303139778e-05	9.251577293927461e-05	8.3309958763257e-05	8.513587152941618	8.336805368824022	8.536805073935964	8.333919543632803	-0.6576015979500393	-0.6816538030025348	-0.6549340443020688	-0.6818509428166745	0.9996670080367559	0.9997244092865732	0.9996610777489455	0.9997185140898538	0.04327405913749862
TCGA-AA-3715	5.729717921376913	5.712139164225657	5.870278851255336	2.9698787707784127	4.69672711367682	2.6246629227545526	2.546762348128497	8.305480309355476	7.6496771657722515	4.73296084176707	3.3538361881894927	3.557324309471417	3.775217185910536	3.9417954422329564	4.836044124670234	5.7518511713256	0.0033176051838250606	0.0038529638150271925	0.003338578235724614	0.003960534415655406	1095.1824641261337	1538.5459735594259	1149.6604081361154	1630.526988295694	0.43910052024561075	0.2400900716470866	0.39948097846266034	0.19758149133801625	5.484419736075396	5.6191930388990645	5.53955963209442	5.644638614998272	0.00010616912748133786	9.41170731281729e-05	0.00010018073080532628	9.251012328308393e-05	8.620432045148304	8.451650489899155	8.613667338548186	8.42846172802525	-0.620261934737954	-0.6428168479081031	-0.6212548086399559	-0.6461961566811477	0.999315246585064	0.9993980862982604	0.9993125516019	0.9993936437868479	0.055163709041689664
TCGA-AA-3811	6.011231352670695	7.681662952229863	4.347936653031508	4.803262865850882	3.643688906515653	3.0151919674616976	1.3797352283857982	5.196923993845791	6.532740831776611	5.3083197733602905	4.088007287142505	3.2689912517419564	4.764497197764178	5.6372208491296	5.000736474539459	4.995265033071141	0.003103780837343351	0.003533453536542239	0.003092333686700263	0.003499780792747521	827.431396439484	1149.0337958717703	719.4228948514808	1138.7097137627356	0.47312406369284726	0.2910613368783513	0.5340280284739586	0.30055824151143345	5.340349532508318	5.485121602141897	5.264047399230255	5.47982703447916	0.00015388145870877504	0.00013452097978482769	0.00016351383827079949	0.00013467769916361398	8.726031600473434	8.584851208530967	8.734294916130926	8.59312417119651	-0.5726906802191268	-0.5918102167331604	-0.572126757124851	-0.5904273584977892	0.9976959546566381	0.9976570548231704	0.9977770107417434	0.9976373620867163	0.06390110368978935
TCGA-AA-3812	6.920177400326826	4.698573644506039	1.9218679885092589	5.001094402517783	4.126516998584129	5.776752239802149	3.7752262810485	6.33054307229165	4.894804229660552	2.9911175650098762	2.5382447727302972	2.8162025324474254	3.2539199867616455	3.2314059254949314	3.58447634514139	4.884266076120544	0.0033604321110363594	0.003847714689482518	0.003367872017080104	0.003763754323882368	624.5783688406937	957.3199595863633	677.0259705210842	897.2547294780153	0.49051096662771043	0.25099515696036745	0.43632008319130394	0.28273699191724144	5.083693279769911	5.299975843986552	5.164397280338385	5.273325715873904	0.00016052045702851	0.00013288566350380202	0.00014771972085843334	0.00013482793310252427	8.634250380067625	8.481652880689273	8.631786421155248	8.50272659156911	-0.5431506882693664	-0.564116746018788	-0.5421623822623447	-0.5609126985011934	0.9969723644026707	0.9971323233824138	0.9967765569467333	0.9969972791261125	0.07891161114305845
TCGA-AA-3814	4.6535145073160855	5.04076540248424	6.638037272520063	5.524639335430643	3.6622047433609644	2.9848174137880994	3.6457351032744327	7.9311194291488185	7.249878054441057	4.667454853295843	3.255160300828897	3.5585382808893304	2.4377996697029563	4.5056251151451105	4.15555448616507	5.80481926491631	0.003416957857705607	0.003957593626614261	0.003362907663374456	0.003916935716394792	793.7421091998191	1103.5723094523084	694.7782740374344	1032.8790770708238	0.39633491615094596	0.19682996727745516	0.4644161181569316	0.24096829046732895	5.350052442151696	5.4835128860394455	5.287935335879442	5.449040913678924	0.00011991242778315829	0.00010701696983117397	0.0001255345422134021	0.00011026683912875374	8.568424861638956	8.401911476223779	8.591518613710015	8.415488948371687	-0.5923287691702382	-0.6163199335542122	-0.5895925352238934	-0.6140263623661131	0.9990143836765193	0.9991673070311784	0.9990162026716521	0.999168004936227	0.05756852518054778
TCGA-AA-3815	5.232421443365314	4.239331464526708	6.11700069272499	4.687465077217851	4.618882233773834	2.0730201314676777	3.0898765601093596	8.860201700792544	7.1065872342441265	4.5671109816660564	3.8621306321431357	3.5606296368703463	2.852772497613684	4.585220339494853	5.608023306989308	5.2941383861705384	0.0034291639641011594	0.00399907891958159	0.0034276079275461185	0.004018002854301663	1055.998115268226	1538.4827076654396	1110.533158167484	1524.4501745945943	0.41372756826192797	0.18720692791078167	0.39151823549831016	0.1866774540639344	5.483504413143717	5.617193261425882	5.514399036132255	5.623617879195218	0.00010510964317213743	9.417404471286508e-05	0.00010251632493105696	9.290723357566174e-05	8.552164268584425	8.36958869002725	8.546863355895406	8.369007978503273	-0.6235702299848362	-0.6482225645844245	-0.6236559105886563	-0.6489806515387471	0.9993625105905312	0.9994330335146893	0.9992871026471583	0.9994714578823716	0.05256807577780474
TCGA-AA-3818	3.7353018091280252	5.5501487045247035	3.4612968237431656	5.475473238909426	4.742366492045066	3.4545813497192066	1.425822090833237	6.723592898464841	5.1490806119735115	3.7786981298669367	3.1509650742631674	2.882844540072093	4.696842823124965	4.608006704247931	4.195776919624659	4.123989036324064	0.003262101941330219	0.003759691021979197	0.0032193188956341295	0.003763422215486714	851.4937855345827	1120.0975223341616	741.4565232281345	1161.5201486112755	0.40497098073874815	0.25596896382505324	0.48444841575496106	0.22541177579743776	5.3804864928387115	5.470549781175551	5.283470121734562	5.499492470525878	0.00012105779772514747	0.00011306994389518236	0.00013248116981041721	0.00011008804478176224	8.66781309850842	8.518408693375608	8.684627750910858	8.51503304754503	-0.5839608807806098	-0.6050608838815863	-0.5829103201280316	-0.605547735563406	0.9987455008529881	0.9988933875560555	0.9987921016765655	0.9989075947856046	0.05869596485802382
TCGA-AA-3821	1.2135451629025513	1.59956933282722	1.1913826687515099	1.3452453561995403	1.2537861852771983	1.234975764517432	1.6223905526784188	0.3179700767338413	0.6652460930872918	1.0161710668943464	1.3028252340256594	1.5076580294393713	1.4331382252417977	1.432964058814431	1.4662031110443907	1.4478576153956644	0.025254204325016825	0.023175870445376577	0.02470889368483159	0.021844892949077155	7.777653271099802	14.383127737804488	8.910770538545824	17.18294738471135	0.8200976107130411	0.678424613136314	0.7915017497202652	0.6431944886200713	2.2877614871702017	2.612936910932751	2.3837019896986047	2.7161363287971625	0.0013539908214424247	0.001099520930734228	0.0012740863188193943	0.0010240303569763031	6.462736143443286	6.6154931141662905	6.502493980948611	6.665361803594206	-0.36838835440941503	-0.31677320863238206	-0.3580215285043164	-0.31120979047149455	0.9426913775097125	0.9168112869631854	0.9391767235652468	0.9165943062622366	0.40460848105305036
TCGA-AA-3831	5.486895194659663	6.589026624269951	3.255793117738788	7.097484960650834	3.8660053507678844	3.0229950602280242	1.541928515152328	9.026912640735304	7.194554260789781	4.368299099961996	3.834080604246552	3.542966227163284	3.717555772272763	4.487837895504009	4.213409100102895	6.607190932668527	0.0033802111460430762	0.004038116082439297	0.003399863232293734	0.003965925031970097	1155.3324677200326	1655.0573237310648	1174.7845593610286	1567.2542333083813	0.3851644192864129	0.1653948966493237	0.3688243492003123	0.1990303590696798	5.550612018784951	5.665842470205382	5.568875822182781	5.646157860645524	9.806760128848509e-05	8.941917688993275e-05	9.618794995057299e-05	9.051535742067542e-05	8.56719860264056	8.371741372577198	8.559640658631418	8.385778542443823	-0.6307111146761102	-0.6577628579192865	-0.6318026121561667	-0.6555218738914071	0.9994729830385664	0.9995646120014305	0.9994628581997065	0.9995532456533553	0.048821276077256885
TCGA-AA-3833	4.348721800042921	2.0706849508705223	3.6870589676328627	5.03236099604093	5.849011365988507	5.409609567409162	4.333915204346852	5.597212931366483	4.2502739057798165	2.446287688130883	2.0970981630687686	1.7546581006237116	1.8159635797788163	1.9570317324791218	2.916761821432091	2.9732474711907413	0.0031942632924063237	0.003694152074106991	0.00321280935582367	0.0036623791011537988	756.1319860866165	1119.352663379621	806.6270848560616	1066.0329326503486	0.4516570625042183	0.21622062260353941	0.40967204195537116	0.2578249399013597	5.263016849400006	5.441617157482748	5.307011159660212	5.403896715042061	0.00014310878052621416	0.00012250753227142157	0.0001380611848914995	0.00012636174683638323	8.655239700414374	8.489554220835519	8.64756773886422	8.499511174921134	-0.5670782264035398	-0.5894416811832507	-0.567313557023525	-0.58812610314862	0.9978609341471165	0.9979727428414118	0.997793420290408	0.9979950263041257	0.06563024937700654
TCGA-AA-3837	4.672738475648042	6.029011328705335	5.079637725380157	4.2184913376939726	3.768922258620434	2.739718763806026	4.336740709877269	8.061115769338901	5.838188886507247	3.8257962904536305	3.1628211987793895	3.6623300565681634	4.242498776532837	4.3060232122376645	4.632105585854996	8.582752473339905	0.003225317735374005	0.0037341448048869297	0.003244547220891716	0.0037903710672663633	851.9768997550526	1227.6847542619098	906.7554319021816	1309.142397652917	0.42380683949715364	0.21260293329107344	0.39135950367708233	0.16774366394140353	5.39690092272311	5.544854047080804	5.436131733903997	5.575319696313685	0.00011317038071725806	9.989689127064455e-05	0.00010930742763316964	9.792374032116169e-05	8.637212233163815	8.4727023242546	8.630012303974608	8.460102375415646	-0.5980013135510778	-0.621505800342868	-0.5987309028801342	-0.6229106147293785	0.9991469878130921	0.9992634170383524	0.9991471091103357	0.9992693268180738	0.05605086954132695
TCGA-AA-3841	1.5163549759755983	1.9764151039302096	2.1192367701280674	1.9042892586096272	1.9271454881180454	1.145842359048168	2.2941318601793617	0.40763644258041254	0.8744395160645799	1.2949713827772054	1.6005942899599446	1.599963401606031	1.5901675789680874	1.432786858964652	1.337671038032455	1.5121806426527105	0.015116881524420173	0.013624091027693625	0.015295863013372168	0.013746022447807541	10.865637768620221	19.789405987020594	10.282478791518942	19.844635368019123	0.8077734320331803	0.6514877750585879	0.8074429516036435	0.654727230703289	2.593749212127336	2.9472788575581843	2.5757545224822516	2.951793713705694	0.0011552404623124415	0.000901067194453385	0.0011667169348428894	0.0009012742041563033	6.997768804351857	7.16353460214565	6.992663776404024	7.171922217733306	-0.34473483707110675	-0.29918184751893706	-0.3463882605958483	-0.2946454251698838	0.9541249994560049	0.9342743193166008	0.9543868261214298	0.9317601295025046	0.3304183893734714
TCGA-AA-3842	5.343152838838818	4.232848675233188	3.6980843790477023	2.4955497445466723	2.233513421280954	3.8770049156746116	2.5463838849511675	9.062709665787077	7.657405947725661	5.0448556390278725	5.640539080575423	6.56928360022963	6.03405920290142	6.456314432096304	7.030989965804637	5.892262299534394	0.003271389589233516	0.0038204553448740264	0.003284095394002391	0.003788961377408856	1115.224313531525	1645.2094395451045	1205.33441229928	1586.6919371282668	0.41048499637551283	0.170182471422943	0.36431594405796525	0.19570382115209958	5.547840771213612	5.706958688834805	5.602996106053312	5.689662032378821	9.900787756140589e-05	8.585882354503762e-05	9.40456214734667e-05	8.737144378073039e-05	8.644510950269847	8.462023263316977	8.634445103885087	8.473894237604547	-0.6202077711161833	-0.6450320339661514	-0.6214401076784632	-0.643705777807383	0.9994208605429905	0.9994788111505453	0.9994137111267395	0.9995016716109473	0.0545237316109575
TCGA-AA-3844	3.6544165854730855	3.80640761217281	4.383347746319601	2.716344652124799	4.936992655454576	1.1674115068375515	3.268621200177421	9.487748821393199	7.470441131016337	5.077197319435889	4.584675999861767	4.2029963921121585	4.929854762135834	4.405198840602369	5.983438504648168	5.970918423249551	0.003329468486279098	0.0038790201957386453	0.0034615661670098366	0.004088378684798126	1119.0757206777055	1579.267122291758	1296.3681665832462	1803.246259778371	0.43642392592024476	0.24708038797630832	0.34933131789718264	0.14732903957307217	5.5187283369186435	5.642830115683582	5.6021579606851715	5.705209896579548	0.00010437160959233007	9.424066379528606e-05	9.698403267950703e-05	8.971759763376864e-05	8.640123075086487	8.46868407697344	8.606717557749707	8.4208034008504	-0.6229965412482972	-0.6465944683392059	-0.6276263798242903	-0.6530837579155205	0.9992990850610586	0.9993953581004893	0.9993245198789692	0.9993950272325437	0.05375209354877978
TCGA-AA-3845	7.126970699644866	8.176693596042723	3.176284452076534	5.622200662510085	2.272795062619851	3.009189868388562	4.014318070957761	7.33275892653841	7.61549997356581	5.358439002721809	4.362278569999996	4.506423156400946	6.009437407530701	7.1006847365141335	7.46185510214873	8.01505168527537	0.0032848757653692407	0.0036112700735603308	0.003275688133117999	0.0036336896201122557	1002.0603217959308	1423.974192595359	952.6548763736608	1453.6241707145919	0.4744259632790564	0.30782374918485605	0.5068909592321377	0.2771938896527938	5.49750895244206	5.630080958692563	5.453354936494616	5.657248652932685	0.00010290859215212392	9.220751656144101e-05	0.00010705839701671148	8.992019592104057e-05	8.766033577199432	8.627403886220037	8.77209867426975	8.620645249802477	-0.6007515215399923	-0.6200853346813558	-0.6000932550040685	-0.6208612897752086	0.9991765587773239	0.9992471590231611	0.9991740742672431	0.9992632716344655	0.060099573036018
TCGA-AA-3848	5.027423926919659	4.445653821111654	3.4901408764275472	2.2363511390007518	5.017927267443252	2.0678403759479878	2.057175482555353	8.588241352242601	8.384790060329909	5.403424753594066	3.3440999102905384	2.9460716311356396	4.10015244373065	5.055845312039191	4.980329171599413	4.590968066531988	0.0033748625476130215	0.003892810801032891	0.003349624390723797	0.004010569528717743	911.543621639482	1171.6632358371023	848.1377066860587	1240.5060873169252	0.36173965189393625	0.21359775885177756	0.3931698857826755	0.1764467988793076	5.446995883762393	5.526857173239315	5.411486996655892	5.546631892320997	0.00010733759581887847	0.00010141376085505252	0.00011122394333742701	9.986805600621766e-05	8.589864744051107	8.425423236502935	8.599694917889229	8.406186872627766	-0.6030620482171151	-0.6263303451481373	-0.6013786086630776	-0.6289806555141322	0.9991656313196328	0.9992963915399725	0.9991337544023872	0.999298954330284	0.05275063342025203
TCGA-AA-3850	5.001964878546357	3.9660068729990106	5.271247741924009	2.073939738541346	3.4958045350817986	4.350416231712716	2.811343155402952	9.687183987459063	7.209235512735299	3.9783268715938696	3.2206253216930207	2.80915798210271	4.750964069095493	4.6856886387555905	4.785733486788772	4.8883795860937616	0.0035761773956640578	0.004204448942758666	0.0035494848248109655	0.0042718513083329235	988.0668982731885	1267.7493042282722	908.5145975643746	1275.4223032995556	0.3045974972261044	0.1519698824270831	0.3529408516946658	0.14057422508506537	5.449487397964586	5.508591625188472	5.4085138057963915	5.513602594489268	0.00010796994120235813	0.00010297865589748471	0.00011101515752910926	0.00010236983555062228	8.480332767829541	8.301332133444692	8.49537826185793	8.29050771082383	-0.6099124941517212	-0.635612219790646	-0.6080812453973282	-0.6372656779146887	0.9991488332630744	0.9992806698249194	0.999134855000172	0.9993034960913777	0.05117252386018974
TCGA-AA-3852	3.2821709996622928	3.184902629981427	3.3819112505504036	2.79427131043895	2.5883228103267215	1.9211096802849403	3.9419219056219514	11.030483027465303	7.490086800294958	4.918475668008388	3.5536059747335993	3.7538483657925097	3.85412321217097	3.554843273000473	3.516346139346144	3.442955843529708	0.0042087254424755674	0.005104607218638468	0.004200576226407197	0.005174286176676129	983.5566335725827	1273.5157242483976	993.736616641656	1325.7954832751493	0.27014126829555873	0.11306707736503939	0.26416409058271106	0.08876515385268463	5.368071170954162	5.416330265605382	5.37894477848391	5.4268579639412735	0.00011688820657598124	0.00011362557022077862	0.00011625259626095692	0.00011287807926041014	8.278866957190163	8.072143414692174	8.278214197805019	8.057514343306213	-0.6239951957641378	-0.6527808434749848	-0.6235519619390824	-0.6548758319935841	0.9991541680012123	0.9993169370955729	0.99916128277772	0.9993334303376329	0.05156229082494771
TCGA-AA-3854	5.16894660587426	2.863994451348762	4.711148334333415	3.3655518698591753	3.4344814124016265	3.0405537226999417	3.426512996383715	10.318045883303105	8.199214770440129	4.771807246000017	4.158433376451133	3.6584429481112877	5.057723828096557	6.565772986729445	4.794648825889149	6.0387624576411865	0.0033541379566653417	0.004017986867893079	0.003376080286293418	0.003942504265206499	1368.7888162035692	1958.6957339755718	1423.564530571957	1874.1705288461665	0.3607884784404656	0.12480046884992234	0.327816663971014	0.16169799070137938	5.653529985108112	5.770469136920945	5.686933775972104	5.7507015509484525	8.79490812242201e-05	7.941960932951045e-05	8.507518536821592e-05	8.07426290437381e-05	8.539247681005637	8.334313073091904	8.532457833589536	8.35431710969702	-0.6533158982562999	-0.6816771722282566	-0.6541525571111859	-0.6788732257947899	0.9997193800421085	0.9997819716567405	0.9997252039122838	0.9997738950498903	0.043465320533065614
TCGA-AA-3855	5.98807074029648	3.776359906804529	4.85173851913945	4.260823244584037	2.7612490006739074	2.2045480741012002	3.415361412601877	9.874235947501667	8.752127392165512	5.801137209880111	4.697991218190937	4.705648633771977	3.5528980619750263	5.397282753354234	5.235106874421549	5.142075103529754	0.003390006527394581	0.0039584790207380545	0.0033340427457305925	0.003908127548498667	1297.4962065847824	1746.608404273318	1164.2240319369869	1649.6883882960178	0.329359551411424	0.14579867461149762	0.40054152016295297	0.19166341843072418	5.617886486667857	5.7068533594816175	5.55470706256184	5.673807179317433	9.276176668320488e-05	8.603206761873451e-05	9.818596557793703e-05	8.861414810319148e-05	8.571665622893828	8.391731117555135	8.596624645866976	8.40872212542845	-0.6336971038908373	-0.6586442256430254	-0.6305404256575537	-0.6563163210432722	0.9994579516503183	0.9995508723671631	0.9994519019497968	0.9995378373825805	0.046630749362631015
TCGA-AA-3860	6.267252703106923	4.481869595651388	6.186942668844616	4.371939504807133	4.392245679052151	4.318226275087452	4.789959967861399	7.274084750666209	6.954479117168485	4.014064076828201	3.26282092883702	3.175834983541599	3.449677100260723	3.7916640189168533	3.832441593131326	3.350635103029977	0.0032249604093630107	0.003770793670226966	0.0032671237968791757	0.00379011554144813	1055.8762460144649	1618.1129609277345	1206.2457874969534	1660.5785898661675	0.48329203893579314	0.2428074815396653	0.40475314887781905	0.2293905484938725	5.492857735367764	5.667246058820199	5.577755085472745	5.678650063670434	0.00010742401051765347	9.256784769932992e-05	9.960227745256167e-05	9.187313346474966e-05	8.63937059405859	8.459586636725552	8.62218775875488	8.454462595342608	-0.62466309469904	-0.648261866376211	-0.6258994710547384	-0.6488890560902912	0.9994455137992913	0.9995213477892549	0.9994351633937376	0.9995303648907571	0.054842956741847006
TCGA-AA-3861	6.217234955634873	6.580193767032487	3.5885842225357645	4.316953967001596	3.7007898681711353	2.680567309643001	1.1287490684735282	9.4243042381463	6.714386405140157	4.3727739644521835	4.078969594796909	4.55645272856451	6.525018272765292	7.662565625331042	5.336040920448749	5.053825163619774	0.0033676002592561917	0.003972197157461655	0.0033879845347125266	0.003944422429967447	1083.3826151381802	1520.6426936626926	1141.5238844088076	1511.9226614022323	0.36601557416332564	0.15646560957991867	0.3316430987324829	0.1581071570128789	5.507290371411928	5.6230513720025765	5.54310692243323	5.624079586957278	0.00010081642640352962	9.158423620852268e-05	9.806626525635702e-05	9.138722803424418e-05	8.570700044485578	8.385942920111622	8.560452695167317	8.39036552616471	-0.6136459316678263	-0.6392745682028311	-0.6146436578693654	-0.6385961104169573	0.9992125962078074	0.9993107368194081	0.9991981679121921	0.9993173328803036	0.053581189878032
TCGA-AA-3862	5.078978543720532	3.808604685585922	5.314944858113642	5.1935539750111595	4.101772056529674	3.793286490807378	3.1522145851648125	6.521496417493338	5.036947858562893	3.046480290583301	2.800865422391623	2.9172669394485924	2.2586580121320945	2.9770716105235855	3.7404571594797225	3.0649722276472806	0.0032841560920015425	0.0037903521533397943	0.003231159596039892	0.003784961960294894	1115.9608210750991	1445.6320507814498	938.3351396062292	1423.7498729317492	0.33867365404236693	0.17913586907780343	0.43420899716732364	0.19220755322371402	5.526074457329716	5.604797588345565	5.431209463335659	5.594537000803743	0.00010385645081183645	9.694902967943695e-05	0.0001123189555282669	9.78481354417978e-05	8.593029703503845	8.42990655466396	8.61457216152012	8.431979541642807	-0.6089935358080266	-0.6322827029072574	-0.6067086994474576	-0.6319539020059378	0.9992479140050904	0.9993441211574923	0.9992549189744765	0.9993621589817038	0.050261726952792164
TCGA-AA-3864	3.595694457963549	4.127845313016108	4.487509923279265	3.206199246251963	3.2223298732668617	4.188859102843615	5.217624459263485	8.64677540692751	7.321329839176536	4.688754114297338	4.082381635789384	3.6299358462674425	3.8647955043235958	3.2321535725985977	3.479629718419287	4.8745368220137655	0.0033324274874034954	0.0038953627619635143	0.003288808606712394	0.003926377476536511	1040.0457941296181	1334.7383395468719	922.6363915494588	1336.0931323615177	0.3360847362598792	0.19247320552451394	0.39256878993625893	0.1755059916334082	5.478938162026126	5.5491082676136125	5.432188774473607	5.559063815160093	0.00010721606025083603	0.00010123992040071032	0.00011056114387339294	0.00010015343937222665	8.60223609903534	8.436715297254876	8.620518412914072	8.4256361443659	-0.6064488477388056	-0.6298410607660988	-0.6042980518726607	-0.6319300907434697	0.999002390237891	0.9991191214759556	0.9989941923695498	0.9991485520473449	0.05137030867302882
TCGA-AA-3866	2.1566992460350645	2.87403505570131	1.8754768046086718	2.546489535541677	1.9164561004389602	2.2931172851484587	3.2280331114512615	5.808779429158583	4.319940220087077	2.281996550012229	1.817409089613379	1.6774456027286138	2.136058824309404	1.8252587701703218	1.852282465417036	1.7844379572505995	0.003852660940105457	0.004414340025010306	0.00384984637584949	0.004371623668222811	373.85219429785917	486.98068583722176	380.3392190934061	493.7179457317831	0.3430334938545964	0.1860316377502023	0.32818251252523617	0.17892167198466924	4.805664577033942	4.910960186772195	4.812592967479427	4.916591618215985	0.0002221496497809658	0.0002033650966658084	0.0002214289718397155	0.00020293080884978265	8.415991903850205	8.264125242627395	8.416203561498213	8.270560031327213	-0.47234198830784063	-0.4961476666070598	-0.4717761788570131	-0.4950105276097671	0.9926362440612182	0.9934610553039696	0.9926089072652909	0.9933781517127135	0.0904872404498888
TCGA-AA-3869	2.679432938726007	2.098365153137233	3.046399300263379	2.7205432337289963	3.7822865909277072	2.9082737040458873	2.1928242614335827	5.67018711510551	4.7877196650970415	3.3036623043372244	2.5269601039130256	2.3298055110040803	1.7630160980472525	1.9340704470353374	2.463043403557332	2.1056200915334964	0.0033300536990727666	0.0037830153126555545	0.003284710086628492	0.0038210056942409787	607.6441471580789	752.8869418390673	557.9808047433763	813.4232847468153	0.355144440117592	0.24251595917951851	0.40752875816199186	0.19355773453300587	5.148376001963169	5.219245826008124	5.101993252534204	5.2623225875116	0.00015551145837933462	0.0001467895718218839	0.00016152232965400853	0.00014192478591988633	8.633233619663095	8.493984071732061	8.649446874896999	8.48144374694484	-0.5253338790615145	-0.5460729729262425	-0.5231974287594117	-0.5480176411290159	0.9964551494023779	0.9968925755869994	0.9964206601892993	0.9969069969031307	0.07056712759892658
TCGA-AA-3872	3.487525452789895	2.690760300014641	3.3160059618381963	3.5984023945727013	3.4009385960851173	4.114276946609846	2.3701158236862496	5.9738611899725305	4.614774837191737	3.4285959252767912	2.864306417092303	2.2165785386433585	2.153749629983894	2.5210525288292307	3.122001211472329	4.246669203592808	0.003098259867188757	0.00349845050385678	0.0030820002363284023	0.003596324346618668	550.1252952443737	711.5429921157267	581.8083438465527	799.6050376403995	0.42330226064255894	0.285276006478848	0.39032441334992424	0.2053259179360663	5.1430853861947075	5.27087062180359	5.204638299263903	5.331808531819084	0.00015304981686619764	0.00013716060661057676	0.00014394657336990987	0.00013019172139906325	8.74065399062145	8.607843261039738	8.745368789680054	8.580948262123183	-0.5322088066949118	-0.5514658925723894	-0.5307447266361609	-0.5554939449128976	0.9976295366861982	0.9978909966757266	0.9975600747541136	0.9979243186632394	0.07143635203999271
TCGA-AA-3877	1.9124267798443448	3.116585058554987	2.6705860901440834	2.754547807719393	4.451846483348775	4.651991444297804	3.3446686621248247	5.733153164080066	4.463668650112408	2.93813033351189	2.1809354733566426	1.7674464418153877	1.8091918357037926	2.3998294676439307	2.050653477698028	1.4247313772311585	0.004068184369258634	0.004605899684776344	0.004093094830241501	0.004657761895803688	267.7090060173852	327.97177640539775	270.1947230078303	332.375402142118	0.30610205033707566	0.1967424909961008	0.3118598107566794	0.1750008615271504	4.651442284588321	4.7259899400724015	4.639056940545407	4.742234246123529	0.00023348237820524547	0.0002196851783004576	0.0002366725022013631	0.00021605481979881233	8.362375004386672	8.226897438396877	8.35627726435486	8.214598184445194	-0.43000161872284376	-0.4515534684103265	-0.43095517720241144	-0.4539238118430337	0.9878418261309183	0.9889198294715666	0.9879774269536278	0.9890610036200851	0.10121015396378887
TCGA-AA-3930	4.422131502348368	6.466166274881045	3.2493749004299723	4.97620530448974	2.9984820841696926	2.3535306183753835	2.2580232425112885	10.459129683265276	9.101548348995543	5.530217824569858	3.434014545045797	3.94339983040832	4.962825936699164	7.816276876071537	7.090269692071	6.464062529261528	0.0038559590787258188	0.004585437414380059	0.0038060299622231326	0.004568703855911516	914.2183690519001	1235.9222976748504	851.8116052423479	1213.842027080365	0.3429791327325811	0.1544399579509409	0.38752648089339137	0.16760412074021422	5.394317158173853	5.478289342966913	5.360460140567327	5.469767593160694	0.0001110181574729352	0.00010438374164486308	0.00011376879203691393	0.00010497226057945752	8.389912299004271	8.19638226686409	8.405086074810693	8.202421202475021	-0.619944478612455	-0.6476151964049573	-0.6179618223764105	-0.6469046447276402	0.9992321275508103	0.9993641433103242	0.9992278373283995	0.9993700265767109	0.05188035820285619
TCGA-AA-3941	7.5276340760936185	2.7953169877085053	2.83879030787438	6.371838346896385	4.692852652035523	1.9954877045699655	3.416023987640051	6.390061155567264	6.662963188876093	4.2313996607827145	3.3271525813729244	3.2188546185189995	4.323641854616455	4.273643126693372	5.207571945031263	5.140406116299533	0.0033622112266335985	0.0038549978650778663	0.003331735439981489	0.003869809058284273	825.5080931460467	1160.42996103869	759.7778950572485	1169.2523030623038	0.45109789299088904	0.253728035398873	0.4838482454459525	0.24297993087482528	5.341438196401677	5.489846233415295	5.3135025582746875	5.500341692041101	0.00012455949160337267	0.00010951368496999477	0.0001269031816011588	0.00010892629845322971	8.609438353102583	8.453376527973244	8.622586465246453	8.453986693757555	-0.5960083542158489	-0.6179173329768907	-0.5944683893458891	-0.6177056428471653	0.998911565744171	0.9990102468818824	0.9989045457533403	0.9989880516270783	0.059195260793679275
TCGA-AA-3947	6.550412454682372	6.054156028893689	4.702239875041497	3.8382546219306257	4.251596357582169	3.3539580369702953	2.8683481238600033	7.877768501404882	6.551582483720837	4.222772319954954	3.602529627687121	3.4932552887063246	3.3265729824791808	4.187316880641967	4.4685935560482	3.456021008533752	0.003415536842247686	0.003996509212051933	0.0034160520701455367	0.004056333546685062	1007.643404747353	1428.1399425708557	976.4667859841476	1390.4516554505506	0.42235336474447294	0.22333749249605203	0.42464174684486294	0.2202167490019982	5.44686466302755	5.564971486309461	5.446629671561815	5.56881853830346	0.00011171065697519523	0.00010175645783624398	0.00011082768468286326	0.00010087892977139927	8.584954150309676	8.411727718366873	8.589009525945613	8.405502462643888	-0.615647209764068	-0.6396651764501834	-0.6151809162374668	-0.6405195428327574	0.9992655162210479	0.9993489148502708	0.9992530286503452	0.9993795893088333	0.053369379312191566
TCGA-AA-3950	4.058352829766992	4.168630406331091	2.908666543106914	3.4401363098005135	3.1927429631405255	3.9174663365432516	3.4733070916426394	9.318767410598621	8.394389363940988	6.259733322503435	4.935042676129372	4.606362422653582	4.55460773624394	4.622724878361153	4.097411180364277	4.337511778979695	0.0035925580629432453	0.004226112173366733	0.003637529483691255	0.004503780558999666	962.2665242215331	1309.258872970694	1028.9161988621922	1471.7018599520538	0.42174792990254834	0.2480820747171581	0.38173600833787336	0.16830280131614206	5.405253063251416	5.505620436947724	5.442315782604222	5.548137073310318	0.0001198441681670944	0.00011058406601257058	0.00011617893973528586	0.0001071236719715094	8.518808647472135	8.347114708463709	8.502821894974417	8.296057359490952	-0.6191053586368332	-0.6419408321547382	-0.6208080149825551	-0.6493288932703624	0.9992879993106025	0.9993835350519025	0.999288128355129	0.9994105526665155	0.055342471889003486
TCGA-AA-3956	5.193267571046086	6.288934051502891	6.394710339641651	3.99160555663467	5.753723397054359	4.927275552823154	3.02245442292078	8.098312883804693	6.608012568418474	3.875128914486189	2.89808377534005	3.3195923903439084	3.449262238315289	4.61489178171024	4.697818073178623	6.448182357667622	0.0034323912603448905	0.004079805173029938	0.0034215225070519466	0.0039320399284712634	1000.2558366062805	1422.6506172343918	967.5614259193804	1285.4258655844505	0.39416815704522973	0.1802120734433122	0.4043188593850822	0.24664265285612222	5.438987590629958	5.565531537698725	5.433173431915065	5.528494763984924	0.0001115202928769564	0.0001002054742736159	0.00011152719396625715	0.00010290313549626715	8.600530223455104	8.406769085675887	8.601434025433164	8.445583962889767	-0.6053260995072057	-0.6323635609815407	-0.6051790267192219	-0.6265030279656626	0.9990199164814029	0.999138951472238	0.999013494648911	0.9990321611212912	0.05542970995397903
TCGA-AA-3968	3.9565298899054566	4.96734572505486	4.63858242031146	3.4965394649779764	3.396824649803787	2.6366915253763503	3.180789527374456	8.952556239597902	7.240678673353293	4.715012232601206	4.849632868013166	3.965802101985264	4.713868530839188	3.5109852173715512	6.54650262966239	4.983378524228798	0.0038295397065604086	0.004574788211288554	0.0037714050430636887	0.004529130491133894	1134.3429653163435	1464.5475694838335	980.0894052501335	1441.1512688723608	0.33139658308830244	0.16246871490231132	0.39937812457545563	0.18206559329675928	5.482610380042694	5.547566711664985	5.417795261329918	5.5399162512171385	0.00011877742860703276	0.00011200407556679556	0.00012424407445787904	0.00011207367241546021	8.443733658422714	8.252815845138846	8.460587718350052	8.261264589591985	-0.6259956525240438	-0.6522635337750373	-0.6239002749055	-0.65125585189572	0.9991219601265543	0.9991829013820623	0.9991308518863599	0.9991957815822488	0.0514747517449301
TCGA-AA-3971	5.875900964109529	7.022975235843769	6.29571179113477	3.7977959268059234	2.37411810912172	5.831939605502879	3.9951135468323726	8.74217282622572	7.346353307135969	4.529832970092736	3.365390530761048	3.1654675511493844	2.536053683734009	4.69488116949469	5.230509508937846	3.3756659842840504	0.003663763422175536	0.004406693397434065	0.0036479746234709207	0.004334591245831731	1143.1952176125421	1596.872981095152	1069.3135088272247	1526.5170576403482	0.3838515411070433	0.1721825332784047	0.4173398635261797	0.2095161074255298	5.521585126976004	5.6281125389926965	5.495573062727981	5.59698467743645	0.00010698031510951729	9.865885039652584e-05	0.00010904526626242198	0.00010139618391314055	8.494138232597782	8.299234092324678	8.503969754188095	8.312930379408359	-0.635902553677619	-0.6627441491007703	-0.6346989892217964	-0.6604421098018309	0.9994275266367327	0.9995345345201947	0.9994191981778459	0.9995085332421249	0.04907306308899718
TCGA-AA-3972	3.4981603809307473	3.7351962128039817	3.0278875332640034	5.531586343499319	3.382751015578865	2.3124639069486848	3.5917239431326684	6.471944906861548	5.78187145631002	3.9044996616892815	3.216551584196661	3.5803323154600784	3.6684718606918936	3.6405838687813525	3.3923017225216148	6.370619092296104	0.003432737484975372	0.004011971759602795	0.00342362235822829	0.004031526809650991	791.548939199872	1082.7366092069021	784.3196647910822	1124.1733811876568	0.4102578323517117	0.208879743011443	0.40115538836903825	0.20228132579248498	5.282943561237607	5.428638651612633	5.309942282768945	5.424353023844801	0.00013284013568935806	0.00011606686330506727	0.0001278132566420673	0.00011763402038122577	8.56899087985511	8.402634960722636	8.57308129121255	8.395591456855483	-0.5823261872162732	-0.6062422643501179	-0.5819224602494661	-0.6068271358624476	0.9985392594070542	0.998745753945028	0.9985330636507306	0.9987194956368921	0.062404236377775764
TCGA-AA-3975	3.6578781436867844	5.4247512336262895	4.588752773067424	4.2148759818606605	4.105716614072469	4.004041707251536	4.147001902865578	7.581651028455709	6.280397282663666	4.016919871409629	3.588084459780509	3.2034444146233123	3.069349309077664	3.3453109515299584	3.6924514328369193	3.595144778147413	0.0035153457855336564	0.004116984372573841	0.0035340687265830923	0.00435151519827601	1048.320999657823	1334.7057819203778	1004.2698762953283	1471.6701911101497	0.37034683454451167	0.22320905682299272	0.38076075418103467	0.15651068345629957	5.480990045073899	5.5496502722359455	5.468153452797066	5.58453556687999	0.00011080491742727558	0.00010457281292042125	0.00011150258446860516	0.0001025545238299063	8.527195884087288	8.357917537458713	8.524058357422309	8.311766267861532	-0.6197422124258447	-0.6429210554211006	-0.6206477834390037	-0.6496368419864402	0.9993593767871545	0.9994533822166318	0.9993737314481894	0.9994864806887019	0.05096296789705234
TCGA-AA-3980	5.30197794503523	5.323463857006519	2.9230092123854297	4.155094895626443	3.7581275837564445	2.7479674714703073	2.9883015241879987	9.461845614924115	7.947842958640606	4.952005396006787	4.108315133143461	4.134525639315593	4.563664406588709	7.1050977811495395	5.611607650746817	4.2516428059224	0.0036173474587480573	0.004213052168488286	0.0035491192569325064	0.00426232649581537	1079.6856130087772	1414.6415923801858	966.923836817693	1424.4358331351134	0.33841112661883593	0.17665863695159326	0.4006974351506413	0.16495903204102033	5.479671577550885	5.5538462371609185	5.43568337394107	5.563999243957577	0.0001071683959671703	0.00010064767868530492	0.00011034525289535775	9.98368108368926e-05	8.486879821154655	8.315353027272481	8.511922023564336	8.306643772561376	-0.6179413523720325	-0.6418066616782072	-0.6148791994349961	-0.6431219982397157	0.9992423830851742	0.999343720244849	0.9992313845400302	0.9993660566604757	0.05207749056352884
TCGA-AA-3986	4.711548613796501	4.828247527884666	3.508451929818843	3.619026748461783	3.8564288336852988	4.19514774063689	3.147696878917585	13.583331143476153	10.368306381312134	5.045480238149883	4.074179249101912	3.9865285147707694	3.1550585754877702	4.247229947946002	4.359794326936175	3.332928503427261	0.004009425984777557	0.004665694134766223	0.003886739845899384	0.004881299626912459	1349.3236391097157	1626.6099727212825	1149.523986125901	1832.0899558716192	0.2691492090996663	0.16690986884397357	0.38455896728830896	0.07139429990518581	5.56299496735474	5.56366317506893	5.467461510450541	5.611826550283025	9.561824788420931e-05	9.603038206521658e-05	0.00010361177370122115	9.253749820033577e-05	8.304043430314113	8.135538721645311	8.344797414762603	8.087968925364759	-0.650951019974014	-0.6741231679887537	-0.645336235229434	-0.6814714600256584	0.9995152828202701	0.999586478396333	0.9994905765796326	0.999617270821093	0.04398035703951712
TCGA-AA-3989	6.192220734378883	4.102827804675976	4.7579905318990345	3.090861842190393	4.282355391702533	2.38484828072467	3.0058042940815213	6.662520137330784	5.904791645374306	3.665169110564911	3.1598658204822385	3.2619063374230644	5.1902195263971915	6.164337772590816	5.414824247647773	5.3002931228504595	0.003230431735841496	0.0037711260794811843	0.003243184687822976	0.0037733955391517494	934.8102636648671	1342.7998795044873	981.0605201127172	1362.9482633085713	0.41372255425229115	0.19411433959237775	0.3812861130697184	0.1855241130523333	5.454790056994551	5.593767031623113	5.48804879217988	5.601882290004265	0.00010908014013067923	9.711761780477419e-05	0.00010606430395371378	9.642212557685858e-05	8.622814446466622	8.447614228264435	8.614858271729425	8.445791678163014	-0.6062747592424771	-0.6300734010015675	-0.6065406533640026	-0.6305001418453338	0.9992650282008259	0.9993676044463988	0.9992609405269969	0.9993722229307558	0.053456818438797425
TCGA-AA-3994	6.161271519850471	5.0217160699879475	3.171081461480483	4.598141059314556	4.442938839586861	3.411308264084251	3.8397622512251908	8.233301014440164	7.12728155238555	5.4962211444763875	4.796366773349134	4.5772510382242695	4.62019451242884	4.845589339687723	4.28580254580087	4.751977286815759	0.003332144769276985	0.0039714446466433215	0.003380829685764777	0.004014152229643721	1186.1306788085124	1700.0200900741136	1329.541826449548	1768.9193895493815	0.4019101242561502	0.18581231205572363	0.346557074393647	0.17009041709960054	5.569722051321045	5.690792402371081	5.620025264453231	5.702507725059079	0.00010033970541318802	9.059850963115236e-05	9.648768399265544e-05	9.02863302312561e-05	8.594840880346895	8.407717174705324	8.582473633679205	8.398307539662287	-0.6341337117570606	-0.6590155356630907	-0.6354712775699146	-0.6602527185008016	0.9994398590238285	0.9995167592371562	0.9994502787558657	0.9995206234725319	0.04920546507459951
TCGA-AA-A004	2.978102485140846	4.168649407918775	4.173563029723136	3.5716742253501206	3.240387280508577	4.007234137264653	5.239104834888637	3.1779972251579043	4.491169253733367	5.424250360155456	4.46000439872547	3.495445614861334	2.382074390428076	2.867092982546954	2.673624019782162	2.8075860452149275	0.003303426755447637	0.003814419634355845	0.0033280711566291777	0.003867095976072103	640.1737461169547	969.4646913685879	663.2166048617132	999.291481752869	0.5501883016314949	0.3579392852567259	0.5398283496106281	0.33686480895230886	5.182191740382323	5.364891882258214	5.203763772456529	5.372992046546497	0.00015893512816988093	0.0001374522235167701	0.00015636849352373527	0.00013618257672992184	8.690395109957816	8.539963476030447	8.680560442954112	8.514982947539556	-0.5757227563514624	-0.5939716170473338	-0.5767834913084257	-0.5974493547526559	0.9985831280193102	0.9987274624953789	0.9986014115721037	0.9987288071215743	0.06968793985068279
TCGA-AA-A00A	2.1883140318763177	3.4167994592184936	2.0385056922507117	3.7609993376017496	5.412431218325486	2.841832910904794	4.800349947460818	1.3551587781342838	1.7743169377464048	1.8311771458261423	1.7264661476017455	1.4334973450422688	1.2608465350005589	1.324885607949174	1.7790801811780688	1.8387084864815906	0.006535166942900198	0.006208046735265939	0.006571045049530325	0.006290065890198723	349.87471667102795	569.9781347011317	355.3830723311509	566.7716053232446	0.6499735617103136	0.43671131535277696	0.6302265588847256	0.4508948390753604	4.436312044836161	4.7433008891389035	4.487779606903901	4.713471440580561	0.0007105849648550603	0.000533098231667683	0.0006741426681969137	0.0005480436438048649	8.258188235672282	8.210546030674116	8.259149270925805	8.19560212975744	-0.4938431462809244	-0.4926727385129434	-0.49252897197362117	-0.4947980181573001	0.9893151383610796	0.9856715063412179	0.9887951349510967	0.985964752312818	0.14509851123423345
TCGA-AA-A00D	2.7326679374700134	2.4673024902823797	3.4553814364577558	2.394743041376265	2.6628441217486567	3.3656877339611104	6.492066290873601	1.553241894499091	2.6302594036892866	2.9859273638029307	2.4664729207518787	1.6794828985650154	1.589155951341945	1.6090385169146255	1.6158364107669003	2.1504448089717916	0.004057095163676598	0.004173555237978264	0.004056746587611459	0.004196261069770333	397.41128488220124	598.2619543307815	385.4133354499593	684.8673625861832	0.6549914250894647	0.49908743706572845	0.659001354442326	0.43313626034595376	4.7818789998922915	4.996101853276851	4.776442426182061	5.081814591155831	0.0002622212135565932	0.00021756643351641323	0.00026444997176598586	0.00020546273701150947	8.648824314512842	8.558981027935916	8.643562156453246	8.55312793319691	-0.5228717327215331	-0.5326354287815526	-0.5241346586978036	-0.5326435413321259	0.996135303040768	0.9957691099559344	0.9961275834101038	0.9958011519499629	0.10170527154428767
TCGA-AA-A00E	4.144581564522114	2.875228083502247	3.546815423624966	3.6397424986989395	4.446219282470869	3.871248252406832	4.759941328891014	3.0836666512250126	3.5742241525475373	3.636041570768321	3.0696478306990542	2.531711939410822	2.84211534036081	2.0796182172398736	2.356058666676214	3.9168548459779986	0.015616718738364318	0.014416675792382538	0.015792826751529387	0.014504059717348127	413.3119171402213	670.7925949007948	471.73216384164385	749.5272871988248	0.6367550643872841	0.43799592008668287	0.5925499556560475	0.38716153481850707	4.832098436990933	5.0838405158641224	4.909788638703224	5.14016005418074	0.00026528407152689906	0.00021763075825860983	0.0002559529717975333	0.0002114829992326935	8.572312164976939	8.4784143601031	8.569981943143107	8.459467555515529	-0.5294657898767879	-0.5359720200088361	-0.5295423199433172	-0.5381950989468284	0.9863812156628311	0.9809881558032137	0.9868342457992079	0.9813483542816888	0.11001049180581553
TCGA-AA-A00F	1.9530521035968396	2.12647847545211	2.1586005443239524	1.808472549256271	2.500984953059964	2.6269723464711654	3.440460818723338	1.99154273301359	2.7117631227560577	3.449640116649035	2.8659207922226355	2.4685844947195132	1.809479031153459	1.8361563665261902	1.7996671063637408	2.1022466319706057	0.0036068265394811213	0.0038871125255916647	0.003594271613640933	0.003922305089362609	379.94306366614694	649.0755512122043	390.1013587735775	569.623142942417	0.614017035058965	0.3736650869535056	0.600561322386308	0.44401131361352403	4.827973864052838	5.1275407933783566	4.854482147805482	5.03634461602936	0.0002541838218979661	0.00019754778928507443	0.00024947033518938765	0.00021244759984682246	8.665224004541061	8.562368345679419	8.668185850594929	8.55280855568695	-0.5194194918172821	-0.5310951727248756	-0.519445795634783	-0.5322330324357769	0.9967643291737311	0.9966120443297882	0.9966740304151848	0.9966449798069136	0.09520510387870232
TCGA-AA-A00J	3.8753863711563605	3.8633887547868166	3.750815879040703	5.834260270881532	6.096124275229558	5.679554538925246	3.775977094731611	2.2120895303060215	3.200418682346567	3.395214124582727	2.8781476204640386	2.7338067211214945	2.6140971524091956	2.8237058101949994	3.2035471551792636	3.632536546857571	0.003358237391493181	0.003677161232949538	0.003467939723555783	0.0036572315377134353	402.4416304091318	665.9776832192551	366.65174169579325	576.5573101073867	0.613745040017084	0.4011492554345068	0.6449992959053685	0.4678723144981625	4.928676026135034	5.186307065041296	4.853289498931894	5.099601727444281	0.00020288169575971362	0.00016570726766495088	0.0002161379927827875	0.00017486514376064603	8.791210877481893	8.689608666383435	8.778570853366602	8.676701749110617	-0.5200620580658141	-0.5316489537721018	-0.5229205844606014	-0.5339646862875868	0.9970424329235925	0.9969970977283931	0.9972306314231569	0.9970700358938537	0.08793493430549805
TCGA-AA-A00K	1.9312463521326473	2.6140503360938894	2.2813144677600685	1.7115646470927188	4.130252308344182	3.031737659008371	4.774891664344834	2.4216859182655512	3.3473461032100427	3.300359283312209	2.5037420463920186	1.979808563936594	1.9810236492806392	2.165431609082346	2.1042725203304555	2.7420868125893585	0.0037483236966497887	0.003899000110409722	0.0037037076990789064	0.003933951979083175	256.9831917335304	452.5134196284451	282.5491103385865	421.85779186365096	0.6365382321544828	0.3870311086336767	0.5998214252420553	0.4312291774392122	4.571393495633028	4.929609729844583	4.6707976321337386	4.882977816343517	0.00030229918432585077	0.00022216873049092206	0.0002775522039869527	0.00023154514957339012	8.634929204112744	8.5624100464525	8.6427242768657	8.56063977365112	-0.4846569889172325	-0.4909426758614552	-0.4817018428976558	-0.49064522545634903	0.9944301851266565	0.9936695983925264	0.9941351286459761	0.9937385707799512	0.11265499999308227
TCGA-AA-A00L	3.56365753950922	2.5621925472162905	3.777446969644246	3.162074582097367	2.9597146860216594	5.097963701910801	3.9490784372679437	1.7070539662569444	2.3078617812302533	2.580896247131124	2.264898753649558	2.2503482785081745	2.086744062364756	2.0385840454346127	2.2284313853163544	3.0552231410057122	0.004259848103820666	0.004345846181681093	0.004266822171770865	0.004375008670422732	363.84303449314416	635.0576108693074	396.36737099301047	591.2898997225692	0.658797537483736	0.43135118821761514	0.6268878366343134	0.4628544160778494	4.697769641936962	5.021073192227956	4.769311239438619	4.976844353668213	0.00034870638194780867	0.0002658521061561255	0.0003325902194598181	0.00027303019525488166	8.612864234624558	8.534834367308626	8.61192197498007	8.525811134250876	-0.5129195652383345	-0.5192216236699285	-0.5123643590438766	-0.5200352983051499	0.9950064548612204	0.9942986456488924	0.9950723648010009	0.9942938709745911	0.11113417787962769
TCGA-AA-A00N	3.4859482101226043	2.996853731965232	3.5585233433256067	2.5891725657227482	2.601834101865975	2.0959486529639384	1.8428437653260026	2.9381292013011153	3.113591902700095	3.4639266483269298	3.5615392354386524	3.4773943519395107	3.2949087001255406	3.384675895077394	3.005707119583044	2.7529231369543483	0.0047989765201779545	0.00492923090186376	0.004793324404022035	0.005006578347902313	319.37367689810026	503.63112641341627	313.9211428379403	510.175887492106	0.6129100836913347	0.4263919851343725	0.6236486982555024	0.41130445347132394	4.631674706356253	4.880350551185374	4.618583016278459	4.891775145454593	0.00042104575181288	0.0003377546338500869	0.0004273436118228951	0.0003349044614605828	8.484742476257953	8.38930759876811	8.477621901087213	8.380456223224014	-0.5155982357904191	-0.5251872205471261	-0.5164438106461088	-0.5261814220563628	0.9948370068511486	0.9941985470378532	0.9948659135318558	0.9942157367898116	0.10807410072190858
TCGA-AA-A00O	3.361666666706979	3.6558249827955183	5.080732111228375	4.3966594711111675	5.225842907883541	5.995344587537428	4.976216564834056	2.1830056004582605	2.934744150339225	3.2166944885147575	2.970924920647727	2.892490338498742	3.2285681908910635	2.6049029865494244	2.9651983820949996	2.213332876552434	0.0038697378550875635	0.004079825409308933	0.003915151584328885	0.004116883495859168	408.7212067323956	581.0519084071418	384.78948461040517	708.1559376352344	0.630828211547115	0.48793248289414043	0.6473309988872297	0.4009241456103928	4.79967229172072	4.978107842197444	4.768603475156938	5.094139587324556	0.00029962990875191024	0.0002510692909933793	0.0003046942207035629	0.0002336308440968241	8.661184152793762	8.565650639619818	8.648494968378623	8.557705592363131	-0.5160938241045928	-0.5265909693993007	-0.5184142656014007	-0.5271132284812753	0.99555380329123	0.9951808604215624	0.9956081444881986	0.9951144801601213	0.1000229362745049
TCGA-AA-A00Q	4.108047341590788	5.130555512848876	3.3911788736288724	4.092771178131858	5.042263262123586	4.447733002515011	2.629990177074119	1.9431969595847145	2.861284912278627	2.924644482613161	2.517616351166686	2.2311797622363914	1.9559604868955267	2.1566195767209506	3.1916859194932083	2.9839795026330873	0.0037710225978950314	0.00394159821634208	0.003798068164157588	0.00396591594386397	289.8095255578106	478.0221046025534	314.2355027885205	523.9371005649296	0.6754582866929909	0.48422526001873595	0.6460666529162542	0.4369311845739564	4.620803618290288	4.911812959172683	4.6914739498666	4.970946273853984	0.0003127521424865491	0.0002461246446674183	0.00029626622224571424	0.0002342309723363113	8.660988411597039	8.585383700521284	8.655363225355527	8.57466506863539	-0.4966491716446739	-0.5035804045724482	-0.49693772587222235	-0.5047715450047651	0.9951686535101614	0.9948123542539293	0.9951328874817051	0.9946906085246987	0.11150529157553492
TCGA-AA-A00R	4.341577703587804	4.181808301272013	4.600561323142368	3.6926727464697477	5.425163535336005	5.0554210650702265	3.060013871006259	3.4148512416822254	5.281807209148536	5.626439590538793	4.289294148704754	3.228359571067287	2.9608480237827046	2.195929070815379	4.203107455912457	3.437531989607277	0.03919044839471612	0.03634000622863156	0.0396266592145279	0.036865035156521356	510.14197966310525	820.1863766498511	467.0167462847402	767.7791520911741	0.5857025139511443	0.3859659505330087	0.6284530990200448	0.4065272529902916	4.825923975074109	5.048754659677063	4.763478622626486	5.017357399329245	0.00033332358756388465	0.00028509406584066165	0.0003496588169869657	0.0002894427673002269	8.216184800341315	8.10735473099064	8.221904859118206	8.102497936374991	-0.5516841037283247	-0.5580843119815874	-0.5557536901217104	-0.5577612572899323	0.9671401558486851	0.9585965985166428	0.9701739347747474	0.9588017741452586	0.12212006976082239
TCGA-AA-A00U	3.894558082764097	3.5261266700200595	3.3326137389577326	4.546648992500039	4.817021411114377	2.5151171681404603	2.4975320012831057	2.2913103492713582	3.2907207563423824	4.707696713832498	4.271630337128268	3.6403072407694017	3.1052347646018057	2.6022161244229967	2.898601516528645	2.537184245934515	0.003304268704687298	0.003649118981432896	0.0033055161439106808	0.0036782931957200105	340.0190066837736	583.1091999611775	374.0056316964801	563.4076271178717	0.6240844768603977	0.3963724104847501	0.5880214620436157	0.40850778908284097	4.855861911313961	5.148569238588272	4.920295694459337	5.123917948238279	0.00020540946578814144	0.00016243547867360788	0.00019428260468289018	0.00016510674779701825	8.72684673570814	8.617874254913106	8.725930070066985	8.606522604962805	-0.5249206312179299	-0.5379739988257444	-0.5242012916531064	-0.538867061078795	0.9976210732402603	0.9977051673794333	0.9975512567385614	0.9976475566321162	0.08894512894109753
TCGA-AA-A00W	6.278305036706267	5.553972086304165	5.710445699722612	5.998402738174588	8.226753375082815	7.700724317237809	7.215927433461736	1.6218542592059115	2.0302115795536433	2.204725091007229	2.0998598986583454	1.7324771614876313	1.7730377187581567	2.566290114462565	3.3141051944414004	2.8278504969017817	0.0036495691785833773	0.003845405108178042	0.00366244592510565	0.0038553443268655925	367.6364329210266	631.9056757568538	392.07560733703525	631.239372442395	0.67406770007071	0.4618113009121794	0.6465493702586045	0.4529680516130321	4.79237282225864	5.087979848227979	4.844701420606177	5.0962114417333995	0.00025043216106661396	0.00019540111788107686	0.00023912377672620814	0.00019385010657889783	8.65849425689799	8.570467644175746	8.655115087075826	8.56077267849165	-0.5175445858332278	-0.5249078926511638	-0.5171287176348254	-0.5261012229208683	0.9969716846079149	0.9967076775596322	0.9968535518945203	0.9966992271562896	0.10301620954486856
TCGA-AA-A00Z	5.214657745154451	4.564652634853909	3.9083411239117694	3.6120445689070397	3.397959752509131	1.9182522258582353	5.481748977510751	3.3902457098303818	4.048606621220329	4.113800772185464	3.2516619617933267	2.567961717489604	2.1460564164772538	3.328834413983773	4.312478323581232	3.9580491594294203	0.0034416794257941786	0.004000133075219775	0.0034414698664249612	0.003927697703881313	492.10617693661214	778.257491710082	511.12328245149763	773.0289748136337	0.5438786267825831	0.3107318943848665	0.5317096549707366	0.31899053425202245	5.043521016159764	5.25718892457582	5.064869921935142	5.253828780997022	0.00016756186441346425	0.0001411349850609032	0.0001649444469598715	0.00014161106233988622	8.622497166637032	8.461113728237413	8.622921715162347	8.479338893323119	-0.5530832189850976	-0.5736327760458051	-0.5533115369837122	-0.5715408439261974	0.9982727806354906	0.9984159434411343	0.9982738782494169	0.9984062682670412	0.07526366272121422
TCGA-AA-A010	2.8332771469897327	5.0925680206128225	4.7177067636189784	4.329363288200296	4.0043710722786	3.4513550530709343	7.351278058142994	2.604459102303714	3.197273166752399	3.608719116974606	3.4071625212155587	2.976818094956604	2.658852746873583	2.444768686380766	3.6990763132831534	4.277360291785608	0.003963602045234543	0.004578612869772806	0.003970131945232101	0.004516476451564979	481.0471461701878	812.0605437931425	520.2300906328405	761.9180663859169	0.5777825612332173	0.3448639795751604	0.5587848195854754	0.3866766224338851	4.907082960997667	5.147601883101058	4.945881769483004	5.095441384330581	0.0002197472099502709	0.0001816875261218392	0.0002159884483497908	0.0001892845981000487	8.47516625545243	8.31886327631738	8.473987615533698	8.328104525705193	-0.5519118775428828	-0.5707550770159554	-0.5520646040249244	-0.5696628751441469	0.9968425517285371	0.9968170819879402	0.9968771101860557	0.9969609723056281	0.08740959876245193
TCGA-AA-A017	2.72180613893205	1.9011978335738895	3.076289130180904	2.7457584142452585	4.053941145219991	2.7223728408465666	1.480767831985536	2.869970194747259	4.024411616417971	3.700845614466311	3.0425964111922075	2.472201839371241	2.204310519591847	1.9394066523430236	2.013711513709094	2.8276873695489004	0.02156740020736226	0.019904516622733612	0.021439388769483713	0.019895336022511822	420.6200039893139	670.9437943116936	429.1802059215874	666.8125941720413	0.55596742682499	0.3360386650691887	0.559052161482931	0.33817478331994455	4.672573748061094	4.88153741847118	4.678680163458256	4.87724979518689	0.0004135757305861043	0.0003416886563450511	0.0004129458209334705	0.000338852567247666	8.097223311394439	7.956981183647318	8.099705332498793	7.9618744879987275	-0.5385525883124125	-0.5519860371436394	-0.5400073045389973	-0.5511099915389015	0.9788310958835701	0.970527572441366	0.9801133560305739	0.970954601420541	0.1169903925736796
TCGA-AA-A01C	6.707013007687054	3.548086349274789	3.2777802782280325	6.323536542914021	4.5731218949248715	7.333846215077642	7.1455634469965785	2.5313123066583385	2.859936430369296	2.961196450157909	2.6468539974110388	2.5278484950345748	2.380890370062649	3.3571961851342205	4.15468498029943	3.8751856879726185	0.00438313679213182	0.004852429291004118	0.004404229430115419	0.004920727281544998	706.6684059207467	1040.567138857002	621.8702484116993	1039.647754130421	0.5543979268986632	0.36482931811233293	0.5884097719737913	0.3625504331733801	4.985092198856887	5.1611249100266505	4.944193852199754	5.1592496748148475	0.0002696461011838138	0.00022668324655070716	0.0002782771751489973	0.0002297573780634744	8.414425602118301	8.270203954023833	8.426235466724286	8.274343008332147	-0.5638823962151676	-0.5804274790434969	-0.5629972376045661	-0.579895928069336	0.9962213604162996	0.9960213492374332	0.9963231732380188	0.9960307808596187	0.08831847701520414
TCGA-AA-A01D	3.2034686386609956	2.626994556914649	6.762805260220895	5.3514499051206705	1.7260933772299134	2.7253482682408485	3.7719642886425993	2.56803365988836	3.418865382191058	4.096679065495719	3.493192520188911	3.2056608919092775	2.552943824128734	2.4594359631379	2.1233438008233767	3.02935627626615	0.004750970137423421	0.004877179377416645	0.004756164688123749	0.004937658514528503	312.3900713579923	571.3408599827707	340.9078560652586	509.8661287767503	0.6291047073649546	0.41001030198786265	0.6289779570049868	0.4430847764321036	4.636661328773652	4.963169300183711	4.679742158443984	4.887422859611393	0.00028461196096404693	0.00021938627988988836	0.0002793943579344525	0.00022901255172059337	8.528492600088928	8.454365822171495	8.535073371251041	8.439453531050155	-0.5050613138467186	-0.5109829704006318	-0.5038961961106835	-0.5145236996617689	0.9939538437081744	0.9933029584414408	0.993984474191583	0.9933221456442196	0.11330405866370352
TCGA-AA-A01F	2.5229270028712985	3.253337090995339	3.8599405884807005	2.5591341009472113	2.902120326985471	3.3837153795563504	3.3262960738049165	2.0367286016629924	2.7610878252887594	2.8983232962746213	2.3904708563766697	1.894574656406601	1.795265421811469	1.8303776058631684	1.7273939074913893	3.0127327289478734	0.0043176852158580085	0.004584776985358168	0.004290550342576381	0.004627509123666146	458.676936885579	714.9735730851041	434.2495117370225	685.5145826686178	0.5755322200968053	0.3628903651113969	0.5961975407051803	0.38455862362854387	4.803631633483708	5.038314123013536	4.778808350706255	5.011918893502874	0.00036640255547481436	0.00029400526625564293	0.0003722800455228288	0.0003019918980840098	8.453926658737467	8.349908612146073	8.467129920303494	8.340574760442037	-0.5278046472139747	-0.5396780944253652	-0.5268832235643341	-0.5410281194333281	0.9943684012919392	0.9939504187711043	0.9945581214256649	0.9940871776221579	0.10007816696364016
TCGA-AA-A01G	2.4018230385186645	2.9194262011661407	3.594445618861894	3.928076106098195	3.7031638066078356	4.243379865629128	4.387609075980415	1.3925961813895331	2.114418787421079	2.7829825277259133	2.5975930813836223	2.1472290857238083	1.8477578407291784	2.3168913861862466	2.320430179152087	2.086544290660825	0.003993407596236396	0.004123089150730821	0.004046749381457234	0.004159037466483615	303.69705388029075	533.8652293169683	307.84675107918395	494.196081062558	0.6786200386142811	0.46380920550014404	0.6739679466090218	0.49333118312059315	4.648368063839959	4.966081295256097	4.657188214797974	4.9180920500577505	0.00034346952718175664	0.00026327893297919855	0.00033969191541603696	0.0002721590147601231	8.607337684266515	8.53149553406492	8.595838628013073	8.524092449686071	-0.5059494668060868	-0.5116426024068824	-0.5077039237995765	-0.5130894934870087	0.9955784660178655	0.9950441585530722	0.9956513390353063	0.995120511113216	0.11218974336161759
TCGA-AA-A01I	1.7066756917531805	4.516757939882613	2.3318149599286975	2.232319958002844	2.9678433960623583	3.8214806769783167	2.9288571256225433	2.4672770236254324	3.779535122876749	3.9178396040205365	3.0006990736233083	2.6761641063835095	1.943678743803994	1.7765319335633798	2.2836302593277638	1.6440109341929827	0.0036306530352936436	0.003881781774715536	0.0036795504287099874	0.003935049200371265	361.8450201244474	666.9390017951389	453.85501884859815	655.9490828717068	0.665262658004128	0.4176957977407494	0.5829029114891856	0.40832414110202536	4.77504951635208	5.1090575246735925	4.926358431455544	5.121545030343243	0.0002855631292249432	0.00021701352585110903	0.0002572033153601963	0.000213506302417088	8.699207327566034	8.593576675735717	8.683975867542664	8.58422387422376	-0.5241054282377486	-0.5347298966541646	-0.5246926099824958	-0.5357387340530043	0.9959399523847076	0.9954676351778797	0.9958695581023197	0.9954401659566887	0.09983331328535217
TCGA-AA-A01K	2.9535080837931993	2.6711423771292293	2.7755755612257564	3.0773946644012122	6.001095250036201	5.238109289306889	2.776236856261407	2.7746237952909825	3.769664685959825	3.6471138170070287	3.088891682085245	2.445176966529585	2.415650249902844	2.6729493551922974	2.9701414098588974	3.315718171778155	0.0041209886061113815	0.004682416516541254	0.0041424984795685104	0.004686857569475698	612.0659361505379	923.7436725844556	550.9176610075276	898.1777012740127	0.5367331965158656	0.3363391059221967	0.578158858943052	0.34833435952038444	4.9904705215529175	5.161657699176926	4.933714203687143	5.160189702898813	0.00024975855554306754	0.00021319867603296358	0.00026231866361414084	0.00021435870346409367	8.410762634301099	8.257552301078023	8.418202012232124	8.264787222913638	-0.5644817129233904	-0.583364082816913	-0.5643044221716071	-0.5825651296235373	0.9968468362692084	0.996739662412986	0.996944789559394	0.996780740546516	0.08270884862124685
TCGA-AA-A01P	2.150673156103161	2.219452196952881	0.962599863341946	1.9059934279324797	2.7092030664024813	4.260955735380931	4.000959160374036	1.1698158364120999	1.9676299632051946	2.25022845717925	1.81365424743214	1.4653788563673136	1.3029272147992585	1.3213111526916892	1.5593011850563223	1.7457340552103227	0.004967253883919063	0.004836432215029743	0.00476599194063264	0.004829485537405743	216.49805046535758	453.5299729093575	325.2927810045267	463.45637627655856	0.7478095905435943	0.481966573640241	0.6128374162439705	0.4794318317746239	4.311127030625886	4.783083006498827	4.617972211291915	4.787995756953611	0.0005080417585713145	0.00034252277729348766	0.000399112984985587	0.00034337649619303523	8.442680445885715	8.40693623676036	8.472219119800172	8.406327931428855	-0.5002054507538732	-0.4950661073293273	-0.48984944528832597	-0.4953742599039577	0.9935316966593493	0.9913640497468365	0.9921825515754772	0.9914152901890383	0.14947046068316278
TCGA-AA-A01Q	4.491848536585116	5.122147989604984	3.1249995005770104	5.253127591426134	5.901270075280723	3.6780659578479753	3.2040963544545633	2.7850680932156555	3.8042946729274787	4.078865956131791	3.2025536958733345	2.346199904218436	2.1887966517892328	2.4862270588135225	2.684838948116897	2.3011775406592343	0.003601686841779071	0.004130661810647051	0.00359377826406897	0.004061155609749631	533.1182443273339	811.1994496516918	491.0657034334058	810.5051172991766	0.5449588599988392	0.34082318748464596	0.5772381847783352	0.34644643147024523	5.066036839396431	5.251641014777129	5.018590202540568	5.252253830725406	0.00018671235041495753	0.0001596550610669485	0.00019363018021454224	0.00016000726059782835	8.55897848621957	8.408173316088778	8.566256115931742	8.421750126929528	-0.5621097920960664	-0.5813665972583297	-0.5617094682896945	-0.5797919746928121	0.9980984710251318	0.9982282055455434	0.998124633690095	0.9981794849133013	0.07552755463889889
TCGA-AA-A01R	1.9102967151174102	2.4818691219229425	3.273833202102401	2.746557015151011	3.3224527200552316	5.500377505003768	2.618098235690279	1.922074459327867	2.892337039821119	3.442308526253918	2.552802838439668	2.006404942905198	1.7025769498366696	1.4911291439872842	1.8441290918827138	2.1275601952635097	0.0036857491034089406	0.003989969043076783	0.0036666957369959645	0.0039546139471672605	420.50470955752155	705.6910788002897	455.7010124328039	715.4006684807866	0.6407127034432084	0.4206192170921354	0.6112168688599215	0.4154612701880033	4.8476017190623155	5.1267939350921345	4.905269414746358	5.132550228118513	0.00028148435013666486	0.00022138646836881038	0.00026538490260816	0.0002179558782246371	8.623116629969088	8.502697636580177	8.61651531799676	8.507479326620341	-0.5364869293497885	-0.5495404662056502	-0.5368585799095071	-0.5492156060737953	0.99662682634598	0.9963948899285069	0.9965940426541527	0.9964618729303111	0.0945935513726777
TCGA-AA-A01S	1.8971601718179478	1.671082622124717	2.018359451037949	2.1334084866078338	3.663057762526636	3.3978688097364853	5.544949767152926	2.097344839588091	2.667541826645547	2.925751672097891	2.1728481939025337	1.6305322734133734	1.6004212506224058	1.5373529515454563	1.8154175311705012	1.5641863077050642	0.003763494262945336	0.004088673278703853	0.0037949238708011746	0.00414786678217682	460.24510866884816	699.0483934669068	472.5183338308718	775.4116293371751	0.5965208105045631	0.4187232117643199	0.5918881421911468	0.3666795019801382	4.891140481725923	5.1054161129075055	4.909010078319196	5.157959415312545	0.00026758213500407594	0.00021876538713181933	0.0002622799531240068	0.000215877897801647	8.624800152522633	8.50906629502123	8.62044612953743	8.49485111925009	-0.5334483470281628	-0.5474175533778695	-0.5345814940388232	-0.5495514407460009	0.9965604518611842	0.9965247856137849	0.9966059328434836	0.996540648509473	0.09258833284755304
TCGA-AA-A01T	2.223723096500696	1.8798830016930002	1.169449873947946	1.249422743563535	1.9174374438100565	2.0660493267216915	2.220969393937571	2.284067266942288	2.32425960570713	2.365971662234131	2.1486033572947383	1.7484247938000972	1.603692991901535	1.671652695874226	1.6279548082961566	1.6602680990740122	0.004341031442783143	0.004816642028205581	0.004356758938815031	0.0048307222693305335	300.57212143518154	449.587531572645	329.517921173023	535.7991048321798	0.5588980970523217	0.35201335494052144	0.5273022418431939	0.28034052303552887	4.66320635656725	4.86168228687509	4.706119615631031	4.941388145556653	0.0003642839442401562	0.00030190455579845194	0.00035282391686653646	0.00028908458881147565	8.329807864719973	8.194099638715603	8.326266035783533	8.189603764701447	-0.5082999868035613	-0.525407007180024	-0.5079791751935855	-0.5261017128675252	0.9942208785132942	0.9941446704198378	0.9941723554676838	0.9941026327468768	0.10016961453965623
TCGA-AA-A01V	4.642655449239495	1.9670609239669292	2.9408741164758982	3.7923500212364285	3.1094355933662743	3.5631366514506473	1.8795796521612718	1.5377144652187713	2.06882984175066	2.435478206000048	2.115383532509539	1.8873918311523696	1.8196869435392333	1.603718091616733	2.3027935522613077	1.790494696979815	0.005067252719972742	0.005109831770578895	0.005159466613445566	0.0051740727841871215	370.11364954185694	613.0872486546842	370.1910835172941	602.6662255336668	0.6410197930443582	0.42037459511552044	0.634468311022502	0.449810451308177	4.621046958887425	4.91207584500248	4.634180371383985	4.869140404716604	0.0005018630695689202	0.0003911746461290637	0.0005106747382166244	0.0004154398605047208	8.441882839580279	8.364042022799154	8.435844392672921	8.350050927141227	-0.49913440870308456	-0.5048868189513522	-0.5003513209060577	-0.5075818773313988	0.991345345149392	0.9898510969195664	0.99167980951484	0.9900358068923394	0.11999889106573891
TCGA-AA-A01X	2.6995459832308994	2.380348859275179	2.3100784431665327	2.512460152009562	2.9757581763956518	1.6403975110017666	3.2029682777037913	2.4589554743577664	2.7741749658857047	2.762980614411006	2.185750202228555	1.9348965800375066	2.221788282919925	2.05435564966565	2.3171218006775245	2.7178237741719538	0.003452266714052686	0.003813239157395709	0.0034866342013801436	0.0038108561714081143	374.0429114889963	571.0871314412854	357.75503417820414	616.2390497927252	0.594921411627052	0.4095979984185245	0.6105598857250949	0.3694599202968376	4.827381227395744	5.035334228577782	4.802071780658208	5.083367887762708	0.00024111952813237966	0.00020407400875492192	0.00024946205853920765	0.000198060115441249	8.65868533990007	8.543993376065085	8.652260436219946	8.543875266548467	-0.5106083660946967	-0.5245531225095185	-0.5121926322976015	-0.5250059014265974	0.9959294195468887	0.9960700375889108	0.9960783362364313	0.9960790042863616	0.09165826699934938
TCGA-AA-A01Z	1.8093497069072257	2.9842100977462995	3.1849526142363986	2.7422747328738	1.6959891531627913	2.2466357535853603	2.040962151403382	2.278104420881118	2.4001420681675754	2.7010112534006288	2.1832991237806	2.0206779067733702	1.6473090906902828	1.7119539425602062	1.626813350288739	2.4643785338754394	0.005309384268203914	0.005584573520313006	0.005467297913119061	0.005622197601062144	264.1836304439858	428.7137442144455	252.01679892514233	393.93774967065525	0.5785055821824936	0.3342577051141087	0.5929149959947612	0.3860064785618445	4.474908979924313	4.733072460659142	4.443056709834277	4.674921903153758	0.0005665428618400804	0.0004429307862807819	0.0005737707042886169	0.0004702629267469676	8.253999136939772	8.145236667020821	8.23185988463542	8.136502091193561	-0.47872631807216776	-0.490666776143242	-0.4823567290492504	-0.4922198143940783	0.9892243964414791	0.987872532457312	0.9893822350605462	0.9881972346481006	0.11923331304545219
TCGA-AA-A022	4.978566664526482	5.449640208906745	5.813856168271422	7.880201685834246	3.0178483174336748	6.854535852401171	5.641025786767972	3.4340491864281497	4.98590678698238	4.821180901518399	3.789514139395149	3.102937213851065	3.3451051490779036	3.7111365029065593	3.60702743494262	4.81815437472484	0.0036001332041211143	0.00389045583366659	0.0035842782337162102	0.003984734161097552	563.8352265797162	880.2891733358637	577.1510050335038	905.2712170939374	0.5842672649688777	0.37891058350275775	0.5701020744658124	0.36846214480008366	5.077594535906723	5.3172154393236015	5.116647570580789	5.311417210668351	0.00019610306332483614	0.00015669666445359832	0.0001853807572082769	0.0001574857529155869	8.713015055276484	8.598431843144501	8.717275356482892	8.572962990776594	-0.559463861150119	-0.5733929666435394	-0.5587600489796678	-0.5764374921462213	0.9979271980774194	0.9977409138490821	0.9978459247146106	0.9977457444952862	0.07982305522400875
TCGA-AA-A024	2.24214568707288	3.488862763429317	4.341136132962357	4.023430067414717	3.3288150506167935	4.51095480376729	3.168547864022758	4.464202370925581	3.945973775528264	3.3237606034586986	2.9723228199081624	2.7749777301309058	2.4567910059057896	3.5731899911827223	3.3658516199340522	3.4354208357060054	0.004340599178938944	0.004670744830236432	0.0043480034620951655	0.0048505536854724154	520.0023203651402	860.3706845314235	560.6894504990452	765.025596108088	0.5222612002306289	0.28186476568441304	0.5026885020682623	0.33886496804933	4.899979898292623	5.151765531062986	4.940961615445887	5.079209116300868	0.00024312287784026009	0.00019490970359379377	0.0002359654549612692	0.00020688571291478173	8.480711404275892	8.364992232950927	8.500222893435405	8.349047762069345	-0.5365808298018797	-0.5511716495478245	-0.533882549700989	-0.5531120487927875	0.9955821909569613	0.9954217475823838	0.9956850369308757	0.9955726222733592	0.09173109007418859
TCGA-AA-A029	3.7132294995878588	3.834497509240743	1.6172232266431297	5.189479536641723	3.455839650183217	4.164654053368171	5.10842023469353	2.6396325373979814	2.721946313842837	2.7628989133906012	2.265696923045707	1.8554514170947531	2.090724626905498	2.437967111382811	2.2323758767891726	2.365597185401415	0.003530485187700299	0.0038576270768152093	0.0034961062896542204	0.003851913306411107	466.3125092925914	729.2569543083939	454.4461870294112	710.6384443162138	0.5486516791691539	0.32995528114173645	0.565537823089114	0.3484847847779085	4.938634160452987	5.159090452926329	4.916629052425768	5.151849216643838	0.0002080658080852984	0.00017377456733582575	0.0002109602240875279	0.0001734194622986045	8.63731922706044	8.521816675010422	8.646026866041796	8.518955023012522	-0.5226168278559352	-0.5371199986079342	-0.5221718130310816	-0.5376098238436021	0.9965053706077894	0.996584249319902	0.9965559340895006	0.9966045969270646	0.08561219767871857
TCGA-AA-A02E	4.188417378153095	3.727350922121079	5.297082576586079	2.5740896947691785	3.852797881440829	4.717534719367021	2.9669336299516638	2.8620339260059637	3.042740989943191	2.994065589311869	2.8724299736446253	2.5834266699719715	2.0447378157925025	2.527731972520686	2.2719196064447242	2.343253677171545	0.0036261976298564633	0.0040009969868181556	0.003609047311899191	0.004029656746302782	410.32387194522386	652.1118410681653	416.2994339011996	616.3049770242598	0.5601116052334009	0.3265551514040499	0.5498806579423154	0.352119102568935	4.873837591309845	5.113958458155163	4.8923995048892275	5.0914805927691384	0.00024758196337919795	0.0002008649721334531	0.00023989400618403746	0.00020547730736049792	8.606753932186647	8.487308429327822	8.612507408103914	8.478046424526955	-0.5187499857310326	-0.5340832541363052	-0.518287359597542	-0.5347673973360206	0.996313209776779	0.9964333692939052	0.9963365827520129	0.996448980441477	0.08868148941109694
TCGA-AA-A02F	3.1431478848814107	4.42193809207243	3.026138773897159	4.036006535764236	6.156377037381203	4.912140758632531	6.762109227715115	2.564426413075628	3.4003636842542346	3.492653605709949	2.9154097504269085	2.4343746767859487	2.266499179321324	2.737983782835887	4.0576449382057795	4.166369498503175	0.003944718034240131	0.0042268273951795625	0.003941511705418774	0.004243102437799946	647.4842165909989	1016.473044980638	598.1166827716299	964.3190061304074	0.5893365161883792	0.37856415925024156	0.6129526356528998	0.41146403329830944	5.079239187945764	5.303710395904473	5.048082575363083	5.265286538897437	0.0002728636235234812	0.00022162923115981174	0.00028167303921274815	0.00022654135973440855	8.604073106213034	8.485620092212612	8.61732195021692	8.477379223565924	-0.5681899050884414	-0.582172781013634	-0.5674084058697653	-0.5835574315244791	0.9962756527771076	0.9957757677701845	0.9964355942158083	0.995790940437067	0.08209186308651807
TCGA-AA-A02H	3.5374807537623543	4.157033861969268	4.106190682420089	7.206986534503975	3.6505814067234	3.4668229189509194	4.666000597383463	1.9477888921634512	2.8239478839936067	2.8780053294420194	2.3180192672486437	2.045954191049702	2.2654893167602768	1.9214456844596381	2.323088161509139	2.543409152701157	0.003493460704889226	0.003815002913926823	0.0035326974383869916	0.0038291416916087953	379.51590230802253	684.2473966719475	390.102388801999	577.7648038568543	0.6383536703982968	0.3931552853623611	0.6339031950297499	0.4724456450962631	4.817564667105228	5.1266758174301055	4.819569809845242	5.0310808289567746	0.0002361018387182644	0.00018521743115446337	0.00023796183644582693	0.00019985486465863323	8.657299010553887	8.5448662170644	8.655878226584447	8.549221651187514	-0.5248262537554123	-0.5385482361547147	-0.5256738756396402	-0.5379495545510328	0.9968897652495207	0.9970168832137358	0.9969755254147549	0.9970412629445973	0.09249334493452506
TCGA-AA-A02J	4.6810481942346716	3.5867936733203627	6.001342418133964	5.336219191910374	4.793798046971944	2.9945987833456096	2.8481066556055645	3.6007310970222095	4.255719912269335	4.602321518279714	3.754517746378704	3.752604895369159	3.0826490925966112	2.8284208853288986	3.871155297899895	3.1400513675622865	0.003728775075004766	0.004112056862603973	0.003717733768755338	0.004156912304320689	673.7958152588012	1054.9712161110615	666.7863622715043	981.7577122909315	0.5506300535091102	0.32787600006173795	0.5571616078666548	0.3633346244606363	5.114133232938351	5.334590453168044	5.114762081086678	5.297738729799074	0.00019699225812866552	0.0001642162596661604	0.0001984135077403288	0.00016714837162557717	8.619959086299689	8.49342146471468	8.63388229948012	8.480997066686646	-0.5650920520342545	-0.5810842700798946	-0.5641463821957792	-0.5826280362820443	0.9975946764434869	0.9976079702126351	0.9976215528424109	0.997627005042495	0.07795314229586227
TCGA-AA-A02K	2.751970830132794	2.084989081151589	5.37691435675631	3.660339094478631	2.7214013257591323	4.222512457978568	4.086710199026339	2.082405135058046	2.743432142362772	2.8830088874685322	2.347327819539367	2.01653915277055	1.934348363218611	1.7873810600575697	1.7873238948751635	2.94893189641862	0.003948685925574148	0.004310160029986052	0.003981895563611408	0.0042625740161372485	490.1683061541815	792.101485975161	469.8440439064827	786.1495513164494	0.6272494173818458	0.433868401354176	0.6408788117762085	0.421205454938625	4.931001277898616	5.147665064501615	4.908856690030626	5.171810995205054	0.00026790694056884074	0.00022215177760226176	0.000274966254820572	0.00021799812968506893	8.592858575929691	8.458752085362768	8.591107640578356	8.47073131018531	-0.5536215701349281	-0.5699027485894421	-0.5547763064180977	-0.5682386797180184	0.9966366615457481	0.9965288700958018	0.9968236630466021	0.996478809263307	0.08764376263875079
TCGA-AA-A02O	4.204847023073718	7.221839138483936	6.038130079467253	4.031664574753318	5.558971447639513	6.048500648072389	3.9803276253572197	1.8412485987858078	2.168506790874764	2.575471779459432	2.4918285974144383	2.583451615932059	2.8696941322850926	2.776718595144739	3.5778959974266744	3.865777064655612	0.004603495360815505	0.004986593364189385	0.004634030304178085	0.00497340192060878	419.54182014344474	702.8392274888365	416.9169572678089	672.4214465637684	0.6183165896080822	0.3957041859097743	0.6128022286024408	0.41090546690916396	4.742106775378519	4.993379566346516	4.755694344602348	4.984187353771472	0.0002997343416181043	0.00024317915116060787	0.00030202225832411724	0.0002454440387342754	8.332604034581244	8.202571838326369	8.332117245616029	8.210605543021734	-0.5448759189549695	-0.5593055828904959	-0.5453322397949356	-0.5587966208988197	0.9962468972284326	0.9961345882277999	0.9963352051572687	0.9960462255672168	0.10096457042873488
TCGA-AA-A02R	1.7904982978599568	4.123429949878561	3.9804292645327637	2.288043377967251	4.88003556308242	5.011108908129713	3.006968631987174	2.318092748605689	3.004262830211462	3.098940913238268	2.860206021519345	2.406261106727241	2.4020022410821875	2.26759497789869	2.590951683064018	2.0656915046496023	0.0033406295284955376	0.0036664237210291754	0.0033485046252181064	0.0036838418790706975	390.6693011123631	635.5690482219304	385.94486710195304	618.1961926090219	0.606790692013941	0.4027754198462984	0.6180050431394815	0.41243729648344285	4.914037067023035	5.155872090286831	4.890504631263476	5.1442073504380055	0.0002112202915513559	0.00017389874999322637	0.00021661292794144052	0.00017539575790658638	8.740789763516489	8.626068150111356	8.737412117330667	8.62447543719375	-0.5240471020219799	-0.5379685907034742	-0.5250844514194953	-0.5384012464559171	0.997341248964087	0.9973954732700174	0.9973847198903959	0.9973467237519765	0.08602242757496657
TCGA-AA-A02W	2.2622467678875116	1.6246559856123972	2.2041882757360933	2.0719038495431863	3.0465572422883214	3.001071383653731	3.8464729748975137	2.960172900418633	3.85335838333615	3.7309667219317904	3.2301543824843684	2.5788353250911737	2.34415853093065	2.071544748454698	2.3542977656025252	2.409272188215374	0.0036563200183691246	0.004031170545498783	0.0036172194771308787	0.00401888783559494	370.6613809112275	553.2311689290373	330.6680277496218	539.7373098284321	0.5436482276500741	0.3515230576530617	0.5868115379028567	0.36022775599384593	4.8452471646509325	5.040720144387637	4.790239990195697	5.03868829212016	0.0002171843506723244	0.0001856957215136146	0.0002264494545156226	0.00018451599579662355	8.570570854913843	8.451420162615491	8.583703793556491	8.45276885652902	-0.5148290856082803	-0.5307543373585655	-0.5141886845064584	-0.5307956286095779	0.9963577196220951	0.9964945856249104	0.9964312568928348	0.9965315890803527	0.08759798301001823
TCGA-AA-A02Y	3.358861882666394	2.8560467425827545	3.5342458214744084	4.401586031049724	3.7898205904910296	3.9633345485770937	5.320605482321988	2.2926807579286352	2.2893328843574987	2.524947354700112	1.8695163867756563	1.6302824117905232	1.8890452504574424	2.1393790912250585	2.5624519622836885	2.771268860379917	0.0042977185339535045	0.004695990572084151	0.004370609593537092	0.00465357491441945	481.8839868152175	703.4439064088878	405.6829853493114	730.6311601070561	0.5996379012927588	0.4292691107745848	0.6415172863854934	0.403518448487762	4.843837363615693	5.0194456342097995	4.763935585941014	5.05832262905697	0.00030137496144064225	0.00025511107455152856	0.0003196787526958663	0.0002506884499629671	8.467442244466874	8.330520739289582	8.459736311321073	8.345357573886146	-0.5422059772461653	-0.5580446636923498	-0.5440627493460436	-0.5560553464088673	0.9958305823750131	0.9956038069481429	0.995980808854751	0.9956507817828614	0.09469947138961855
TCGA-AA-A03F	1.9600963149942847	1.8748974194247137	1.9611646380164298	1.8029451624518371	3.6039657722096696	2.9676453104214664	2.283236276863992	1.6656884487438395	2.351087972788898	2.380351277163398	2.033851220759443	1.6356539869004438	1.6835053475288744	1.419951884938563	1.3780858237724898	1.0931167398714157	0.005020379077085199	0.00531062817202392	0.00506694978427657	0.005352309256376276	335.1417013670934	578.0582466086032	365.91428317365194	540.8132936548783	0.6250851226579367	0.39113289541381924	0.592767071094313	0.42380742694860474	4.550458412986481	4.840103394593917	4.60955209307418	4.79232004268659	0.0004924772789880317	0.0003886680284330145	0.000478206957589816	0.0003964129351330364	8.32789005017063	8.216312280228568	8.31969782910386	8.211662052057138	-0.5047874117874284	-0.5165649851283897	-0.5056089709162535	-0.5174105416478118	0.9910612836003996	0.9903378939552384	0.9910888383901182	0.9904870042029021	0.1188844872560497
TCGA-AA-A03J	6.306597257619592	5.327178765994031	6.0589590849242185	5.751991203339091	3.0244004336861448	6.603871558514733	5.346479583388065	2.2410035685188454	3.2092632583042615	3.3477968531608595	2.644835036647581	2.8470990368271494	2.717075038089883	4.021270405356499	3.3533395305701847	3.6599676953484135	0.003370229792929698	0.0037830459626607598	0.003398163936088123	0.0037715316686429655	649.4061950298067	1101.0016581124378	670.5705042926348	1074.2328928326322	0.6177886073946987	0.39024001086767557	0.6157474365954362	0.398873518635427	5.142814368520954	5.38595391778873	5.1444460853626275	5.373977873081088	0.00017903273494030892	0.00014687430674729582	0.0001794271928306025	0.00014758895880910946	8.643543104034693	8.498913576807892	8.63500295836116	8.505507106729317	-0.5766763168065354	-0.5932744080711361	-0.5778597030291612	-0.592490031215399	0.998528570777299	0.9985906311441596	0.9985784481083918	0.9985897777224387	0.07706214208389246
TCGA-AD-5900	3.8967459482200484	3.4569744172968955	6.331523606275124	6.261859423667016	6.1019347285117425	6.004744379088322	5.688761840099533	4.198723394959731	4.254525971447244	4.639030141959842	3.504188185221873	3.1299002937364	2.9222654574058295	2.8791806148541923	4.431826781656318	3.6603375956006956	0.003376947634655646	0.003946763998144786	0.0034052526204259416	0.003973042670882211	767.3553644053555	1092.726237965887	754.4144531390654	1120.6021131689733	0.4918464369882298	0.32198783711559015	0.49839441171336407	0.3061863076966466	5.284121656327827	5.4154555937970486	5.279752568003336	5.433815401159809	0.00014262049577614644	0.0001283931980353514	0.00014268415873866226	0.00012665087015690672	8.632185471581339	8.462066643073722	8.627689702146041	8.460763436874279	-0.5873399149143352	-0.6095582494609102	-0.5888549342066629	-0.6099146802412968	0.9985010856352329	0.9986740473240925	0.9985525138437474	0.9986980369877696	0.06457060524837173
TCGA-AD-6548	5.86480033032881	7.119309577798666	7.487519800248255	4.510620473880731	2.479815788787438	2.168893326916148	4.972061220095061	5.1194599844423445	5.889914948215311	6.070861413800231	4.49172383867577	3.730851673995942	3.509982230317998	3.5135683989799724	4.4602162648297226	6.12745167066907	0.0032769283804266005	0.003842061951655755	0.003343832476664578	0.0038592046302219304	703.1654187974322	914.8031931349237	648.7366558030415	977.5066955723389	0.43345566774765026	0.30168503730763624	0.4752042609071418	0.26302789770455715	5.31659991735359	5.393036536045511	5.2544140466441664	5.428472554594071	0.00012526061443327767	0.00011829467939680683	0.00013222086419971548	0.00011516294842551004	8.635090483648717	8.455293734679563	8.609919455012166	8.451000295725576	-0.5798825141087425	-0.6042909642754187	-0.5840081230978772	-0.6048081572104209	0.9988341049007229	0.9989913083772882	0.9988516902443428	0.9990028459674012	0.060519470676780714
TCGA-AD-6888	2.4199184613902496	4.299074999145801	3.9970310520863674	3.027438666927464	5.048619192266627	5.376909325590622	4.419746626983344	3.3169246279609204	3.8645132041249695	4.120304537552232	3.436184638027033	2.908699310521974	2.6076514617299615	2.420705076489347	3.056319025776102	3.5179104377214356	0.003569537069094857	0.004140389937337207	0.003544603394652499	0.004135709784446441	785.4381928125584	1298.485606679871	870.8607159707832	1163.9183695807585	0.5294548314372884	0.2869799383928285	0.4941362610981593	0.33868627203038254	5.236646932139578	5.436371408007942	5.291954036312928	5.386763898409578	0.00018251757799399323	0.0001559782995665513	0.00017768866616268912	0.00016164564505831454	8.566610488273623	8.390452890565836	8.570336694870326	8.394355800568983	-0.5925189510874048	-0.6151637867753008	-0.593214166775312	-0.6148385533546314	0.9978102692754778	0.9980735266308786	0.9979459441220423	0.9980876460350377	0.067127469456026
TCGA-AD-6889	4.823557644087833	6.232293931352043	3.4538482965151736	3.837638355491919	4.069661519844169	3.938822184851978	3.037527421575113	4.035555573364008	3.4324590524178107	3.229567444471125	2.752644382178176	2.5390313887849434	2.955752672419253	3.212045995760141	3.3559759779057945	3.6832223906008363	0.003082672293797141	0.0035813320907257203	0.00305904994072599	0.0035494628328323593	821.8762256483044	1064.9055271279224	724.3227525564612	1104.8402993903921	0.4276718616778054	0.2814589410622467	0.4847007231871471	0.26640025121701816	5.375742956033862	5.464107728915105	5.30771649988366	5.481372456423789	0.0001249433821277739	0.0001164928045339888	0.0001311213296899194	0.00011497881618187244	8.743805384800122	8.586311635485268	8.752253855869249	8.590354137778634	-0.5704877244025155	-0.5917745800703462	-0.5705062706996121	-0.5913503456983779	0.9985181990647107	0.9986881045032128	0.9985686054478159	0.9986978128688804	0.05948045634169876
TCGA-AD-6890	2.976727455662476	3.579660501918466	3.779605791909198	3.6860105524323843	2.5772861742587656	2.8118213725723593	3.442643273232762	3.8576762053854456	3.948910024897001	4.149104055038276	3.348502266393342	2.781495609271269	2.429485549184877	1.9242988448218754	2.8166823975249082	2.196017578453339	0.003560259822075877	0.004141827250202005	0.0034718069927378906	0.004118396574487085	681.9611135927036	890.2376749102798	572.1624018032692	927.9797843852152	0.4416059386403313	0.29525944149501615	0.5325412784643228	0.27676763644407465	5.244218369571223	5.3282696867028125	5.143260329466949	5.3442880813258125	0.00015960350719430755	0.00014836885356434723	0.000172625073203463	0.0001470956056094691	8.531262554050327	8.36104404445116	8.558135523217176	8.366071877386421	-0.5874162268050073	-0.6107998070720791	-0.5859291977878199	-0.6097851003597832	0.9987694017551217	0.9989521283244921	0.9987943323216826	0.9989324412380193	0.06034788250621144
TCGA-AD-6899	3.2142112875486997	4.643026302473311	2.7109029474895476	5.507956071102349	4.366131730878711	6.414929867192468	3.3623778254437275	5.05970464304441	4.397875403326562	4.407048521474054	3.5436363177950225	3.0102071649469844	2.928745943660395	3.359937686752094	4.267673210570252	3.0264309598205412	0.0074895179619617665	0.007550487648992936	0.007363298522231177	0.007614053584531689	687.9723586649308	902.2272781045795	607.4206289094092	941.7998300112482	0.41682473324521174	0.2670701618128518	0.4727691646984204	0.23196372549912075	5.203887943673492	5.2983603924977265	5.1506202053338	5.3245114979973005	0.00017558346283199584	0.0001599342099112177	0.00017820770717633488	0.00015799463227240385	8.452479487824876	8.296185388782641	8.466475064047447	8.28672015352362	-0.5769583083448725	-0.5972868258662852	-0.5760084835040392	-0.5986420808397941	0.9901607739464124	0.9881384302698806	0.9900743128463413	0.9882874760769184	0.0762683824922026
TCGA-AD-6901	3.3262090273321805	3.780149478156072	4.753141288479247	5.1628331555283875	4.291187862244604	3.4871889948044954	3.2807966794321555	5.294043428931881	4.77658809463651	4.5336466037138825	3.4556284520862994	2.9191000982060524	2.4708397330938636	3.9514257701722144	3.5615970002080255	4.733090395895501	0.003595857640631563	0.004250938827645073	0.0036215455946327596	0.004276436720824333	672.9316229696454	920.9599528104593	648.3084938792656	904.2899303092661	0.3808215158377502	0.20959910248000227	0.41159695305963123	0.21400039435761634	5.24406984239997	5.331866265965163	5.2177363571746955	5.331559336837389	0.00013544805478409301	0.00012600152754432424	0.00013829111801265634	0.00012658120870217646	8.485302735116901	8.29161826132935	8.474187768525747	8.294432982677254	-0.5801912493616302	-0.6068847956292889	-0.5830000547849229	-0.6066336982489041	0.9982064173080695	0.9984128602877418	0.9982718133071562	0.9984375901475556	0.060113529140536644
TCGA-AD-6965	5.412649316723757	5.720573403771235	4.8540412235021595	5.886542251651921	5.752626994227674	3.6784547836821258	4.449261904309885	3.620143712591118	3.843545355649835	3.9306682559896404	3.2574522209260737	3.113765813708107	3.0888425598621017	3.29579329873021	4.092003472169557	5.009505377058605	0.0035290227019575448	0.003982503451762281	0.0035311765244458956	0.004056893783369319	540.2221587998336	813.5144722020923	615.5380971258505	957.8179782884523	0.5939755382707828	0.41571235229282416	0.5481311399247076	0.3322459274662971	5.005141344534875	5.187512585354053	5.087018395806768	5.279258536797526	0.00019950883885287672	0.00016955521850857137	0.00018820058634373783	0.0001589414885685027	8.572946191845228	8.423850709353113	8.566204560163243	8.406795732231261	-0.5719563141984371	-0.5903671074112773	-0.573207923946676	-0.5934393166587005	0.9975112642800265	0.9975358222814429	0.9974490882930636	0.997615188419114	0.07843701124727136
TCGA-AD-A5EJ	4.0585893499542	4.004728006047445	3.5354409307685035	3.4647564002479276	4.725050309700417	4.7757470967257545	3.8621317124016867	5.761627324092972	5.222734309888654	4.795506880466821	3.707808984914807	2.861884903137477	2.675909754227286	3.251173859473626	3.3142936034384736	3.24957065948735	0.012116409268668171	0.012185779655136815	0.012299151405439138	0.012231458535229675	466.5865507439469	796.230858490641	518.9170308695508	699.5136602091571	0.5147875249643316	0.2502840650916565	0.47418088699568167	0.30615161062120055	4.765380123592578	5.001525336924901	4.826144689569854	4.929931143878622	0.0002909974347213381	0.0002401642876951435	0.0002801789055836793	0.00024863429917623453	8.160406364646581	8.0002852944235	8.146205033072286	7.986559601050908	-0.5465286369459359	-0.5661100040852438	-0.5490495271091684	-0.5670662007956648	0.9882002905947078	0.9866068751133101	0.988761194687958	0.9864214761140631	0.1036550880998503
TCGA-AD-A5EK	2.0178169212149983	3.243861085163495	3.2551359034410994	3.61248065263303	2.5613465803169	3.9118694772450677	2.902765266724676	4.078951518926814	5.172221346993206	5.811575780800255	4.946614953579553	3.359279513697822	3.1072434598189753	2.5154204176867503	2.473816661218302	2.4050255430637404	0.00379051457965019	0.004464635062705951	0.0038365077030663116	0.004372483355906424	577.5616293106784	1008.0041510246317	626.9533263524369	845.57486880161	0.5370565907365735	0.26391536307981567	0.509862609966133	0.3506068552433232	5.050123609388178	5.2969175542618405	5.098485444941105	5.219256896735752	0.00019628364509300539	0.00016139434524258344	0.0001900344815651456	0.00016733009385463846	8.51588058394536	8.33989764090902	8.50412931809059	8.359173277032932	-0.5740562907985889	-0.5973432512113598	-0.576003893794681	-0.5933590107418458	0.9978611343826425	0.9979584804577522	0.99788367766465	0.9978479935189479	0.07608255251821058
TCGA-AM-5820	7.152409936085262	5.534407347847998	3.460957479992346	5.6469792762688975	5.9529677774250125	2.938216893202826	2.208754649331291	6.392031435611668	5.2441295550594615	4.089528193871481	3.3199343366516487	4.528088874145317	6.153138621060989	7.767262967253801	6.569626384776295	12.349556108664112	0.003196649660069419	0.003660606680246604	0.003167629350374095	0.0036826593105598287	1156.4282951464338	1578.01507399209	1065.7055484877387	1615.7813976606565	0.4069843956508005	0.22471791034104768	0.44700685329806206	0.20674545171800673	5.576374988155664	5.6899640324370795	5.530045001387737	5.698862058170278	9.485910660395176e-05	8.639277677490249e-05	9.912479323948672e-05	8.593672364111144e-05	8.677059921810446	8.52110350408867	8.69218180659962	8.518127162911362	-0.6171974228969744	-0.6388953823836313	-0.6153045230258393	-0.6393101770963704	0.9994381209700446	0.9995108030291088	0.9994405428936997	0.9995098081314406	0.0518639305049334
TCGA-AM-5821	6.66780360399091	4.238212700910588	5.3146111049078675	4.569888977497482	3.328409261831115	4.260795148906431	3.2705061090986245	6.812247068646856	7.860688369429678	5.7866397973122305	5.0018253172849585	3.578646325625746	4.400252626015458	7.674132669697248	7.350334317795409	8.914542143264276	0.003231097283062556	0.0036838298290269907	0.0032048013306995456	0.0036484285429356942	1183.2518538752272	1693.3586282648612	1090.3243216793473	1703.131473817209	0.49225325622558636	0.29523069585936007	0.521962858113728	0.29613477969367163	5.527891698942431	5.68719801021199	5.512672425520353	5.684546078782476	0.00010482199848806802	9.089598874080306e-05	0.00010463925165650961	9.087542167722927e-05	8.684648257199656	8.533915072758305	8.69651919507357	8.532032551382105	-0.6252833179420139	-0.6453801313785289	-0.6235985910048808	-0.6454721633653643	0.9993620677864392	0.9994350197829421	0.9993673875060659	0.9994335584986985	0.056917424375763095
TCGA-AU-3779	3.93013949901566	3.431636989580534	5.795526373910508	5.891047699165751	4.425572462765208	5.822089654495866	3.3557033734863455	8.303725114247314	5.7987652264451	3.2611112524631216	2.607914267066617	2.7480798455285105	2.707635316890403	3.5387232033909415	2.9686172290198396	4.788901515179933	0.0035821941129050724	0.004205694055158241	0.0035321282126668497	0.004261032683249893	1185.5067299872833	1504.7804202120703	1059.8132730891725	1567.702554637752	0.30382785450836514	0.16141025529819558	0.37588464231615953	0.12934169358512515	5.533212656249225	5.5819175762746385	5.474221099198925	5.59865866807871	0.00010235740890281583	9.862239173466006e-05	0.0001075351785585687	9.707728700734076e-05	8.482132391653057	8.30550681665915	8.501124518907721	8.290860231208299	-0.6258690747490744	-0.6502669249525475	-0.6235040134502482	-0.6527084591836286	0.9993755647184049	0.9994752929794232	0.9993718843869223	0.9994836355798252	0.047215505078739284
TCGA-AU-6004	3.7106408693043402	2.7022837579004277	4.407858408768567	3.7088135855732016	4.786207153881046	1.494417629783022	2.2130202546440785	3.852547139728344	4.207411754950109	4.306614060068956	3.553602078481786	3.3148817849932652	2.35589213713653	2.59217877859923	3.1666504531333346	2.3849040766835525	0.003491692566914767	0.004038181323474712	0.0034959518660305183	0.004074551249615628	752.5920133308248	993.1505780722044	675.8520373343335	1013.0938428647413	0.46382255616283774	0.30671762185974333	0.510446920186213	0.29688887575508427	5.223277637129422	5.333898654186774	5.162357371264025	5.330895268654311	0.00018286203076404723	0.00016129296542891753	0.00018778049352008037	0.0001625655928761871	8.608090536644209	8.442476560344092	8.603867365665229	8.433047346260352	-0.572509971507923	-0.5944727799812807	-0.5750279367398018	-0.5959187032464869	0.9978143482082236	0.9980063721188309	0.9978714896686062	0.9980142195666286	0.06691343917901867
TCGA-AY-4071	4.096086892614818	3.009082191827267	2.6078375696669878	4.915045959198233	4.796009515363741	3.147032033596032	2.6758364890016693	6.645209276188634	6.049650694739859	3.6173481386266966	2.681486882368135	2.670552145091386	3.235801195645387	2.924106461029204	3.4693582075417897	2.5099010973861957	0.00333496279357689	0.003906704006471717	0.0032788758646604406	0.003828728625346679	1056.0671497400897	1440.1345628286902	927.4185548480436	1345.0977453182272	0.36185492127182595	0.17380986803835616	0.42600531748925313	0.22577675919844592	5.474688265456124	5.5749302082051235	5.417281122594606	5.54565375170033	0.00011335373722706363	0.00010385542540838353	0.00011796104670283338	0.00010657481850458007	8.588534455249475	8.41255776008743	8.608657012453808	8.434355033665472	-0.603763054099875	-0.6288593930706956	-0.6014387681699784	-0.6255283555248634	0.999070742861732	0.9992105927992985	0.9990691778753771	0.9991950744895931	0.052487541988906414
TCGA-AY-6196	4.701723877605101	4.236612796830998	3.6597843349182253	4.526833490489755	3.550870966459274	4.0820054353615856	6.0493104155535296	3.6898261397432957	4.898049207163623	5.893875961959392	4.467221273215296	3.2822516904040717	2.5571611502053386	2.9173270352366205	2.7783292692039527	3.1041912484744616	0.0031069220602074916	0.003605270938513744	0.0031870329598845423	0.0035975258708846277	564.9846374688979	918.9989458453473	625.9529834208853	826.5511630713106	0.5508563055638284	0.31666687011483946	0.502494225707633	0.3832023363647389	5.142232756493764	5.364763419332896	5.2028345422252995	5.2992252795971515	0.00015356726678844145	0.00012806109432221346	0.00014561783328264055	0.0001345614199457602	8.73857971228659	8.568641337945541	8.706643107659307	8.57233119306127	-0.5598319663527989	-0.5825304269327043	-0.564369954410446	-0.5818318035336678	0.9978360853847452	0.9981292259724331	0.9979546011038353	0.9981001985480309	0.07078273782673473
TCGA-AY-6197	2.738368455141029	2.8143159073665824	3.415296660806807	4.382434599683143	3.0183243230095482	3.2323207443197424	2.6295774426114926	4.690068448064242	4.167557465944846	4.396940256030473	3.4609827098763164	3.274411927540584	2.933104570784965	2.6809715967272068	3.2644540384415803	3.6856006487525566	0.0033254342629585386	0.004012140479756983	0.003458636669484798	0.0039701620507106745	599.6110470324521	909.2786876357764	677.2705635574698	812.1708085308265	0.44712945054169256	0.2299806054244097	0.39435278290519454	0.29573685270308464	5.211128128193967	5.365366995676231	5.2568107890755025	5.307123302483952	0.00014490992973800515	0.00012819464891827118	0.00013983857985810564	0.0001345513570195374	8.62538022846992	8.421504804976017	8.57797530390897	8.428558068778157	-0.5679285586533307	-0.594864993464327	-0.5735399611203916	-0.5943398030901671	0.9986203292187086	0.998835018594658	0.9986519663783435	0.9988377478627	0.06332989679553756
TCGA-AY-6386	2.6008194798615145	4.780267390358518	2.9315342287133914	4.569098121699057	3.0075059418027426	2.7657635172575903	3.551941995186736	4.118474692566215	4.507095911565897	4.919859066462959	3.5860855377522385	2.686428745051305	1.955265774486598	1.7198204554750196	1.7643934417287854	2.6767440390416173	0.0037786028917255834	0.004433184599690106	0.003746534780679552	0.004483402804892583	657.8760317030475	836.3626770107641	590.8196595018235	956.8339795235936	0.43035869418654066	0.30276444772332783	0.48253231836700433	0.2228674137748398	5.204487778747818	5.256422937395948	5.146472645746339	5.326090402921406	0.00016391479272880445	0.00015656414686436132	0.0001718996752691033	0.00014831154403210646	8.423728579361889	8.245375080616938	8.436459863724664	8.23030670065849	-0.5907884073798617	-0.6152727053794668	-0.590924163749367	-0.6176394554465275	0.9986278057977352	0.9988404101014309	0.9986459536380575	0.9988451597865867	0.060990923358602706
TCGA-AY-A54L	2.2933321248169514	3.107060754144356	3.30609258965538	3.459138577380869	4.768384382533728	3.9628361760170563	1.6987710524822952	2.018766314957532	2.3322590898998583	2.492365510533373	2.135109739622083	1.7266535003923384	1.5537849582266354	1.7001060575131055	1.867676681209552	1.9602449655516774	0.004483096270088891	0.004937274865648728	0.004501409792059479	0.0048347613365110325	361.8057325852612	546.0015271811106	325.9288925514011	578.8560146112258	0.6021200702831554	0.41854676682968284	0.6336703236410199	0.38715338495028195	4.665259778713499	4.858985151786006	4.627702277054616	4.91802902937482	0.00033557762796587466	0.00028465200320893343	0.00035153590820215155	0.00027300149222311024	8.358652474317168	8.226302116003573	8.366100781370717	8.252722118144838	-0.52031581505383	-0.5357103526387148	-0.5208647700770306	-0.532597087552311	0.9948303527314694	0.9949344562069945	0.9950852867405662	0.9947882940815821	0.1025765556256575
TCGA-AY-A69D	4.173633642213094	4.585525417312447	6.094799390973278	4.774306382334988	5.173519380963991	5.803797622941205	5.901330574304042	4.3295703992648935	4.502899288635945	4.6545023333193285	4.29689029117846	4.1027790493435665	3.598811748305949	3.3008948919254877	4.218967660040108	4.582736146402328	0.005713792968153997	0.006307042142208799	0.005900362269475292	0.006082746467325454	597.563795807997	854.3806745201987	567.3151200397916	980.6666294285723	0.5433701548160721	0.355530211428554	0.5478949006706055	0.29560625070079033	4.942687251547828	5.09603414234718	4.952940824556383	5.171711513105478	0.0002337018551139421	0.00020276131414838106	0.000234090467852506	0.0001941356131159347	8.297865460707502	8.129416533485173	8.300051928522917	8.13767815931709	-0.5758609823458616	-0.5972298361009624	-0.5769677405216037	-0.5961513127498785	0.9948273908072992	0.9949899093046898	0.9949852795403564	0.9945749222161738	0.08750471936118506
TCGA-AY-A71X	2.016718862373916	1.6646242297747678	2.1221018548009294	2.071317189927557	2.742979622162596	2.6132819954685518	2.80882912114446	1.6796975149749407	1.583986601140353	1.4547465925860095	1.0128141609296177	1.0881885658261625	0.9623766320838758	1.2565148342391625	1.3487836521455094	2.114162707482133	0.004648582418795613	0.0049985488179528186	0.004749378589529083	0.0050072473406754395	365.46879714611924	517.3089057853043	285.7573494094279	517.3018186957072	0.5692767635919489	0.38126706873612404	0.6358549693017215	0.3979957961494696	4.645848329211819	4.845509263811585	4.528263986225169	4.8235046315755445	0.00048654712109916557	0.00039759883854009406	0.0005177676865838783	0.00041119149977821896	8.37783828499643	8.265644222406728	8.363007120906738	8.257657543831941	-0.4931017359135821	-0.5061397865251901	-0.497130830590568	-0.506959841793237	0.9921020521264551	0.9918542174221057	0.9924026162214864	0.991944093018651	0.10912708929383691
TCGA-AY-A8YK	2.5050056906861697	2.220705640829764	1.6210829962188444	1.4197254330239455	2.520341595498905	1.5971545420594386	2.790505590092615	1.6930452646169614	2.3547324267187824	3.32856145514796	3.198537687794643	2.4748182599199793	2.288365637694669	2.053950689571578	1.954109855085179	2.0819852602146485	0.005037630175493976	0.005297541764720476	0.005015776721982816	0.005304035530700936	346.679220681377	563.1428450067584	329.90483265019	538.8121784699678	0.6113408257243172	0.38503278683591385	0.6059558379100334	0.4041764200328529	4.592250556971178	4.8609285373943925	4.612724851122037	4.835582313267882	0.0004481196717229517	0.00034679459931359445	0.00042712196946560245	0.0003526872170788597	8.261605310602917	8.151029900094635	8.267973140819	8.152301253378614	-0.5199093212619684	-0.5320773052956705	-0.5192770661990689	-0.5324602885249569	0.9940405698124997	0.9937544910819511	0.9939727751201922	0.9936939985692657	0.11390890418338456
TCGA-AZ-4308	9.5611141193151	3.6691003883966005	5.199572522186219	4.296944972165621	3.376357834108293	2.7368679288355167	2.7830962125644563	4.658533637353907	4.403451995644543	3.287314333326823	3.2559891758377253	4.495063080801165	4.309743370630369	4.98035935734801	7.657013836799325	7.791993522965124	0.003145595960934661	0.003610933691306575	0.0030920077291266266	0.003585119954763906	1077.9560862728933	1509.842787912243	946.2267816432482	1448.4363157548391	0.4649472015153416	0.2735253694910053	0.5116868406210734	0.29990609154791886	5.4484635235269	5.6117938874943425	5.411550077313448	5.590679914777073	0.00012224306322519135	0.0001049168537822182	0.000123449266841146	0.00010653255609169684	8.758360520323528	8.611775183734416	8.777924640557135	8.618418807757438	-0.5977270119392539	-0.616812001078637	-0.5955149197147648	-0.6158387406136829	0.9991016984499573	0.9991756904873911	0.9991068404836353	0.9991770011022754	0.06104131415696935
TCGA-AZ-4313	5.574842480753129	6.124382223833331	7.095836844822382	7.132453645819618	3.8691678855479155	4.364599637412091	3.6184908318505755	6.65071921089216	4.983440337314334	3.190731733030596	2.9658565106717227	3.3301872120290072	3.2118635834486655	4.225903023580645	5.2165626471052615	5.120800927372114	0.003442802613020495	0.004066814451625852	0.003392813758853679	0.0039954768071634155	964.3161222827217	1476.030739389069	968.9004450089259	1356.6161076516937	0.47418374892167187	0.24534019885520567	0.4839160687827951	0.30410374662032813	5.404997336556265	5.57566690391758	5.399064894561756	5.528100092298535	0.00013030183393187753	0.00011307958404653441	0.0001317886505719306	0.00011782125121763543	8.661937497199565	8.486564779450509	8.670212451373622	8.507077752809376	-0.6085480397687919	-0.6317095233237787	-0.6072720261212422	-0.629210511786289	0.9989540163071721	0.9990896748808912	0.9989262082939414	0.9990811605415965	0.05817818037751269
TCGA-AZ-4315	8.60155135376253	6.6610787322623315	5.795519274780275	5.178012760408561	2.6592177947861484	0.8132424623649926	1.5189512197933326	7.805020781397409	7.299152824627707	5.692807354442355	5.181185739610383	5.334618766246076	5.381173992315939	8.480450292265743	7.788719847808158	8.741043984572805	0.003364234359530386	0.0038276319771044427	0.0033617903843155984	0.0038607102546063345	1497.9134852513475	2010.6602828557589	1365.945757535924	2103.8396313479407	0.4392161048898705	0.267213617363589	0.47378052957267763	0.24338329707441103	5.6820065800596105	5.791029101843744	5.648617156172344	5.805392038040724	9.391929741760989e-05	8.479717681948104e-05	9.587195398572083e-05	8.397223803211876e-05	8.702202113849859	8.54707199010693	8.717635321340984	8.53618170430851	-0.6422879023247988	-0.662640541105982	-0.6401409089033598	-0.6641130861138032	0.9993889375382847	0.9994007608036032	0.9993975103379538	0.9994094630289869	0.05038208406732826
TCGA-AZ-4323	5.318866645115867	5.1490305168309005	9.857657409047611	3.6484261014037647	3.6990732578237346	3.0917720004179015	2.6932532521990296	8.044417598304156	6.643949091516641	3.9295700365143675	3.7419813658502084	3.6276961073978264	3.6380300111573836	4.616545029592889	6.100205994645089	6.448658895618843	0.0032246610392080775	0.0036992082255329186	0.0031510116057403862	0.003688772598762259	1221.9130807729575	1643.2272303092723	1027.548797759321	1637.2903475248472	0.4436770086762582	0.2769363111132363	0.5275540983592907	0.2824154785121299	5.5954400741013615	5.697640070107553	5.493595649299491	5.693662108881051	0.00010184267777450548	9.345093084046708e-05	0.00011102796955058612	9.395822782847466e-05	8.727892237512773	8.576589770314127	8.754113651176306	8.575390806578197	-0.6232336942054079	-0.6430832507834623	-0.6197287658332278	-0.6430871562409407	0.9992939876170001	0.9993143224222398	0.9992615300364904	0.9992974119640227	0.05164857751570646
TCGA-AZ-4614	9.515719036961523	7.079360271398033	5.265278630361707	5.236659428371615	4.690473641919003	2.2747229036931946	3.4091597393540396	5.390358957336263	4.027578668117557	3.931951134691213	4.218317482475293	4.72066216892913	6.020237976622041	6.673395429144823	10.374888852091008	8.05788828632279	0.0036157405402806875	0.004009064054260673	0.003687979436630591	0.003976949454256963	726.0155662437813	1226.1845902415437	901.7542446940836	1144.7662088797579	0.5506976172152573	0.27141233794306646	0.43485106783842153	0.31092820425211165	5.2835311425780835	5.565905688322686	5.440743043210542	5.532340113907689	0.00013104791746245144	0.00010270762502333055	0.00011434436459245161	0.00010540494058487132	8.77741103024717	8.621497910816094	8.760337363583375	8.625637450675907	-0.5840319841240429	-0.605321330337983	-0.5851709976246855	-0.6047043810363881	0.9981858662094464	0.9982426133333078	0.9981547718616377	0.9982663436039154	0.07060990046358848
TCGA-AZ-4615	3.6230932171467303	2.7892800358449756	2.6947608904031686	2.374429997500642	2.8475413640116303	4.872559299693006	4.631521154693578	4.520652966306205	3.8441444111566567	2.685675783768048	2.300263457232133	2.0599965197200003	2.2880040048069357	2.319646703132512	2.3248857621235883	2.5445892812981823	0.002961336109190845	0.003401917904416097	0.0029566194016436152	0.003346023857760338	640.5632183765838	1052.2148157554493	728.4738354526637	1008.1180163803501	0.5840316995698094	0.3491573192769215	0.5198653230310548	0.3721250219558981	5.1655659237463905	5.435528641013369	5.280350860914021	5.411408512846735	0.0001641940297769878	0.00013024987590056508	0.00014720973763417895	0.0001329548293895662	8.859832113890524	8.722631149494907	8.858339428942331	8.727459662084852	-0.5615860892798131	-0.5795003165706776	-0.5608067184982635	-0.5789972297765733	0.997854366249328	0.9979592037056451	0.9977773354591387	0.9979767479218657	0.07509236068558021
TCGA-AZ-4616	9.731915685092776	7.77516469248313	7.193596269118367	3.252402790182336	2.23417764140652	3.1276212821191183	1.5141224419888109	7.355663766220165	6.465739096655578	4.79994612713352	4.455731867789384	3.875581332768708	4.228931282522013	4.973081076425353	5.366635349540364	8.345065448504359	0.004008430167889856	0.004416968370993841	0.004072874443949145	0.004458869386427996	1044.803647099882	1519.6440093026863	1054.7640475454632	1602.291898382214	0.4909453103876064	0.2953882239063917	0.49456686918816023	0.2604649351922505	5.428020296333562	5.578694013783728	5.417157357778485	5.60099717758723	0.00012487145562187427	0.00010981477066827529	0.0001280690241849308	0.00010800030246322657	8.610457616547086	8.455760903558703	8.598624476433518	8.437399809910907	-0.6149737289941428	-0.6356734308568035	-0.6167880034340248	-0.6382607773081402	0.9983187112408511	0.9982355271519457	0.9983455036480003	0.9982187443487723	0.06381078450994272
TCGA-AZ-4682	6.756765663316963	7.389948025212918	5.164903354896137	5.321881294405815	5.16685994780162	2.948677129857568	4.370496839115078	6.199844486630124	5.401478163044851	4.318426302085809	4.208700711430205	4.51995092378511	6.473117688968982	6.733464930392925	10.099836560463787	9.121827631479317	0.0033234145496330364	0.003811146003240926	0.0033340482344568056	0.0039455562282344715	1305.597746279524	1683.145707623234	1258.5760821305278	1922.058031855312	0.4286904697879374	0.28892258687280903	0.44279381414832175	0.2112431880998549	5.573708150922425	5.652657841060391	5.551254718246943	5.711746041344971	0.00010600577553620829	9.891229842858962e-05	0.00010807526217420023	9.414278374497694e-05	8.658722673550468	8.502522848332678	8.659921413948512	8.472518612907658	-0.623832638227744	-0.6451231218370975	-0.6239916196615545	-0.6493433901381439	0.9993614045863563	0.9994588073253842	0.9993967953623052	0.999466838803575	0.05374752459820685
TCGA-AZ-4684	7.53046156433564	10.28006943704437	6.460102396451597	5.442573042429496	4.154489192120775	2.911950909035554	2.9644362202533467	6.1912296084865535	6.345504685267232	4.69137221963745	3.5255870780170375	3.3799981474606793	4.274208206945208	4.899861397381273	5.939349515458037	7.429249024557875	0.0032559838880459584	0.003856427508312449	0.0032335583455628853	0.0037487496918053556	1409.4914653549124	1983.6970335840283	1314.535772650514	1885.867363827462	0.41454452827907784	0.2183556319566253	0.4505894760432094	0.25681531846424366	5.636314845616648	5.748089154263439	5.600128387693039	5.726874684141296	9.680051823760313e-05	8.828684536538333e-05	9.961483169947334e-05	8.966837298165703e-05	8.6598288386198	8.479091271627142	8.669774992911458	8.504777159452653	-0.6331574116113288	-0.6571582102984198	-0.6317317847563333	-0.6535296639660165	0.9995506022754259	0.9996174692944084	0.9995484995412766	0.9995944837518852	0.05027765380641555
TCGA-AZ-6598	4.266654938964538	6.0698576149826415	6.746871659254369	4.833447455149706	3.725066567224135	2.4049949339583083	5.875095967035703	4.2943212888113225	4.823859488741329	4.9198346017851415	4.627816151756374	3.9410452219102794	4.296634545864988	3.3753218419902065	3.635764432617526	3.280181963885433	0.0031379432503023386	0.0036497580754132073	0.0031565608687639172	0.0036688600729885487	815.7141771776986	1159.4013151103388	774.300407885056	1119.8311067996178	0.49028800481641016	0.32131560222130584	0.5215949788250935	0.33912114680520344	5.381751755404953	5.518557341838482	5.343955423227267	5.494269375991797	0.00013114077297613082	0.00011647739387587006	0.0001343489255750886	0.00011891198841922695	8.738727685445882	8.571664637067597	8.730326207739298	8.571384193497828	-0.5969830349834535	-0.6192158581968931	-0.5989503154247843	-0.6191077611781353	0.9989106350149837	0.9990273216540432	0.9989147764072619	0.9990292239339141	0.059061639977344045
TCGA-AZ-6599	2.8833472250530794	2.4249220973163927	3.6953175231468083	3.6168184740277094	3.1952365456365794	4.1744068373929215	4.383819939821698	4.012027304456601	3.3048759381510786	2.720132290013625	1.9492333257633323	1.5459569078056261	1.9011251856020877	1.7889281724823236	3.033885021668767	3.30092706405167	0.0032713661802023647	0.00381359670794608	0.003302398114840856	0.0037982605720964934	552.1702708745462	798.9689327108786	528.115899683499	804.3291520221537	0.5300367113995523	0.34533637472840323	0.5503048598531814	0.34482996455334125	5.146656871819581	5.3002922951947005	5.112931922152038	5.305443162845321	0.0001693643722751837	0.00014909483161542917	0.00017311412149497013	0.0001493025662959256	8.667309960530586	8.497953262647435	8.651517423412413	8.502893674140592	-0.5633971462173735	-0.5859061568554876	-0.5668203175725507	-0.5852650619229922	0.9983922457519604	0.9985705906836924	0.9984726960953613	0.9985692740696583	0.06868514187358364
TCGA-AZ-6600	4.2632163753337995	2.557611822460429	3.6165058951319637	5.744067024220751	3.695070960751055	7.214094458476581	6.056352558236693	3.860426707538971	3.565646129874238	3.8652277017598426	3.4129451383076956	2.9173434534963776	2.996482466937505	2.945658591424357	2.261253309918983	4.020327320645722	0.003087657736209826	0.0035680054991361894	0.0031136338193104743	0.0035518416143205714	638.2546769558463	908.5958952513015	624.6753916324817	858.8092862176017	0.47859130024113433	0.2987470682844972	0.4843529378415771	0.3348160171344973	5.250225710246536	5.401576779984849	5.242352927334029	5.362323650043198	0.0001342386442512782	0.00011890084663671251	0.0001343465975580823	0.00012288737024720715	8.747966666210607	8.588482087561587	8.737892727549205	8.589786085102292	-0.5610694519717474	-0.582849772961981	-0.5628083242850163	-0.5826393498222839	0.9982373662163619	0.9984047948226714	0.998302984008961	0.998457360176502	0.06532959947117396
TCGA-AZ-6601	3.1127112423579746	4.509409403735155	2.5651155329273085	3.0890192664198115	4.22493492295239	3.9019958798221124	4.577292509503337	3.655475390234923	4.175180830544334	3.7979803907500065	3.1637299079624728	2.4509766446082417	2.2446978481546385	2.318482694958018	1.8888367035715221	3.153314976298365	0.0033441705727853166	0.0037294127644882185	0.0033479678383818217	0.003767781219966584	583.1268441282564	809.7110184658442	512.8891748355039	775.6304487423296	0.4979163052551893	0.330632732376043	0.5568915818229347	0.3667656156939819	5.084247809206057	5.244921974938886	5.0035600094963595	5.194959732032154	0.00016814314354941424	0.00014523312893589585	0.0001783203322987773	0.00015283040148440685	8.680947405706169	8.547511461916512	8.67668414861331	8.541697019588828	-0.5385676524344346	-0.5564413821268662	-0.5404167014685479	-0.5573858207405464	0.9959728654190622	0.9959663539103897	0.9961544866311538	0.9960381907752873	0.07630841982636104
TCGA-AZ-6603	3.951417135202645	4.216948988504068	3.3812844130461155	3.7106488573265626	4.587274618713844	4.107007174766475	3.6510815639308705	3.5230960619116973	3.278602255865215	3.412518486184046	3.056480243158698	2.982424801519743	2.861487025909277	2.6601088125306678	3.643017857968637	4.068108139971141	0.0030779852646585825	0.0035475647340685616	0.0031182399726395146	0.003524221199314781	606.1441356161467	909.0234544612007	654.1476937594222	919.4790529342406	0.5234461295188687	0.3294367466876036	0.49626392331499003	0.32901788395027	5.1938090965242045	5.368953366853082	5.228228905856728	5.37386883674122	0.00015070199700706438	0.00013126143990670433	0.00014725768311505747	0.0001306368508220593	8.749400446063445	8.59208340428892	8.733235822569716	8.59663673711669	-0.5567538349479686	-0.5773320717084159	-0.5586761378050156	-0.5765008123523717	0.9980367080702153	0.9981782150428987	0.9980652688455669	0.9982387728229295	0.06945592035860827
TCGA-AZ-6605	4.093324548153529	3.487300129112101	4.502188126955327	6.490402801449053	6.148960130742027	6.4526842711662535	4.108656803965657	3.8235844257076335	4.395656277405796	4.733852479510012	3.763957968527771	2.891068929290206	3.058714439461123	2.6658727964593196	3.452594030180351	4.539035147040846	0.009894604022240024	0.009222737324018983	0.009318733417600904	0.009261440988702659	781.8987508174467	1131.1352899394794	753.2047444372236	1068.1712984358833	0.49859710240849586	0.3212784766642637	0.5127123199556523	0.341216177387852	5.212104748172745	5.370095930097379	5.199826623354254	5.345908716487269	0.00020996076027484387	0.00017839123662087003	0.00020272336233483724	0.000182104394673113	8.572208630897784	8.432763790432421	8.572321959934317	8.430699983775213	-0.570815252192137	-0.585626164907799	-0.5694113274440878	-0.586113129604516	0.9894198427979829	0.9837825925188732	0.9872934409965703	0.9837803770782363	0.0870277530748798
TCGA-AZ-6606	4.984725399236269	4.40557604686419	4.11760263709089	2.7622019422097743	3.3348586711884494	7.24461765680693	5.222142009050153	3.7366607301217316	3.780535176618913	4.056741642040259	3.3936554442907743	2.821894483635622	2.6409514491741506	3.0845780690923617	4.340314688215934	3.6557506192941456	0.003172631058845058	0.003647709259259329	0.0031691350351280506	0.0036506214031171076	817.3077504646311	1112.7529462434763	742.5924286344473	1080.7221362093803	0.47020474904060566	0.31379531424528706	0.5041636001117419	0.3235861893291287	5.30552153737117	5.43394980996937	5.264991575468451	5.421404795019425	0.00014274434665247952	0.00012877270283316567	0.00014682685190989142	0.0001292707547675953	8.717480006332327	8.5654471568815	8.717782034293407	8.562223950747727	-0.5690958590079411	-0.5894048464162406	-0.5702296193139279	-0.5902548925059852	0.9982401499078843	0.9984771379939216	0.9983354164207349	0.998458735468771	0.06572159023147164
TCGA-AZ-6607	4.396627350358388	5.311380359714182	5.573474719558168	3.2589968201501955	6.390237234846916	5.499900140263348	2.401214447762682	3.7498703338545143	3.6829998361952287	3.69666833436463	3.182512001695201	2.9875558994746525	2.7939295946491485	2.743986450583218	3.8941691438937993	2.6849414149882005	0.003274621855041874	0.0037295917381205213	0.0031986986017587303	0.003747598294555068	631.533337670911	845.7258517495941	531.8234410186639	851.0748019030497	0.4568663616150959	0.3082555916816326	0.5282938116005235	0.3225131160108835	5.190115761056168	5.308447568442785	5.106160011678479	5.293646214451592	0.00015413221697862823	0.00013964334549898988	0.00016294838498371773	0.0001416393204446715	8.685056510982433	8.54583389764593	8.71348877859807	8.544800434703204	-0.5517640845315168	-0.5705014489974773	-0.5493488586393963	-0.5707382427139708	0.9977854232633645	0.9979995411488576	0.9977867533111769	0.9979972263206423	0.06899022257093801
TCGA-AZ-6608	3.0594218011967627	3.1119722661343383	5.49144440427636	5.363131033051054	4.033112868987865	4.329185992412112	6.6814767766501815	3.589728912947294	3.6099701649122387	3.7987624094703745	3.2744855102627746	2.6552066566210732	3.4182977175493865	3.435535419200204	3.3358622313587607	2.8506869086019795	0.0035795587165115645	0.004150171201277605	0.0035658648832315393	0.004153414619046607	679.1332275310054	1029.8252300396482	784.390028790845	1114.7434140598682	0.521972238509317	0.3202226418114777	0.46292266624114164	0.2720182238370355	5.167965851011076	5.336037902767498	5.25614485441342	5.386569270830726	0.00017403394576070085	0.00015079941863680447	0.0001618745209623005	0.00014528059806671905	8.52041417046251	8.347405680581893	8.522595939408074	8.346262983133458	-0.5840432356574842	-0.6066185493094777	-0.5846656488628416	-0.6071059040874605	0.9983409492465891	0.9985089247171827	0.9983344489381862	0.998504549676927	0.06972993626766731
TCGA-CA-5254	10.659110500995519	8.142694512832017	5.612072617024775	4.117225321803298	2.9631707378930767	1.9379255483692077	3.224878235561525	7.53415420913515	6.353569518167084	4.597730850609229	4.3738577623461765	4.438103303325091	6.5776228810012505	4.24382623861588	7.285956617745466	7.341623569975037	0.003311494375781931	0.003821486559816119	0.0032663413865589644	0.0038262111576032776	1127.731112656485	1510.2590135543944	1080.514785032729	1528.3888404709842	0.3742007289917837	0.19875352773706947	0.3965773349786738	0.18892759704006043	5.5407714731452655	5.641965130226624	5.521445226544496	5.650069312793634	9.827746144160497e-05	9.038679742861081e-05	9.983807111196564e-05	8.952816131446113e-05	8.650219898647679	8.489206713665961	8.666655939146217	8.486505407986298	-0.6121802266163116	-0.63454003376373	-0.6098480584452646	-0.634930404967038	0.9993115499145392	0.999406266546626	0.999302464944732	0.9994037004250472	0.05280708483255262
TCGA-CA-5255	6.2345705081351195	7.522238907453328	8.191947021350874	4.472079830415538	3.535482843706094	2.599024724241938	6.216681283966121	4.314078752720206	3.904100580897706	2.9699584767429217	2.539815660397219	2.8113260046316673	3.1602725083481307	3.718512639251075	4.548821492516034	7.589561189685208	0.003069685945531772	0.0033411331181981852	0.00309019495657762	0.0033823633338341836	727.9391051227389	1086.7959135642805	632.2620991205541	982.4904835640889	0.5482928018235577	0.35457241822136304	0.6117437001817372	0.42610162664656137	5.262995931096283	5.479090489564893	5.144571721822328	5.386797860709894	0.00013975465620649007	0.0001167798502346937	0.0001548569625627522	0.00012747050108522735	8.932923741531882	8.829457539628503	8.936381755855956	8.820582690997792	-0.5460533530299864	-0.558751256366301	-0.5468180691204801	-0.5618692127080933	0.9976075243357656	0.9975771579535387	0.9977135819789591	0.9977016549506376	0.07522571376372228
TCGA-CA-5256	4.75651885489293	6.814687589337209	9.08142537378263	7.60647752226675	6.043740155834989	5.104571400852457	4.375782317866671	7.125486341571433	5.973625248247574	4.125315789990351	3.6887234788947767	3.367912865824315	3.0900411074396366	3.9226498710628253	3.6485904725157354	2.4411919873992165	0.003245100214975641	0.00372610866607268	0.003266699539350575	0.003685241578864037	1106.3587590452898	1659.4230843548667	1138.9571760693134	1549.1521233190622	0.4797768182168733	0.24415957039478337	0.4554329125659551	0.2946523423962085	5.497519707943441	5.678870602868714	5.529773187617766	5.638255488040581	0.00010896750937093695	9.28315991583381e-05	0.00010582469462570172	9.625704156816358e-05	8.72097367283789	8.54955040830236	8.715150710619803	8.566294116732086	-0.6139327432906793	-0.6374186583340836	-0.6145895058461729	-0.634974658060105	0.9992644846355799	0.9993193399515639	0.9992403688184994	0.9993283360500119	0.0586061244282513
TCGA-CA-5796	4.132685655410882	3.4043454042898325	4.121491630646349	2.151052765796472	3.4761285165804434	2.4901526907172755	3.7374793756892624	5.137375078825343	4.361419444732039	3.376047224531014	2.3954700254874006	2.1931712565413397	2.914379381369936	2.4861173278972406	2.628009152428381	3.32228291842023	0.0037808285550733297	0.0040507614623724614	0.0037599918082861974	0.004014515381047266	395.7128915460366	571.6425881331925	384.68064847135423	544.812202524478	0.5643888561545798	0.3826353272383809	0.5704051811706399	0.39526893753484205	4.666160696690816	4.8893623422643975	4.662323859730165	4.880160816060676	0.0002579463878650738	0.00020984506819829668	0.0002572698122718111	0.00020875030805560425	8.604195719377415	8.524667515666703	8.608164790118522	8.528728455900925	-0.49582422475919485	-0.5047996840747369	-0.4957270925064862	-0.5038482368838854	0.9927300923837521	0.9913773625951362	0.9928279615134706	0.9911630385882179	0.10654363434693487
TCGA-CA-5797	4.739058028130646	8.278932625712569	4.841404160115912	4.418776389119287	2.5708574572157388	2.8520201187174257	3.2021767448152656	6.005713598898235	5.556879445654998	4.029774528369572	3.8510112164363566	3.6652558861595774	5.046449779275145	4.156603823994167	4.799886649892608	5.364038089067658	0.003169037770047082	0.0037083650081256086	0.0031275397391459874	0.003558926398250595	993.4851704041614	1469.1160018010241	912.9648912550094	1305.8243345614321	0.45768981923632607	0.2308775466701573	0.49128791799167143	0.3160323312359094	5.4054933788415775	5.587470093527414	5.37782173840311	5.510670013683778	0.0001181688790674863	0.0001003900241055083	0.00011903215368072904	0.0001078124395964753	8.753346191159016	8.586794687190656	8.76680206747549	8.625647484605723	-0.5855430754978665	-0.6085247801996327	-0.5837744156217476	-0.602850708521314	0.9988034669938249	0.9989458984418953	0.998804508052976	0.9989099797018933	0.06162157266017327
TCGA-CA-6715	2.2866443827380567	2.7827718348278743	2.2084779224301627	1.7897552285869123	4.788682274965459	4.604077405105502	2.652131820355139	3.1712291955475935	3.270600988340426	3.3317724091738015	2.492764787138855	2.3936868986779825	2.2391851557304725	2.084265488606082	1.9082479397052023	2.522071517872376	0.003629270389828004	0.004129900314129562	0.0035273512419100274	0.004130669627644347	619.2033994681678	911.0200517877178	575.2430121496556	868.6629274298833	0.5127481730674756	0.31514053343980397	0.5379054260380405	0.3365957716783682	5.090870182302976	5.268176828706815	5.082838980691415	5.2355380461990455	0.00019960874163105577	0.00017006613964324455	0.00019599379368899391	0.00017277760477224253	8.53660170817428	8.385158322437338	8.569584974076507	8.3892990708409	-0.5693489426147714	-0.5900638591382205	-0.5672780262298007	-0.5892736467563017	0.9976260138480149	0.9978252098182786	0.997658546126155	0.9978516059910134	0.07208372915416275
TCGA-CA-6716	3.0933588346487513	3.3194551672604633	2.4692109899376775	3.8165398448344914	4.776136837706224	5.52724664751451	4.101503705987813	4.117126126606523	3.2618516868009046	3.032446118131853	2.6801739073288187	2.5918408040584096	1.967301979093086	2.9175551388264878	3.040266902725923	2.724261956555445	0.012514772909519412	0.011673495614102037	0.01190555734855095	0.01182090329269388	530.3397436861565	743.193555929244	489.7313140988472	753.8297858119925	0.4625011034492567	0.2828242563881088	0.4963807904820247	0.2848952134573567	4.865767132903711	5.001470736025102	4.836266022482527	5.002555468321477	0.00027866290676855504	0.000244122616288371	0.00027715042268895495	0.000246041966372241	8.19104667239914	8.047131420475642	8.2113091377666	8.04626793205694	-0.541069779109805	-0.5566965777576711	-0.5388352460355476	-0.5568225006943568	0.9810646998106975	0.9728979873404752	0.9782765484915211	0.9732797390201783	0.10876425083136222
TCGA-CA-6717	2.845358924601917	2.4048251561563205	4.192007737053997	5.290823058383422	3.50996971701491	4.786204340173465	4.243473762590867	4.544924348422326	4.241553453054487	4.082494013347646	3.531527419599562	3.2948160044787214	2.837238379258214	3.22521168145955	3.393051198201533	2.5272492546345786	0.0036155905945093173	0.00424091987516219	0.0036220564285735345	0.004188081975634656	495.3903921416811	821.8086688971736	559.2641978886397	739.1557495003404	0.5181788696582904	0.24499318851222154	0.4526361125903138	0.3256264333141452	5.018786166204877	5.24992596886664	5.107667404377997	5.172871142955133	0.00017314018199696512	0.00014394636060871595	0.00016063560827503704	0.00015265763715775535	8.537528689082173	8.359704029059403	8.53616115679358	8.370770727032676	-0.5550059644961238	-0.5786423545531899	-0.5560398356246964	-0.5772214550503659	0.9975502012566875	0.9978380775734367	0.9975862574352335	0.9977927254136658	0.0750821776430079
TCGA-CA-6718	3.2432014717680206	4.183166581462456	2.9286702886926474	2.421999149678721	2.8103446782674784	4.5064753095428545	2.8436092092956478	2.80529259495743	3.7825870939836608	4.854814688947433	4.330388856597595	3.9881453409892273	3.3051512994739176	2.7396498321074647	2.2092513356543617	3.423185598751159	0.0033959737495695003	0.0038796197661082037	0.003356482074211181	0.0038720662427515545	554.9279705198977	846.0926523586949	557.3259299759023	854.3604812390839	0.5585363153772771	0.3654812432056642	0.5467384860246178	0.3523938225273228	5.07156466213189	5.253783277441241	5.091901517085022	5.267038088819828	0.0001760149062544418	0.000151878221349343	0.00017304426850692703	0.000150641515571117	8.616123178565239	8.46616372662505	8.631141950930584	8.469403471122304	-0.5623518827400625	-0.5816600099331146	-0.5619854737967432	-0.5814696688124847	0.9978303795914157	0.9980035223954588	0.9978532370612758	0.9979844959951039	0.07443515907754847
TCGA-CA-6719	3.066009912691037	3.5133162989716102	2.4523894731829086	2.7268388992964074	2.63004499509161	3.6090618436874946	3.1357824094994067	4.755674718822767	4.593180388838644	4.552717781233932	3.654178922387944	3.0150905130911476	2.7945364478445356	2.640145456510644	2.793859247759803	3.685043923264408	0.003949249739478761	0.004644077565227795	0.003916285375022298	0.004574270872724701	572.3778017560714	806.6677683008048	546.6572259836181	728.3735062670445	0.3916086966293965	0.1985227088954216	0.4147309618917217	0.26799357993622197	5.053236142364999	5.1714645701314375	5.042997088887488	5.109613247031863	0.0001801929512360067	0.00016435139529024119	0.00018182015299825484	0.0001729952128890397	8.390849577601754	8.206628873151855	8.403597566708534	8.223168888089662	-0.548322005301116	-0.5749875382950052	-0.548762339359269	-0.5726761369422771	0.996351329778595	0.9968308064294755	0.996461354176337	0.9968563253604049	0.0730296371630976
TCGA-CK-4947	6.967984504491998	6.936623725121306	6.344403368275056	4.257644025911981	9.601074838037329	4.314245357627681	3.7093222872980607	4.062413889431931	4.746483092921973	5.705532973699957	4.8556424679490044	4.007018578809573	4.32382951665817	5.205216025724884	4.674628192758012	4.11480638143799	0.0035697922863860507	0.004263300091786461	0.003604584034263609	0.004199845177692672	842.3995059320988	1213.055782171272	829.6616952207268	1240.3136524325503	0.48985695913230815	0.30855727804029737	0.4960652849127911	0.2952621947649148	5.336403946000899	5.448858638051923	5.332334441478912	5.466378410474381	0.0001290796269093575	0.00011843134150120023	0.00012932965711423436	0.00011679306859459422	8.504211643200314	8.30546528374414	8.491066899385055	8.31494494873724	-0.6131335425444137	-0.6392071424752833	-0.616070961715354	-0.6382103231736046	0.9990183368145701	0.999175016683376	0.9990470369892189	0.9991701200200471	0.059537935449019974
TCGA-CK-4948	4.083868915502992	3.50783290962991	5.10215196530356	4.636695979480305	5.540404838892859	4.882514882491723	6.234756997589206	3.655078298071379	3.953883725306717	3.7407564676327167	3.053464892435127	2.679478807807407	2.694694641575734	2.9778929981518014	3.422392447120571	3.9717391313487154	0.0035485060048960396	0.004154915175312277	0.0035451518131739486	0.0041339375435746305	669.0101863274411	1070.2246805771856	688.9405353591445	1013.5495353215528	0.5434963489813336	0.32852788517833414	0.5415441431728245	0.35322679629110343	5.172397383507362	5.353150227029386	5.18621409489436	5.327037559093101	0.0001698025929390001	0.00014664494091976317	0.00016734671239942552	0.00014898932815117513	8.549143279662749	8.377095493794515	8.549752815019893	8.377944723633783	-0.590231138166655	-0.612977125103887	-0.5917846796337645	-0.6126729928172752	0.9981754416558988	0.9983792102108694	0.998237905516043	0.9983783567253403	0.06834165010181016
TCGA-CK-4952	2.259943064106463	3.460504776371605	2.628782099818386	2.4492328905713245	2.952077714645271	1.7529539928067095	4.1467467865506675	5.309140346120139	5.198521112772087	3.765895323374646	3.0531395865471103	2.8753906121776747	2.73901854725686	2.8276663436161438	4.466855767617104	2.8971769676009007	0.004638595458212086	0.005283143347238429	0.00478361933204426	0.00534184863205919	697.165226063444	1012.8734288517651	623.7085679951083	1022.7465294807266	0.4556919245647309	0.30038415302744537	0.5456724865751429	0.2637348537078154	5.027283699357424	5.1371688718304025	4.89890588335639	5.1927172697803705	0.00022238360338650736	0.00020656512512568783	0.000255574804021983	0.00019416408538454154	8.406723027458787	8.252942434572363	8.402194827157224	8.254372209222037	-0.5530016406374249	-0.5741587234115779	-0.5541248459199599	-0.5741292595288153	0.9911813388645506	0.9918933697323422	0.9923107281730191	0.9917391596428968	0.0801564222661503
TCGA-CK-5912	3.0419125220419856	3.5724006189384765	3.2892093972028604	4.846027643959688	3.764915492866501	5.141922915953233	4.112944022018931	3.596040497016831	4.262822195353275	4.0980892429491975	3.075681874034254	2.3200227481383053	2.4949752762372417	2.432827173674666	2.539954185082467	2.4655357442257113	0.00377829238967122	0.004398309789674404	0.0038207423248788437	0.004385002605202848	563.0167170695188	932.4033967339143	654.3008844700042	863.3357916016735	0.5261648564149187	0.2793498679391968	0.4755209671940924	0.3437981979486445	5.042226896620966	5.25537836665696	5.117790832947068	5.187453470481872	0.00022139439054385754	0.00018204059770430962	0.0002070257209395014	0.0001923424802047778	8.472508232151	8.291815711719986	8.456113665330298	8.292577553926249	-0.5698709894657585	-0.5946502970984039	-0.573185991023007	-0.5941708677897978	0.9970332225952604	0.9971742837476331	0.997071096675506	0.9972091716157979	0.0761386364361017
TCGA-CK-5913	2.064584723403812	3.344158757484148	3.276794679525656	4.510325898002877	2.917663423997774	4.333527614633851	2.684143056304555	4.287232669772363	4.252436162450776	3.388855516104893	2.627809806033835	2.070374731786361	1.7813148699480041	1.9535258671892786	1.8264949091942457	2.228352299097292	0.003631979078029199	0.004252859258726701	0.003603746914126093	0.004177883224509707	492.64343988785475	672.2888342235848	471.36301788500356	693.4773109562345	0.44037828863242445	0.2925279472550614	0.4705959733452963	0.27503184968623046	5.049934200776909	5.150893670152997	5.021213989746413	5.178153136634868	0.00017797339276678283	0.0001645954433570332	0.00018114602833850703	0.00016130850392645762	8.514998452974368	8.350598739807724	8.524043303726902	8.357673035432034	-0.5422957755724924	-0.5663199590459417	-0.5427740661498943	-0.5654176062625917	0.9970577125328872	0.997472942132044	0.9971235137094268	0.9974582085247398	0.07276005917385563
TCGA-CK-5914	4.28515536917897	3.868239684025386	4.347204716559349	6.265131128027159	7.162568580131294	3.8255067846528377	3.0357579684641744	2.9605027365682663	3.3077527656527246	3.396915305194247	2.93699205937647	2.662021728349296	2.856935291528237	3.1288061580836244	3.627771162027988	4.913659970450443	0.00315164700851829	0.003643051193633903	0.0031884914122732723	0.003647701497455685	737.0057335556577	1077.0522164405845	708.9146054019301	1058.3559150441472	0.5240832904002126	0.3403357034017463	0.5396885566743559	0.34826583789313287	5.3111954463601085	5.464014720316851	5.2888461688298865	5.453758484445552	0.00013595359840435644	0.00012043543996875268	0.00013804474098144722	0.00012171423783513979	8.69029825094729	8.524255682961135	8.675336901511761	8.523539696968994	-0.5872485692795906	-0.6093732681494576	-0.5900011857499031	-0.6094559932341657	0.9990039382009744	0.9991124793126395	0.9990550828456116	0.9991304881276789	0.06239448878052836
TCGA-CK-5915	1.5443802576728602	2.935791787383709	2.509305146080323	2.799242947031195	1.9894668963834086	2.4995794875441257	2.3660727564553303	4.608445720636769	7.483585977521991	6.529783346985872	4.1770388969934364	2.619821976676025	2.340579373269165	2.4124359790241874	2.258709304068597	2.1855730992875766	0.003983305865116468	0.00466523121289976	0.003926298587564732	0.004708014195169094	635.6879472417087	803.7677695769866	544.8177037928237	922.722618966363	0.41207634470856525	0.281419141631318	0.4817918909986341	0.2184520201260905	5.146976783306226	5.195423247277972	5.070256253818064	5.251502571067773	0.0001787388578592423	0.00016963549291589683	0.00018720197535516606	0.0001641281579180803	8.325348324166951	8.1423585675833	8.340820072099168	8.13080230409412	-0.5848678145498621	-0.6102255617474809	-0.5847811850652604	-0.6127023917401605	0.9983235930429528	0.9985835565824595	0.9983565915817345	0.9986131547901651	0.06337263084363826
TCGA-CK-5916	5.879749788277464	3.6481029912277587	6.243219838910231	5.998837822250093	4.715558965475856	4.20268808485773	3.631089039861616	4.9122667208798365	5.676050952161281	5.676882342968545	5.508208424606137	5.0965570309896675	4.494541309852631	4.8613893298443465	5.6942463166629365	6.922713582878219	0.0034894575185226004	0.004159862991663467	0.0035437633427072026	0.004153182609108014	875.6619599360248	1215.2583092887828	844.6427101467568	1278.5962994259426	0.4634608921704675	0.30756770214682594	0.4799031696089442	0.27448545665025126	5.3605497971218385	5.455881362410474	5.331446353196482	5.483125224361401	0.00012853988420292236	0.00011917615508468332	0.00013082554656040617	0.00011711977414237872	8.569407380832677	8.384150614451016	8.551360730155697	8.378127697147187	-0.6054146356817132	-0.6300827918532061	-0.6083975334363415	-0.6310240312561916	0.9987201222206664	0.9989356468551148	0.9988033830548925	0.9989307697171192	0.059997969425703145
TCGA-CK-6746	5.570975085547553	5.644949232324189	3.338484059947681	2.8136912057402954	4.057233805571662	4.2959892848169225	1.3643015365714364	5.285394551332279	5.002718056404532	5.94173298296145	5.774279117187664	5.491205654990194	3.8488250194059006	3.414184915231301	3.212053749717843	5.569368318285348	0.005110448019388603	0.006559692243078897	0.0053974441983224335	0.006641208094127599	701.3582059644217	1020.33986362678	722.8151546408718	1028.1235558791009	0.43097133725428005	0.21497448702821528	0.414696459710091	0.2248039976297259	5.089985722045914	5.149244768978206	5.086655431455563	5.130503122989464	0.00017322588324480162	0.00016373559128292792	0.00017237212229422833	0.00016715803678444432	8.015382491113263	7.749138142549512	7.971825900088069	7.745687447414462	-0.62333169031109	-0.6566221169391091	-0.6304168331381548	-0.6576105979504399	0.9979643586565758	0.9982908833516378	0.9981175586155527	0.9983214901502284	0.06540479397248163
TCGA-CK-6747	2.5345021756917956	2.8790948308020545	3.7140274372154995	2.482154412496919	4.397832010544554	2.6600927712621063	4.6752068512572205	4.28759914001279	4.16012552788735	4.206570892557672	3.0891205323975246	2.789635936923139	2.3037171580454876	2.665438237435676	3.0722326709875087	3.341675197395775	0.003380896898622015	0.003962355946832207	0.003361758315158947	0.0039187180719185925	623.1528311278465	868.5146351141751	613.9075111201807	927.8658172320717	0.49845315753147446	0.3249106095884956	0.512722661237627	0.29455621812650246	5.213205722127007	5.346148492836534	5.20110463032949	5.379385951059744	0.0001526325587163388	0.00013654225222108326	0.0001534115377581025	0.0001333716004710194	8.599756116601304	8.427501829344981	8.604567442172574	8.434770247467078	-0.5853149422465319	-0.6083018230404945	-0.5855843720129861	-0.6073366933574297	0.9989468894704191	0.9990733582679243	0.9989625312299973	0.999086091014352	0.0624705399720541
TCGA-CK-6748	4.48623654096801	3.6066978853809952	3.5270398211694576	4.391724756865815	4.5388578003444335	3.88159724167924	5.286820459897369	4.260250571028765	4.338151877590684	4.3257097869220855	3.664922320189445	3.02469823593541	2.708784883375815	3.0663856560581815	3.1131233392347295	3.4601687900260036	0.003471527085298808	0.003971089874163179	0.0035161463021175033	0.003980442310961497	400.17408845350576	618.7134294596974	405.1197435295988	564.3640191040483	0.5120898372245593	0.2918327190191948	0.5123475659738435	0.33551831907418195	4.910321291582914	5.110414608975247	4.905330391641714	5.059694364407884	0.0001766244530471389	0.00015161539301276642	0.00017852196321034095	0.00015778454779607787	8.571471418843515	8.417589399605962	8.554002552057225	8.419580277869409	-0.5241353386251948	-0.5462907116798175	-0.5270425751199402	-0.545638544755011	0.9966910959996563	0.9970366649102158	0.9967796012488693	0.9970275310224641	0.07910782330588434
TCGA-CK-6751	4.1190193696274315	4.231274749801456	4.491000508744965	2.847400804466057	2.9149646435000394	3.2958881449935786	5.350701634244012	3.609123706119923	3.6945979501095336	3.8953393265069987	3.4354213620560428	3.3208238091153435	2.5647274919120124	2.397805401224979	3.299440507849341	3.3024380092242023	0.0033721554043955643	0.003976695721156901	0.0034211943316790586	0.0038980925754983258	663.0533973981424	1080.118168891379	700.8522453222573	947.5744631405659	0.5615403775829967	0.33255575286046435	0.5330575612379652	0.39606507744433245	5.191343109204073	5.402316899269795	5.222445640554251	5.342656808134802	0.00017478000404343917	0.0001463335018710938	0.00016939423666449257	0.00015132719833818345	8.656112043163596	8.481628699082883	8.640878428932163	8.492494249236309	-0.5833260341323856	-0.605502986481929	-0.5858294229684905	-0.6041726271888845	0.9983839173973091	0.9985172310906685	0.9984465070617079	0.99847706658271	0.07067255868849788
TCGA-CM-4743	5.781191793620588	4.175654072524369	3.78620510458266	1.9082907437048438	1.7334298562738961	2.2294393351594364	2.1415351662925826	12.38079274166069	11.232030233194683	7.180987216689265	5.536193329870259	5.736901720721985	7.277228183110037	7.841045140993027	5.658186015606918	7.101512415885011	0.0036992079422246142	0.004293825723985128	0.003678845916812575	0.004369759202218548	1880.5422595449259	2567.715873489049	1800.528125683339	2691.644880928763	0.3909337109907164	0.20369661190067975	0.4115732634865742	0.16910291014929923	5.727148603718916	5.805061001530124	5.717095990085798	5.824381745567866	8.569536413555058e-05	7.97777277249069e-05	8.593473047188954e-05	7.871030323371643e-05	8.462301881731554	8.281254734120953	8.467754943594114	8.261924638572442	-0.6769287660590739	-0.7009759345563206	-0.6765906885951929	-0.7036872741899903	0.9996881539177138	0.9997141383448276	0.9996903184106798	0.9997308676841612	0.04479515921322185
TCGA-CM-4744	6.3429902968012035	8.34755163195298	4.450107071402299	3.2874569441469457	4.442925838541743	2.7613949985770554	2.6364452458920598	10.018284876656288	7.608834506847768	4.448618920208142	3.4839883714130964	3.0866644579728386	4.364433028278502	6.821620089951773	6.344728823245551	7.5839567881005285	0.003518954735506978	0.00416410177803972	0.003492411921463957	0.004097802742113894	1359.4327209417409	1897.3226011537297	1243.8451006444109	1883.103310059457	0.41713164347283244	0.21584021229229924	0.4665803992908728	0.23487940638919327	5.5733953649816526	5.677787433341438	5.517372523986526	5.664140026605077	0.00010090485857623357	9.243510111615553e-05	0.00010601110779979234	9.401211286638358e-05	8.556604589255395	8.37381878825886	8.568369398092194	8.386201613138168	-0.6396409443688227	-0.6644217841858605	-0.6381865786796137	-0.6627226794115215	0.9993221755595819	0.9994119478745437	0.999282741617148	0.9993973016681367	0.05037454662049443
TCGA-CM-4746	2.452245836002461	2.7464526637539035	3.4076212443790244	1.5592951800921724	2.816570998194918	2.9571431736277853	2.0038461442262014	7.302672003347891	6.831729459389963	3.9177242388816325	2.361289708526507	2.4396828975586664	1.9541327008546632	2.64705094587965	2.118246104081707	2.121924128299601	0.0037990211770589665	0.004401831181308297	0.0038247258462417648	0.004440545430166541	642.097253900217	929.7395391929505	660.1609303157717	946.9212730336311	0.43664366921336123	0.23487277223851064	0.4311804240951157	0.21423911032373003	5.105120900404979	5.254310955085513	5.114565731314917	5.26458212251106	0.00017935760454556364	0.0001582061579353257	0.00017826756664873108	0.00015689884736373993	8.409170308120485	8.244581865456063	8.405255139228707	8.23428451249514	-0.5664234950017427	-0.5905937694177731	-0.5667292053243046	-0.591983379626012	0.9969487260717824	0.9972588941643783	0.9969263667585313	0.9972960014046126	0.07138068258964306
TCGA-CM-4747	9.876879798017098	5.479444894854752	5.967971252444925	5.713368728490589	5.638282002674381	5.473383492132833	2.7890849764817514	7.319055655620464	6.360126397716491	4.101489188989411	3.235546603169687	3.261295619221047	4.049661900414697	4.5639826122686395	6.597462231417881	6.189568394581355	0.003353850627231337	0.003799016080860016	0.00332489856355189	0.0037978576610217933	1144.3708235080271	1592.6777484608606	1026.59167530755	1643.387213626013	0.4701749584835261	0.2874411616512939	0.5180977429163713	0.2687583691012735	5.493109628671459	5.623399779291483	5.423479772915591	5.642192969391462	0.00011046321354862747	9.901036662609224e-05	0.00011735117631018315	9.719084090850656e-05	8.676367064927689	8.528149833461574	8.691855001515625	8.52427020067948	-0.6156646433595359	-0.635974425709414	-0.6138406405480006	-0.6367196400566856	0.9991272631185393	0.9992005749192064	0.9991327978479114	0.999187641988799	0.05734244255273739
TCGA-CM-4748	7.254947649026047	6.048796693984931	3.813615435090868	2.3307943530695976	2.422605888257488	1.738977565332391	1.9659123737621338	10.11536860377085	7.489749472023768	5.682327393371064	5.277518487049673	5.5445541956981215	6.6853292658007755	5.8804087093050255	6.663827295280253	10.569738135130171	0.003678719491773305	0.004315340202996267	0.0036312205806356274	0.004226324934660627	1325.4278979202434	1616.3729691334472	1010.1672928871614	1651.4696712342134	0.32681422070423727	0.21271392099297112	0.47227452543222315	0.1870876460677937	5.53546883508537	5.573065605888595	5.3686317382647815	5.615635134470951	0.000105997974923075	0.00010422569453960656	0.00012209775504074157	9.85399287038373e-05	8.608990223139532	8.453208400010826	8.641843590427147	8.461914415409034	-0.6125336543391927	-0.6328024873996378	-0.6080636756561534	-0.6317592528763816	0.9985203049664639	0.9985304134875832	0.9986033726395143	0.9985242041412641	0.056014976282213566
TCGA-CM-4750	8.75825841333503	5.99353570957652	5.776255732303781	2.9401945587472906	2.464213208880787	2.0933162458200236	2.0326822089432963	7.518722147545304	7.582232816643846	5.062873427656486	3.9477843027236332	4.137398389651611	5.65344499953026	6.278626730474531	8.49472056296804	6.865245575046504	0.0035342949760769006	0.0040447492874820775	0.0035277771855183014	0.00415641411156309	1356.6707283612411	1930.406884087827	1329.943827359127	2022.1125336702526	0.44214883330060173	0.2601216923933405	0.48388749104284207	0.23204808323462028	5.516151008035002	5.625591688329153	5.451677269554578	5.640493591238805	0.00011066278280042933	0.00010136390823131364	0.00012057650307649463	0.00010014459424702548	8.561885960665943	8.404040353382477	8.56728494192372	8.388052723848222	-0.6237809644569994	-0.6452004384971904	-0.6235480599341031	-0.6473895798769405	0.9986941662271541	0.9988162484971915	0.9987202272357734	0.998841868614229	0.05635600014720379
TCGA-CM-4751	7.2927002135045775	5.04439822974521	3.2462015988373873	3.8174572938946114	1.9196471557026142	2.242999275363227	1.4288095054584313	9.211758283453971	8.072722162504757	5.142470463136407	3.8381453051224175	5.782853472367125	6.243705298342411	6.818917927538333	11.539379284310074	11.930113045687397	0.0032889535158788035	0.0038640239368632457	0.003298760196858422	0.0038830690657700156	1777.9355267491026	2449.052494562376	1704.6706567232452	2479.497887842377	0.40186096209575967	0.20277988966283408	0.40521101237795065	0.18376410998814985	5.763591778825683	5.865562104187361	5.759738968372587	5.873806883634206	8.185103457133906e-05	7.486109030038644e-05	8.152199521727706e-05	7.401848135215618e-05	8.606239057956072	8.427610316922259	8.606502270903452	8.418479203507491	-0.6615067508128349	-0.685319720451267	-0.6618062132437951	-0.6865053700411777	0.9997717479236055	0.9998005076741179	0.9997669757885784	0.9998064146894966	0.04520822683213999
TCGA-CM-4752	7.731311865426611	5.83005456288092	6.703467745415372	4.754630032000427	4.835447174882187	4.6407213311841575	1.3098754136454893	5.802506043408511	5.363186459807864	4.179435710749157	4.102382609053329	3.642291511171553	4.8993421853559145	6.388523558407919	6.995174433240565	5.895241110848727	0.0032909067171988595	0.0036206521993824006	0.0032383332094075862	0.003648764578646291	1578.1655886609594	2189.612772392375	1417.1177222929655	2187.946719342435	0.4644550344829399	0.2971964734723405	0.5306916820200447	0.2997843944217163	5.72660399896636	5.840360315014673	5.6482710220601815	5.834787677833232	9.348337750229796e-05	8.441862876077339e-05	0.00010057905497500851	8.496120225602717e-05	8.805351583812863	8.659643939544935	8.8240373297086	8.65877060287247	-0.637363152288259	-0.6561784406180204	-0.635518714953744	-0.6561240467777679	0.9992612571962202	0.9991875451326064	0.9992871300533713	0.9991750113763042	0.051447529482573834
TCGA-CM-5341	6.064967669870299	5.372712939454103	5.825269703021908	4.4415588119742075	3.8267946032266353	3.2943629710212634	4.1463515972088905	7.902137340754727	7.010532775935127	4.76832247081771	3.4973152963126592	3.8686201627813035	4.568092936766152	3.976743054193468	5.485980973465249	5.079569687965167	0.003421728853168303	0.0039012010784457703	0.003363818267249998	0.003988672615300045	963.1078102229621	1171.1668133665078	822.0102104352671	1293.7612450711783	0.349842311037205	0.2399643734819128	0.44683629337204744	0.17054254679464534	5.380236776869962	5.4323481409343	5.281031519044522	5.481080222248282	0.00011323407098821225	0.00010845967984437185	0.00012333278424131631	0.000104194287294534	8.58427312935672	8.441047648186315	8.609282075390382	8.412598218298985	-0.5825327686639071	-0.6030548358274426	-0.5802632805697981	-0.6072350116836241	0.99838139215062	0.9985649368812304	0.9983920240691551	0.9985939894238506	0.0580701778590426
TCGA-CM-5344	7.319159367707613	9.166876646514657	9.17195672863111	5.565928819841416	2.314426312250301	2.2137345974394984	4.188013573238721	6.970048313703917	6.5731591809638905	3.729065874345409	3.3038229189787494	3.4999131670102703	4.989396843600358	6.063258526614163	6.487087551785923	5.8790384653202326	0.003602848019097799	0.004015509198071872	0.003577432566540265	0.0039715372650494535	1494.2720422304621	2107.495467662725	1447.9161702651552	1990.0172791953282	0.4083276979703459	0.1997139814163726	0.4212926029817993	0.24248055027610538	5.642691830665534	5.7746039027891465	5.635916368422011	5.7440455580312	9.237046952120325e-05	8.199212528011652e-05	9.30253921414837e-05	8.38881420295218e-05	8.643821224321616	8.477122934820608	8.65436446895593	8.489826959232106	-0.6305126841806893	-0.6531941340573124	-0.6296081967063692	-0.6514358685137429	0.9992418227647919	0.9992956718548677	0.9992957082869872	0.9992830058614937	0.0537025685198747
TCGA-CM-5348	5.79094942293437	6.221113872407989	5.500019963823689	4.726045727539726	2.290287036126387	3.411114113037246	0.6406498192330781	9.301823231402146	7.973222999046055	5.273523793116008	5.106081546478888	5.159438141892378	5.243887551281488	6.003888284097372	8.067450490878294	6.364900161869302	0.0036209397471526346	0.004240928647747685	0.0036359883328448564	0.004264734643669097	1280.4795370611464	1822.8468892057135	1272.06863798072	1668.0827017100826	0.372127770055887	0.15938977541410568	0.353835626662046	0.20282827455422323	5.523693978614684	5.639646201987788	5.539868965882961	5.601964497297384	0.00010234523267933558	9.341659359252205e-05	0.00010024107445708572	9.572670354224054e-05	8.555617517890232	8.365762596616758	8.554344020482638	8.372167157444592	-0.6209203174380992	-0.6468430046121869	-0.6209741502054489	-0.6460053538276878	0.9990242475730219	0.9991171705734262	0.999040830502889	0.9991320137048494	0.054171470005797515
TCGA-CM-5349	4.7554927904052855	4.461333634173751	4.375441597255288	4.29223854940715	3.7118351683661706	4.178939902196145	3.3290211478120026	7.397727877224488	6.91326296875668	4.192756073795685	3.028554868189055	2.721526110900832	3.2869894879342336	3.253843211299856	3.445665785215623	2.8776592078898338	0.003552688926216634	0.004197703791183209	0.0035318482969533102	0.004185986390266883	1056.6742286943804	1470.1980135658546	1042.1952127796787	1464.2084046983143	0.36602382636617475	0.16123836764707794	0.37496271916880514	0.1716601886497221	5.433798698317333	5.54633122261894	5.435347918758931	5.539275763461377	0.00011660024445309334	0.00010536174117414624	0.00011613295201710342	0.00010671333524788904	8.467105753667681	8.276230560694213	8.469922830551782	8.280562095353382	-0.6148390994467327	-0.6417414725431505	-0.6146713861489785	-0.6410944148039981	0.998873352212725	0.9990452463765229	0.9988598287616919	0.9990198311586068	0.05376608876322609
TCGA-CM-5860	8.107492084772582	4.244508563554616	4.583308605747482	7.110477588599734	4.245536753493958	3.9820037690104795	3.1972631068838306	5.074533405261606	5.981282051925132	6.074507890076509	5.209109778992881	4.72331431263722	5.364785418358629	4.7559509178037045	6.146622711344587	5.220195068593179	0.011919645980547325	0.011213258311484595	0.01122063664062901	0.011126044924583092	886.0064882400243	1225.9377439001003	800.710836934841	1364.675232452568	0.4951891949102208	0.3263783548512571	0.5319625860625585	0.26385587133801824	5.277278080513712	5.381467932409158	5.227605409944582	5.445828045921036	0.00018448115087006052	0.00016437377956766817	0.0001820226420380633	0.00015828210659496095	8.423841728576734	8.261610284159373	8.425968974649491	8.26195552927928	-0.6003419062634013	-0.6178738998468901	-0.5996572715142087	-0.617966331401329	0.9878018710790344	0.9823566785924602	0.9856634338253039	0.9825753157089383	0.08138976252795883
TCGA-CM-5861	3.368797826646147	3.8435219418822864	4.27198358369906	4.6097120778535015	5.438033373026124	5.33156618445414	5.37808173958678	8.80988365245115	6.10879736625972	5.247109291601655	4.176057828670955	3.1704853792839067	3.7145590903923233	3.7505838115945793	4.058081876182933	2.8047913881624984	0.012724799543702045	0.013021550418355971	0.012694059200237683	0.012696513369658909	701.4754007655026	1039.2157716074694	714.2258124054179	1038.5286016376551	0.4377191068828347	0.24037267040053192	0.43417140268534926	0.22259540822523002	4.954006840668384	5.061433549437122	4.955838343151209	5.079471334313765	0.00026282797339065083	0.00023569194525634342	0.0002583876816545522	0.00023160869687083093	8.046507879162084	7.837573007826142	8.022629897553546	7.847665181040667	-0.5793530679106812	-0.6040843853659563	-0.583003001504888	-0.6030662903219788	0.9867057252964118	0.9816133259835506	0.9843757144039335	0.9816099990059514	0.09823042578762028
TCGA-CM-5862	4.558567030588212	7.703129161460683	7.25496451437467	5.17418618921583	3.769166505138716	6.155645719218686	4.555728725577267	3.746982574805141	4.115186601081115	4.773837755482978	4.082915024711864	3.389004013129827	3.543177670141249	2.98417572470158	3.111336432838424	5.866466174518526	0.003614406905840006	0.00428038819942001	0.0036261358557907715	0.004241529712094522	832.1674073234458	1223.5531815104746	785.9464486955586	1160.5309797199975	0.488992578928648	0.29762691915615125	0.5129723710074058	0.32413375292139157	5.305299066882629	5.426519575924566	5.273575399590396	5.411572994502225	0.00014690906140518145	0.00013310430266774811	0.00015051813435807348	0.00013382690807911627	8.502779666905502	8.307178001821915	8.496854591790884	8.317586044326378	-0.6098004236001437	-0.635823284319041	-0.6121393362734227	-0.6342832821665019	0.9986372811336443	0.9988548945736379	0.9986827058362396	0.9988608335134932	0.06112785861355515
TCGA-CM-5863	4.076107356034475	5.341582858103777	3.9050097794639953	4.2674315920114925	5.949857842479357	3.5946123383674595	4.1305825290755465	7.6735751287623915	5.677844646860761	5.092468191723603	4.226008609743202	3.457321709863569	3.7914968688304556	4.523877549395546	3.3555026232371747	4.936650980749609	0.004609075629763917	0.0055425079601367595	0.0047106240832255186	0.00553648088547994	728.7921850501881	899.2722941154345	637.08676962166	1111.3664498064068	0.42959095638144873	0.2985996001390294	0.47952884566121506	0.21369452980965065	5.161437199616621	5.18322262959122	5.098824560734797	5.2863181667394175	0.00015745330868563	0.00015250255154958587	0.00016366023684865212	0.00014400332649782454	8.366228689751267	8.152496439826333	8.348041419184156	8.154698238533994	-0.5891846654231514	-0.6186384849590996	-0.5938283891014747	-0.618410695431788	0.9971709640073734	0.9974077868010491	0.9972783100612099	0.9974330548502089	0.0669649177686982
TCGA-CM-5864	6.681717512848481	5.5412852123672085	7.04988594016827	6.849188927660779	8.031896492171892	6.419764124507506	2.789397529251815	4.640542407589736	4.2927400230511985	4.253291825576745	3.9872673170512014	2.706983951379959	2.918608310181216	4.05555821566768	4.40234200627223	4.0917767012313755	0.0035326252967837336	0.0042222637607023435	0.0035636541058552563	0.004158315681422295	822.2994969184654	1255.0941783443227	784.6566227564776	1175.9114255947193	0.5012637620536115	0.2797518777945391	0.5126197492291453	0.31550326322943	5.303489395354971	5.451594370825426	5.286130076858785	5.429439821604833	0.000139068049153297	0.00012427921739328963	0.00014054209979379634	0.00012585163635905276	8.530814332386894	8.337536685091857	8.522863008297577	8.347486843343805	-0.6039491985373197	-0.629062580588537	-0.6063652450332699	-0.6279337512460272	0.9989203629193241	0.9990870437361535	0.9989789963065691	0.9990950945959045	0.061129822606189266
TCGA-CM-5868	6.066305867871652	6.997795792198809	8.385976767968684	5.783690957140908	5.383033294971894	3.912418109716427	2.8375675329779364	5.0942635860000545	5.706591786054747	5.914838413119284	5.309040087799229	4.409577095762305	3.881307897773048	4.17054028769116	7.9399510853621535	5.489245258028964	0.00332585179073264	0.003933348432350771	0.003375807168958385	0.00397873930129793	936.0276697944963	1274.6069764866786	934.826006334611	1427.8237001775547	0.47766604515071465	0.31745782477389556	0.4651218265405277	0.23889080918272024	5.440168385427414	5.532228697277238	5.451425086888495	5.603875491523476	0.00010884204037766658	0.00010146759411557692	0.00010725700250968507	9.573877433057806e-05	8.610093708136468	8.420624070104505	8.590083365158392	8.413625881727306	-0.6180586965349512	-0.6424266242691059	-0.6215978480507444	-0.6439619561177437	0.9991236814987534	0.9992278517453496	0.9991582130401219	0.999238771154881	0.05553171452897538
TCGA-CM-6161	6.2322217964633015	8.551734128730734	5.386760672300917	5.180586671884641	4.938092711431503	3.6867162861326324	2.649141474305986	4.9800390533226135	4.73338270935953	4.55233179354832	3.945197879994029	3.7176721097663044	3.959084739690188	4.754073062506072	6.628080852851739	6.865169736068401	0.0031865301318099197	0.003743131889005909	0.003214800228108519	0.0037266249308970626	892.1253203545955	1290.7063307770018	918.8399544499923	1302.8065621720384	0.47023937023697177	0.27349320463007215	0.4627926633457903	0.2704214490035474	5.453999609328353	5.581996108291638	5.463969661300113	5.586391197445095	0.00010785225485332689	9.810718681858862e-05	0.00010731128326526474	9.743240042736858e-05	8.646490276915113	8.463820899430655	8.635108060424331	8.468371372891019	-0.6113990198552132	-0.6356858403931326	-0.6133917941560111	-0.6347624509608755	0.9993480559396324	0.999450220253862	0.9993660130566429	0.9994511297942769	0.054723218144012716
TCGA-CM-6162	5.711994039645897	5.104035257464852	3.304225896936632	3.8601765166196267	3.8105313281566295	2.3567009670574506	2.773835188067909	7.009783619526962	7.381374886738083	8.101118734590436	5.628449789390122	5.161052340894056	4.206658220424207	5.30086514573642	4.305949446522075	5.983488549071249	0.0036525059027872884	0.004399187084410122	0.0036382986415028997	0.004357574030153521	936.4873983362085	1304.1069438287243	824.6841865187197	1246.8685888834211	0.39484706408580705	0.218447290169344	0.46640758428094947	0.2508101458741907	5.423550024075228	5.506109744886456	5.342472741923691	5.474977371293917	0.00011053757871039073	0.00010499519642258903	0.00011822621933999123	0.00010732373393849838	8.494466888579112	8.297022081332308	8.501001542624268	8.30666953677615	-0.6193947637786966	-0.645692221049332	-0.6193169386177148	-0.6444359509979434	0.9991948486999913	0.9993449443522057	0.999208991776608	0.9993348369389926	0.05199775966760115
TCGA-CM-6163	4.446630326952432	3.428588487323642	3.8480212580037443	4.495153109079961	4.751818159989123	3.910574927292563	1.8296949162678018	4.879239920638107	5.12566593448423	5.446558051220914	4.233723186875669	3.4878657811513336	3.1655237920115313	2.7272894732718904	4.000104892853134	3.177412600694655	0.003189427886793541	0.003707587932337409	0.0031584982234281137	0.003702839134621241	807.9243831680506	1136.1423553047487	719.798698898286	1073.2184682439747	0.43890398764253596	0.2550140033680258	0.4949077231609799	0.2891040071609048	5.404862880188891	5.525625035851922	5.343111756701659	5.486587935201427	0.00011796295056379449	0.00010739555970275651	0.00012378711889991846	0.00011136353969583639	8.673521790674982	8.504173825846962	8.68366539904266	8.5070926751865	-0.5978402292608063	-0.6205612707817176	-0.5975450693272727	-0.6202752922536384	0.9991378579091073	0.999258969542804	0.9991538289779427	0.9992658177334989	0.05382936174787576
TCGA-CM-6164	3.5311549804694082	4.1646580020887844	3.099385330520182	4.841935693266063	5.659057305116709	1.6274337289039782	3.2785429707381692	3.99329605893272	4.816414654269333	5.1996820981660745	4.133896493848275	3.204746221390462	3.011158286383848	2.6565884653297447	3.1699929276361853	3.371911743459059	0.0035097586090942125	0.004171631600686033	0.0035587368033741696	0.004190523884113732	735.6315241696185	1136.0438758133198	824.6126861708652	1126.091865177232	0.48664590146271974	0.26782571692360496	0.4456227289264901	0.2681512384565131	5.291652721963671	5.452156346439586	5.34816072868228	5.450754120150364	0.0001406985293721543	0.00012447988275394786	0.00013573013622355135	0.00012487917506517971	8.534253305805139	8.337732822710974	8.517992494776118	8.339510193487943	-0.6065022401100214	-0.6325117075681218	-0.6095380482243209	-0.6322037183839488	0.9991280320133097	0.9992817808357644	0.9991562515442944	0.9992697085173057	0.06000997205779972
TCGA-CM-6165	8.63041781360167	7.30392483303736	4.577305906853038	4.773291685118811	3.003837652176567	2.582896776854715	2.436155804547195	6.655953532228651	6.0931977199026885	5.76271301112975	5.250125558266777	5.016034580889155	5.246876331002145	4.266980050996902	4.962527236004845	4.540950576000626	0.003671544499725075	0.004417818458030544	0.0036506940138240655	0.0043533823117859905	982.8314963724405	1340.101985910487	861.5594018818052	1277.9679386357627	0.375163969177719	0.2043474027487849	0.44735917346553017	0.2371443539921105	5.42889212606756	5.505642554217413	5.355785244855086	5.484124656396834	0.00011146998556492275	0.00010526049882865832	0.00011769881213690827	0.00010668644510328924	8.471074327583942	8.274687081637284	8.479568667539743	8.28645817326453	-0.6188138530409742	-0.6451359400268584	-0.6181115547198232	-0.6432651548385885	0.9992123177664288	0.9993660617381038	0.9992279851014522	0.999353009673767	0.05242170347164277
TCGA-CM-6166	4.188202940157213	4.041173428204064	4.01735846269388	3.694965249695665	4.514003787669992	5.120910169486249	7.612320094990687	4.068670824571495	4.582825718035932	5.105139576224928	4.02924598203177	3.5713258845651272	3.572124874670129	3.2024876339918977	2.8810035156448697	4.125433730319693	0.0033407595423385616	0.0038911776155032556	0.003268220534346937	0.0038580282885612664	879.2783579556913	1231.5597709481203	766.273481035483	1170.6992920448256	0.4590346394486566	0.28137700709537344	0.5194219098394417	0.31034441927521805	5.403742007644136	5.519847585359645	5.339623298455496	5.495339196853959	0.0001222892509742929	0.00011163499775459097	0.00012810393999565005	0.00011374536466173735	8.60482591987101	8.432925907244977	8.630660669354727	8.444781590063574	-0.6082418187072051	-0.6313869470209235	-0.6067693355694753	-0.629608478206128	0.9990390807527787	0.9992055121276935	0.9990875398503053	0.999176292727751	0.056062402826139855
TCGA-CM-6167	2.629468186767198	4.2074789455153345	4.367061541290332	2.035245113958472	2.6823668225235866	5.026217191358482	4.636456468601237	4.7046321156098285	4.699552682744481	5.888113757561659	5.197578068216846	3.9623545755579204	3.373599909746198	3.1185742884905716	3.024105722285091	3.3790146294870476	0.003725499033402915	0.00442810751517438	0.003730771774894773	0.004405079283816102	503.88329740679785	788.1564326314905	565.8025129459076	734.8801788363212	0.4671947099013874	0.23985802896891098	0.420502781081087	0.27732971407340556	5.054869480258091	5.228325871062553	5.125670490993468	5.19692147610692	0.0001765130994801383	0.00015422068503586863	0.00016646343075507952	0.0001580635779459547	8.487945095955565	8.299417164219962	8.484304149283638	8.306682809760181	-0.5640789112727663	-0.5900973360522351	-0.5656577268418281	-0.5892111928928847	0.9980364997422038	0.9982862504989024	0.9980591672551369	0.9983008312946817	0.06919148109385298
TCGA-CM-6168	6.693206607873268	5.108732326344999	4.564723183193034	4.745947407746363	2.501459737059998	3.040413021245274	2.4272499771380436	6.10252792634407	5.875997740217076	5.936329743393485	4.725172334504144	3.917659617117293	3.1246316393099813	3.9675834868887856	4.59523808347878	5.052003739804068	0.0034883995144552433	0.004099152822793246	0.003454417313451637	0.0041026577394385946	770.0448529283307	1128.4848874601519	750.4837262338756	1023.2638518902116	0.41041986734536223	0.20324918589737784	0.42322626485780385	0.2515175052133389	5.350971423635678	5.475244790961764	5.339744235575898	5.430931352649514	0.00011700004816238432	0.0001061468174498588	0.0001179706307292287	0.00011061271967202387	8.530439895016476	8.347954511184085	8.54049144433088	8.350339020485151	-0.6041539585830626	-0.6291045352176602	-0.6032085320814191	-0.6285711695435993	0.9991661437335234	0.9993127928173019	0.9991686368945821	0.9993008676801216	0.05425640675494598
TCGA-CM-6169	2.472282775055228	2.6029225870327193	3.6039102937527807	3.244781890457717	3.2858117314238755	3.0611037429916137	3.196290979467301	3.6036917200979994	4.362125885228444	5.225703582068575	4.416944136476859	3.4035017818916504	2.3651944812088614	2.356265308587724	3.005774853731201	3.385556697336725	0.008423539644103797	0.008782877375797435	0.00857284668088347	0.008642215410624361	528.3065755250196	746.5521640415329	451.6319334268285	769.423641527948	0.4865950586799464	0.30647220886459275	0.552256408892241	0.28897569916233656	4.960788949024299	5.103459964408016	4.889221724164994	5.114324496287127	0.0002201842386599888	0.00019691348762314532	0.000228430312119499	0.00019590526007082055	8.350138299035518	8.207232804131838	8.378747173527794	8.205838138907769	-0.5520971534456109	-0.5704694250271412	-0.5504846736179722	-0.5704579324283919	0.9888620972437437	0.9862468937622543	0.9888378303535121	0.9859846649047133	0.08894357709242653
TCGA-CM-6170	1.9254513227892487	1.9447205315185299	2.9830987867855985	2.1340064362937	2.641374387274546	3.6531859686556394	2.8766631433523435	3.3765823114437605	3.9769019210229213	3.9554847605345054	2.8048045071955583	1.9818035694047202	2.1778174857136605	2.0368454899993473	2.492964119042974	2.0033830684796428	0.0034788355023568016	0.003928712087220194	0.0033579723414153746	0.003956771187672889	516.3707658765849	700.0754717800652	423.89711295746537	790.2065192735442	0.5181570001042175	0.3517866827832219	0.5873665196713154	0.29438125639995183	5.073351877900353	5.206705391545972	4.991822863966486	5.258271679097016	0.00018352540869681007	0.0001635850081423663	0.00019188578066031502	0.00015829105686459937	8.56098589113917	8.421737819832554	8.601991803242822	8.413212414516563	-0.5627362792208969	-0.5819410824190979	-0.5593510749126626	-0.5833069322409398	0.9981738822041494	0.9983843273261431	0.9981818746824751	0.9983709800135963	0.0684817668965296
TCGA-CM-6171	3.4553414129934716	2.613309631909448	3.0251193818799074	3.145574232552237	3.005921410461232	2.9006436622687923	5.761351384701773	3.380440462645254	3.9885363662297895	4.981656259257685	4.616612257182737	3.567742221173491	3.091485906774101	3.4306679062066237	3.171209408125204	2.8753008391372172	0.0033541359665929488	0.00384490478167851	0.003273605668905865	0.003851321387927224	659.9665736512609	975.1921894846038	646.8202868940303	1026.0963384048919	0.5350990033679477	0.3414072070344017	0.5438457345066897	0.31461112767021204	5.24209103743283	5.400027205506882	5.239121777995313	5.4210040142824765	0.00014736157714333574	0.000130613374105682	0.00014769887097465317	0.00012853589481700968	8.601565782017927	8.444800009350448	8.62956695954899	8.44365493832801	-0.5947174491785663	-0.6157134449063812	-0.592531880369183	-0.6154100912257777	0.9990116707573323	0.9991503778396422	0.9990226140671763	0.9991530999350857	0.06231417115462277
TCGA-CM-6172	2.5889211095896862	1.8895201191987916	1.5263468137874503	3.337385755709839	2.014699734382574	2.162185271830559	2.7313723687760034	2.5888089794585154	2.8682146490549645	3.335784055440953	2.461814691781006	2.296232788584613	2.5880406530360647	1.8810559885688594	2.2485770182850566	2.1525409851148596	0.004022224461070112	0.004522041599637949	0.0038766270558293426	0.004510424165952495	412.1131042705086	634.3286450337266	388.3570910266351	587.8553177009727	0.5368002812130158	0.3146865949587242	0.541830761010536	0.3298950889596496	4.828848570094977	5.035486233541348	4.848452099309383	5.017305118451103	0.00029553559038400414	0.0002490974420048768	0.0002811636277960308	0.00024499604436726164	8.387408418296468	8.244524167510507	8.428975673148116	8.247099337014536	-0.5384697801534704	-0.5585263361238513	-0.535124732618988	-0.5578799817400435	0.9964541054431072	0.9967981677900087	0.9964165335581612	0.9967295193823265	0.08624827461381951
TCGA-CM-6674	3.2626612377775293	2.9233144063474557	2.0732702161994307	2.959314972971351	3.039772617189261	2.5570305688961663	3.2890677030506295	4.324388082589498	4.864083749469286	5.119461263874185	3.451245449803238	2.9084228225920934	2.41222529843773	2.0181736961809706	3.035183669726074	2.906732266170867	0.0033483866274259836	0.003908107371361188	0.0033781078527255017	0.003981956713977303	636.0700063232612	911.4974654292885	656.3144403336514	898.479732830858	0.44776262290484703	0.2698575427540161	0.4364993374757476	0.2711444312177166	5.228078911792765	5.355865564732591	5.242280791577003	5.348091955947711	0.0001493789708170474	0.0001359192633892492	0.00014753618291303647	0.00013626353186740309	8.60256595507175	8.425366860663766	8.588623214090415	8.414630664829941	-0.5732691935556171	-0.5970427240091213	-0.5754597114397307	-0.5992280305002117	0.998621569846825	0.9988388455539271	0.9986503720205389	0.9988584053427999	0.062428083199138805
TCGA-CM-6675	1.4781589148348715	1.7608233514125922	1.6837094943850794	1.8276319376046488	3.4296574246613134	2.4186195005747306	3.023051265353609	2.5410274848242693	2.2159073866487216	2.061859866049553	1.6426317321107828	1.640304290612447	1.5737849566610038	1.7810828496658202	1.954561394391995	1.9525255827522263	0.004284974730577305	0.004723375404338425	0.004242878304196318	0.004742240957897534	326.1833358620642	464.9223092664969	344.03938553731405	473.19711420977586	0.5132857480401535	0.32568790537287284	0.5119979957564414	0.3210923560502615	4.66517629390621	4.84868381388296	4.675724496035051	4.8482899532773205	0.00033900343155365993	0.00028593266304260533	0.00034474154545179557	0.0002872516000995726	8.32738881180752	8.197174276076627	8.337629977757983	8.19166316441233	-0.5117605385309217	-0.5293102168340716	-0.5111159740578802	-0.5302525888696382	0.9944372260851726	0.9943966822603664	0.994545142933	0.9943777439728831	0.09538319839970706
TCGA-CM-6676	1.397560326898972	1.3627040001132777	1.796656538734403	2.599361800021376	2.314397935199914	1.9643535023719643	1.7416039648483534	2.6201708460103386	3.394738949143037	3.9926880905813564	3.2989176022679865	2.6360963354532223	2.0404174143648746	1.5884132625973664	1.4435351774929903	1.8012433491287594	0.0038669306867340843	0.004419882523306521	0.003845819171530452	0.004445794256020102	369.7468598625605	541.9429002965833	370.1651618053158	540.8309866683906	0.4937683500295463	0.30424864836647714	0.5034006590436698	0.3156740436840348	4.839046636595703	5.002673238110678	4.830179491320547	4.992634353661357	0.00025062681656939093	0.0002202061931273432	0.00025143310273957446	0.000222560516318591	8.42909494189757	8.275443516226929	8.433411627574126	8.273649995173049	-0.5218348736555966	-0.5437300331158127	-0.5219148629603925	-0.5440379606236838	0.9962780261154783	0.99673851371454	0.9963505853322584	0.9967574669077641	0.0838844814269432
TCGA-CM-6677	6.03834908981077	4.953170257263809	5.073309390083095	4.621563184236857	4.787850030249527	2.816084124204252	6.250980608219764	4.8084928256943495	5.659919936038405	5.035141091220594	3.964356305827517	3.1800125502258045	3.187922735864959	3.283295155204758	3.402224278865388	4.525014297490737	0.003264994262628859	0.00376913970533023	0.0032887643321463872	0.0037975177463362717	685.1796021480119	937.3638682615415	625.0564573873368	927.1130607905742	0.4384345045771846	0.28084983971219996	0.4797851280668759	0.27031298076157156	5.246477767349447	5.353827361161228	5.1975967317826255	5.355421681926588	0.0001349136019149712	0.00012451367207276634	0.00014010406568268265	0.0001238332094463244	8.637700462600197	8.473264373390911	8.62783394524795	8.469417541907992	-0.5641039724564294	-0.5872003785510033	-0.5664370366486511	-0.587742365775756	0.9983744121100234	0.9986360256078269	0.9984122677868649	0.9986234053647887	0.06376219608092856
TCGA-CM-6678	2.6069570319834536	2.060366255188463	2.6128129274084753	2.856754014013268	1.7316635693017404	3.2827144763847613	3.2958693720766843	3.2101559662717523	2.8578304804644232	2.5936244907992783	2.35108626373636	2.0200156406924497	1.7994336015881893	1.742554530608268	2.2235058869591264	2.1164405265124246	0.003610159352769892	0.00412412728073306	0.0036095296208135193	0.004164604065662745	484.6218458545951	693.5712580685196	522.0098290279669	738.3352758588409	0.49483497159276946	0.3127293522980135	0.47615690457804166	0.2866583808510764	4.984530041614448	5.137965752726117	5.005442925116862	5.1536349437520865	0.00022003289646623452	0.00019367549236135005	0.00021814150028712521	0.00019272744443705114	8.535797870854102	8.382494386269903	8.53397725578734	8.373318607971955	-0.5386238930622844	-0.5594708058274424	-0.5392908178594472	-0.5609809371241372	0.9969044429416134	0.9971593792091605	0.9968885633017888	0.9971829735356337	0.07711096466009558
TCGA-CM-6679	1.9654426334725168	2.126858890595198	1.8924435497364245	2.6931474740235424	2.688608101779491	2.405948721058466	3.0382239294962674	2.5816541925102636	3.2492651378726323	3.387617517135625	2.678352165290765	2.0886413122544147	1.5543829683520947	1.721559555076916	1.7213466658815937	2.09476566750291	0.0039539185312771445	0.004544440156339127	0.003910347428796465	0.004525614110209638	420.2848686917015	678.4735181425808	493.60888224076484	726.2925562035634	0.5721402280594156	0.34097914083966646	0.5046765554681472	0.2989337270461456	4.858016455315692	5.077020896445631	4.97376419989403	5.1213863146147975	0.00025564794206462603	0.0002157364864538687	0.00023518527560126447	0.00020722116160517632	8.37839156835702	8.211197638782842	8.388805332609795	8.212747334442778	-0.5583758599963148	-0.5805459568027246	-0.557942329696074	-0.580578932735089	0.9973188975045372	0.9975821351569664	0.9972918453009504	0.9975603177563259	0.08267377156354935
TCGA-CM-6680	3.1231045551615084	1.9705948853537154	2.7256906352003893	2.6574552971669334	3.2345896303824437	4.036246919200986	3.4069452070707706	4.0418792001209285	3.7033042042457307	3.3615984649045547	2.5165264163885954	1.8921521499516951	1.8540219314507838	2.1981508544324684	2.319084367487076	2.6138698441090695	0.0035041042448763346	0.0041917946236064004	0.003519614335410287	0.004056860684688151	472.2276374035236	732.106035123734	546.239263511293	753.9430851344673	0.5041742437214991	0.27542771865459936	0.44752464259740715	0.28209352023073697	5.024646622638841	5.2148044261983255	5.101266866396416	5.214760269092619	0.00019088437896321375	0.0001654095685255761	0.00018083380895137982	0.00016509215769202435	8.54938615427876	8.375590965938006	8.539772280125096	8.379733829280982	-0.5489307766543674	-0.5728917854315028	-0.5507697337656785	-0.5722154825365792	0.9975983257565455	0.9979018142145452	0.9976369219192055	0.9978967604021696	0.07300699395107628
TCGA-D5-5538	6.445303002263501	5.501696142882234	3.560603968361674	3.1166699803472997	5.585244110885499	1.6983345424788627	3.6809708027593673	8.887370566467359	7.99365217560827	5.2457374328556226	3.522710358044759	3.356061625556661	4.186579469401373	4.2510739945569025	5.928820535141783	3.3919182363400626	0.019079785387271807	0.01824336829124248	0.019096896541724532	0.018406848379626133	970.0973653302361	1238.3052037516024	830.0429571271801	1257.2946424869513	0.3300050194431378	0.18723821083977266	0.420859926592684	0.17728597875046434	5.314717323768227	5.370261049289203	5.225346476600229	5.377919011735285	0.00019082192057183535	0.00017762011500363002	0.0002027044367449433	0.00017727353074261106	8.275539818945582	8.107969987254345	8.294465001006193	8.104176160823716	-0.601464375661287	-0.621759240693154	-0.6006932575930045	-0.6223799597181088	0.981204072417407	0.9768392266796584	0.9829368720567495	0.9770873827806371	0.07617439439203876
TCGA-D5-5539	5.064749868833608	4.396806683096144	5.465238109920344	4.945425762085602	2.000178806848127	2.198038226983128	3.9537841510385534	8.71213992087425	7.965407419129316	5.332972063023587	4.265381808189461	4.452897188869148	4.912995615079099	3.711473396017686	4.846006238829921	5.637550802970979	0.0033471561999716087	0.004070062242498613	0.003333945662026562	0.0039879742397145495	1227.4049101136968	1700.5332265368882	1208.2277508367774	1566.7921745111648	0.3467036626237943	0.14492387659450917	0.3585420365952657	0.204776843794224	5.605480417520477	5.696896977018891	5.59725823684667	5.6646161910461545	9.582293862863988e-05	8.949353558551205e-05	9.63016416329398e-05	9.208433053203629e-05	8.592802378006086	8.389098271492948	8.597792529493681	8.418629999622981	-0.6347799144641951	-0.6624932613653791	-0.6342129459698638	-0.65808921635785	0.9996147379900048	0.9996897868958494	0.9996122378286695	0.9996791894785457	0.045585303943604195
TCGA-D5-6529	7.307984817594297	4.760082305039802	4.855768435596435	5.116129309460217	4.719520449707433	4.005824232196372	4.588365858307716	4.527105246154482	4.859682657865564	5.2205037369985146	4.294434923967525	3.153252824453601	3.1518290006143395	3.5336029403245575	4.017003383393599	6.260636502295345	0.003585143596810306	0.004192593546786355	0.003468222182814808	0.004123062745747436	814.4237644002873	1105.1669164875448	652.4528914224917	1115.8111435328005	0.453635803367218	0.286780969297468	0.5527379591201732	0.2835542703153375	5.336287196306428	5.4347910974649745	5.229577397133825	5.442130324880937	0.0001316423268213528	0.00012117840938145278	0.00014178432239693618	0.00012004232238512031	8.496368186671775	8.323021194035755	8.535319974754252	8.334723069395826	-0.6127413963858255	-0.6357025563314309	-0.6094395186590886	-0.6346080071356978	0.9991606208788221	0.9992881412708656	0.9991745936174501	0.9992948718279625	0.05598200206093333
TCGA-D5-6530	4.576856044148927	4.5329320758455	6.293299404657287	5.367792085346088	5.58830739790844	7.095795621573302	3.4593642565244447	3.7282092052734805	4.49533846353244	4.811224991007107	3.9235482946377958	3.285019183643033	3.366883866657604	5.116682616773082	3.981112911666441	4.407357654789962	0.0035128260994016086	0.004151547142152922	0.0034953961553190814	0.004135278804368183	910.9925633001585	1330.6685075144867	941.7598035526589	1403.0072551956478	0.502502087167338	0.31401244274578716	0.49625054238901334	0.28180897376777037	5.393089413202784	5.511307722988678	5.416355105657142	5.551645935155895	0.00013108814406803977	0.0001196641200093182	0.00012840502066186935	0.0001155140959872268	8.5148184262785	8.320812284593307	8.51771035985664	8.327749489437267	-0.6277076549045328	-0.6529196422025889	-0.6289066058416798	-0.652003917997742	0.9993276229318495	0.9994521183080016	0.9993653593553622	0.9994574258745906	0.05578478788524285
TCGA-D5-6531	4.134954116831864	4.914679994022821	8.040990005851839	4.264071252053277	4.138798826894326	3.986456331177241	5.368195444756962	4.218578843793229	4.725470482617204	4.855807233792615	3.8775715276743443	3.0982575937971766	3.114074151134602	3.0454319632688938	3.477864743092278	3.8081807278828066	0.0035918073424640743	0.004214292186655019	0.003558119762908422	0.004193041018369563	725.7423340599927	968.7783227732041	655.8207965015113	996.0523296299004	0.429380328119063	0.27854112385129853	0.4780698541552338	0.2676984468641599	5.26889888273224	5.35137428171198	5.223252190771857	5.3627374920387005	0.00013473326742773103	0.00012640733423004648	0.00013919532815193626	0.00012537142616653773	8.502864864988473	8.3227269140889	8.514102985233544	8.327440018639221	-0.5897370255103083	-0.6142909261051794	-0.589444134091978	-0.6136331628751708	0.9986136260159689	0.9988167999280679	0.9986452815424887	0.9988229097916601	0.06050498636824741
TCGA-D5-6532	2.809220384107706	4.539536048007155	2.9413599220220674	4.484920598127546	3.7962106454829674	3.175444553694051	5.8871493967995	5.0269669293767345	4.766073936148995	4.333973883429504	3.3023579566216172	2.4930015254382245	2.5639715914974537	2.7246651141241407	2.692533237116028	3.565604893932362	0.0038352300530543524	0.004571903458302574	0.00376864977530808	0.004493500678495662	707.625869159607	1038.3256623355444	652.1725355441646	963.0757118946744	0.4400557256456313	0.24144050435699235	0.4798123907185739	0.2678486534256005	5.192941040317724	5.30979874029174	5.15894041427079	5.294816546451882	0.00014799891037582877	0.0001347295188259726	0.00015129277539240951	0.00013553190921371047	8.40217990328924	8.208897534603857	8.423424442010234	8.224189368923179	-0.5965469772672145	-0.6226632439243661	-0.5951480200499657	-0.6203185084552306	0.9985118468133602	0.9987197029021587	0.9985297251161811	0.9987060251702733	0.06173007284174787
TCGA-D5-6533	6.80794275499361	7.5338330918574075	9.930255545694015	5.5179874820210815	5.821499828720222	4.29389323288442	5.1571832253829575	4.463750950453406	4.246056342784407	4.610715905896841	4.2143170838827935	3.7728310360037156	4.029420835160776	3.817789377226487	4.0536653693226485	8.666682445023444	0.0035189934667810437	0.004115702404041321	0.0034866751896051673	0.004095101692501626	827.6591487719672	1283.914882673303	812.5560281841424	1143.6900734250194	0.49776577764095653	0.2772829929411412	0.50623423566802	0.34118211758479183	5.316411500738354	5.480023437436707	5.320871205879674	5.421112097331897	0.0001278751246498439	0.00011261762542815296	0.0001269504594169731	0.0001180303505890362	8.538564133968224	8.359635192478263	8.544662582654452	8.365133310239035	-0.6053985414465799	-0.6292006899240932	-0.6060457599209392	-0.6286409918768716	0.9989311178823329	0.9990787317326281	0.9989707481574931	0.9990775210272125	0.06196791811774387
TCGA-D5-6534	2.87735218205763	2.223928511571666	3.587326819154841	4.7577163632460335	3.9873122187091132	2.7517758792294242	3.352451859783539	5.347418526026736	5.621003025002592	5.0708547816093885	3.944391512057447	2.912632757187176	3.0620638607084825	2.7628005058545613	3.54802914111475	3.0739914894665485	0.003715141503778834	0.004452120317903123	0.0036992304444092034	0.00436703881856458	677.6609488449723	1093.107123754079	682.7443686477229	912.7714481099323	0.46582804081339224	0.2034387690809776	0.46477417548376565	0.30880114536219283	5.200700711745783	5.375494450755885	5.214230950101563	5.29806707772093	0.00015573022729263824	0.00013497516071196678	0.00015353472246142636	0.00014250968684527187	8.455443558331309	8.256734333006047	8.463847723290625	8.277479050275863	-0.5973884754903817	-0.62415445822997	-0.5979536784440609	-0.621257551379848	0.9984955694100284	0.99869139713982	0.9985589705152075	0.9986875458513489	0.06169060752681564
TCGA-D5-6535	5.214256281429538	5.5779568453374795	7.097440208115959	5.576496265699576	4.573700928828157	4.047039197107785	3.3895194236634625	4.061206701009042	4.294082199085595	4.712375951848531	4.260625863440766	3.5979049912499614	3.31974750463576	3.2535208815201484	5.304750736179837	3.722840134410667	0.0036281577947884247	0.004293939288229644	0.0036415080805824104	0.0042815472881291925	739.6680145720887	1171.4961339059882	831.6161186576838	1134.5738468033574	0.49598704429218093	0.25459085229422385	0.4456817539444517	0.27219219291885455	5.26234017237246	5.430109894245475	5.333064625443489	5.421601642559021	0.00014333131151993977	0.0001256582796328331	0.00013611758506237425	0.00012655178233859037	8.457985582802252	8.256715919499792	8.450725424596284	8.266582240124889	-0.6084296095960162	-0.6352031632882377	-0.6107469073820759	-0.6340336883809485	0.999051497539956	0.9992277904704027	0.9990980541385032	0.9992233136987108	0.06120180966794044
TCGA-D5-6536	3.3513260265458213	3.1377423465467347	3.5036082630725223	5.255221940810322	2.8119157456880135	5.0814393025886755	3.332365868595795	5.543071066596152	5.112592974148845	4.554758088520855	3.810442856236419	3.1390817796689	2.680777044603887	3.266706944275229	2.8818696279938125	4.709188157731014	0.0033617205513355288	0.004084896637159863	0.003584538709793895	0.004066341205372348	475.9199800051901	803.7957399700823	564.5542053056231	683.4058782208338	0.4933088608387821	0.20878673674198198	0.41404865146737274	0.3244076695014216	5.038526812690998	5.2533306328057385	5.108423676485671	5.142617909335599	0.00015463882235525002	0.00013042684941541157	0.0001460047880983364	0.0001432526274734737	8.612815866322029	8.405206982820598	8.542952985507974	8.405683931208948	-0.5395232510422848	-0.5669252604232781	-0.5488148208134596	-0.56708038921106	0.9967897220373957	0.9969544476137765	0.9967862496223151	0.997099636203359	0.07371142213488463
TCGA-D5-6537	4.674813862570568	4.851772649864873	4.054724880484081	6.457663985898066	5.472371294478767	3.7824458803535923	3.837542830756325	5.098520221258659	4.132211632866511	3.8946178511602096	3.3059382723150224	3.3739325553879516	3.6622743222905023	3.750962451541752	5.463323831302755	5.440596711915623	0.0033091942947360386	0.004040357259380674	0.0035523838613126016	0.004072437803248297	716.9706080613158	989.0437804412918	693.5248286660427	979.986123606005	0.4284345638005981	0.23994050279978843	0.4445799091412109	0.24622192806721493	5.336542982965273	5.430632590169	5.292492803299937	5.424738747007794	0.00011917042790842562	0.00011060538759959255	0.00012318791605311124	0.00011121938076015929	8.583766194196512	8.351400344045613	8.495025617817067	8.346122857180735	-0.5922612879785378	-0.62397165614147	-0.6047558503776499	-0.6245323575655157	0.9991598035351958	0.9993337357068691	0.999231245767027	0.9993318703773414	0.05615954000496743
TCGA-D5-6538	3.847712753465528	4.758520366212841	4.263497773634599	5.423673188486973	3.7360568341390255	3.4701687659178764	2.2136020099037217	5.827464515651983	5.525983024010085	5.788614830099498	5.015448386663734	4.04613559263603	3.214092483161048	3.2912816531877764	4.10512598512526	4.20831293453018	0.0037718236222349646	0.004523292700125311	0.003996438161852178	0.00457777376370985	451.6030035415887	616.4599828839433	450.7270921602009	674.1369268538591	0.43813738668443136	0.2848340436437062	0.4302266667499042	0.2122963237112657	4.959839709962543	5.043844298594363	4.94623337954586	5.1026596942107965	0.0001658005028901479	0.00015538089813759242	0.00016686331025199372	0.0001484431968772068	8.479473072609023	8.277732108463988	8.409571026990466	8.264405945556001	-0.5261031323995276	-0.5548994910779608	-0.5361026603206601	-0.5570102793285614	0.9960127710599859	0.9966097813465155	0.9962794680607205	0.9966283338782397	0.07748895870039753
TCGA-D5-6539	3.54268169336221	3.4165777141573312	3.5946716125150524	4.152756198980851	3.8067819020327716	3.039196956441941	2.4537517610896953	3.752372468732911	4.874998024546724	5.419003353867404	4.39430441511919	3.6614148410746217	2.6453365760768603	2.8171433974164577	3.295397267778192	2.5656886275186466	0.0034095579438428924	0.004025996418214721	0.0035401927882020815	0.004127800258633421	583.6624461572908	753.3837461401964	631.3991231740484	972.1455490573225	0.4921248447678505	0.37826192995815777	0.46248488172271734	0.22929242752227771	5.1862244859541216	5.248114006420838	5.206327211287317	5.381366737623337	0.00015461948596647403	0.0001462947330936926	0.0001518507912032622	0.0001319853797648344	8.582208929591847	8.394204189865285	8.53579648156806	8.370609719004458	-0.578080832422354	-0.6036611876273188	-0.5849379682992956	-0.6072148048999009	0.9986582247895367	0.998855787543396	0.9987241620549661	0.9988743080732048	0.06460110165509901
TCGA-D5-6540	8.226207147883175	6.229925146867691	5.948529460505092	4.9847389920450285	6.996655800140075	3.3260272433024807	2.983036194126302	4.107205085238347	4.7564270601070575	4.875377272067548	3.693434857146138	3.4100464554257686	3.3967146987379975	3.354591385394732	4.499980752887789	5.690588349307867	0.0032478658942479534	0.003917764122998384	0.0034683405036009056	0.003915149140457241	532.3610052617756	875.8821795923384	585.9622861398648	913.83593449068	0.615913748481204	0.4023092750318939	0.5839612734370162	0.3798502374891107	5.108116760969998	5.308046526332238	5.135810967238014	5.334274768944832	0.00016762115533741677	0.00014140485117517548	0.00016224980128587966	0.00013741146629474987	8.686604475262298	8.501664820232735	8.62603330999015	8.49905026998081	-0.5790934490449482	-0.6020296827395434	-0.587287817659608	-0.6028038528193649	0.9985703734658139	0.9985880117041706	0.9986095021540053	0.9985786447748847	0.07183936077279611
TCGA-D5-6541	4.423452713391376	3.972666920368601	5.492944643464293	4.197783321616977	3.66147091172489	4.659907556152812	4.683367205544417	5.115794108504119	5.008626392404823	4.798507150134701	3.573625544647347	2.65207672737	2.7206588097929787	2.8331374829253306	4.1287196485085484	3.1228739212619323	0.0033331839475252215	0.00400908729395505	0.0035071815688437866	0.004029058195314138	632.279902525152	843.2732486423354	575.4510584406047	845.3488029387586	0.4030319148201295	0.24087980776483017	0.4542324800914635	0.24217731179745977	5.2613469073276775	5.351127316483106	5.1905424614683495	5.344208929758007	0.00012556940208442168	0.00011722600325845139	0.00013275942432235292	0.00011805574322993987	8.60109841862	8.392528344695812	8.540549651209533	8.389130678665504	-0.5701948711236808	-0.5995411432435414	-0.5792089141862261	-0.5996495087930539	0.9986545752143098	0.9988943849040072	0.9987368711026865	0.9988863108288294	0.05966784673118061
TCGA-D5-6898	6.344286439296533	5.329683274763713	3.799995769208673	3.7213044525951293	2.504682250832002	4.3517020329501435	3.174418708586603	6.688522688286289	5.419610961331599	4.811695556694819	4.242702301502616	4.003348121953026	3.431037076851766	4.161060658718923	4.11440142033028	7.709891671412437	0.0035759445342874543	0.004273682088241405	0.0036034768009151797	0.004255219715844669	760.1801931350606	974.0997743429465	659.692092344375	955.0517639166616	0.3369813067131721	0.19072416236528195	0.4165204373322011	0.20567979580779647	5.356830227231637	5.413548982131947	5.272048759960606	5.401870907204345	0.00011981284398248814	0.00011422424603124141	0.00012783092950148823	0.00011556565425976728	8.50196570783198	8.30609862960161	8.494885414948985	8.310120771655932	-0.5949185213877607	-0.6223073781061926	-0.5967859817546716	-0.6218169862499995	0.9988997096251028	0.9990702956865686	0.9989444975580349	0.999070964221423	0.053888674891242806
TCGA-D5-6920	2.3677744597266694	2.409006196493937	3.4265130607352665	2.6374449239778026	2.9129427179985425	2.7852105853690827	5.181301080017888	4.450021037568863	4.606136172921393	4.815000350306525	3.669331814595513	2.96560512352375	2.7312335071607694	3.1035899887160783	3.537907916238553	3.7782692445175288	0.0033968780180627096	0.0039879747070573155	0.003373692567975765	0.003963462919823547	725.7176778544405	948.6320856097293	614.3598840319493	967.0192400935667	0.4206613979158314	0.27151844339726716	0.49793260175912274	0.2590536067459449	5.332162836639134	5.404893716123007	5.243556124049856	5.4211028562118555	0.00012842693723851586	0.00012180013445052955	0.00013733864164471743	0.00012010876231857049	8.558375714627468	8.37468157300466	8.565963905515243	8.380654050440976	-0.5968947204791323	-0.6218231652805611	-0.597441456154112	-0.621195971243991	0.9991203966188308	0.9992694554005653	0.9991462671102075	0.999266982363424	0.05534463016175809
TCGA-D5-6922	3.5047270319916	2.254605852308555	2.767973359267864	2.12755799778213	2.4839335359835575	2.9671391334791264	2.5717509668932754	3.830637756866427	4.316259847867767	4.103058668592588	3.095624432174134	2.6561352000328937	2.1766135985137125	2.668828050749778	2.506547997294827	3.188428627932893	0.003519515138089602	0.004140426714557089	0.003522055617829778	0.00404697272904119	518.4477358819105	828.4508883019556	548.1746450932417	712.8108856874808	0.49629254388875566	0.23762025005965512	0.4601136784863889	0.33669053893865797	5.0465047534755	5.25387150751405	5.096784168117271	5.170517063795326	0.0001915133184793155	0.00016078735003333545	0.00018201171699318056	0.00017120401721896112	8.55219423207662	8.372134204157955	8.549187807066952	8.38999102962841	-0.5521520547260995	-0.5765610197519393	-0.5535453290232397	-0.5739858719746315	0.9970879047282193	0.997341859252623	0.9970389250602584	0.9973504542489448	0.07277367874542118
TCGA-D5-6923	1.32897081977816	1.5628016433352976	2.1876081368671616	2.1725504518209484	2.323630786356147	1.5055328265394967	1.3323267578829283	2.9826896229188167	3.0276697552095313	3.2632049865046477	2.64069538126121	2.051498737392153	1.5858080347107126	1.9080937100495428	1.8364621915847288	1.6999875403633242	0.003849218260083282	0.004467225868151106	0.003804061261600592	0.004450999425624592	507.7032044455893	731.2433341391627	488.4716116975862	695.9416168451727	0.4417795621021524	0.24309265561693374	0.477029314871263	0.27636236118528107	5.032182879543793	5.171881732841623	5.001357023852715	5.1436562674477795	0.00021771780772539672	0.0001933333246803737	0.00022462325176189507	0.00019830963548365932	8.399013483848105	8.222793345551462	8.412428625238283	8.228462987318968	-0.5581880349664631	-0.5835938259046932	-0.5584251905131126	-0.5827079680596249	0.9974694985596347	0.997799575954982	0.9975519002848441	0.9977774867690322	0.07169690247731775
TCGA-D5-6924	3.4643996814973876	3.2599028526679974	3.2701378013598936	4.043617098496884	2.050280915579824	4.320252179695709	4.066026023821894	4.7386510045239305	4.769082058675678	5.256049773774607	4.215788137401477	3.4994623503552704	2.6264823714660475	2.6392031016033033	3.2394944504651493	3.588050762903558	0.003945217017083136	0.0046354971192066755	0.003824583057790719	0.004624351458777309	661.4041450156531	815.0256256943019	487.262752599053	824.8070065456175	0.3446961803103143	0.22944791014080096	0.5029198981841829	0.22075608113463976	5.194679384969116	5.231328958691001	5.029793449945624	5.241498391326813	0.0001579904562801557	0.00015171120932380103	0.00017715952836865336	0.00015114836524489342	8.396140246542503	8.21802426083536	8.430689470416011	8.224141623594907	-0.576078525359943	-0.6007849930285147	-0.5733264791945841	-0.6000152920030829	0.9981131683723299	0.9983442942798365	0.9981542551828997	0.9983550456153238	0.06109982727519351
TCGA-D5-6926	3.4238998398478193	4.591068321589086	3.3612365337468217	4.1412121619288484	3.9445437867709168	4.178008230849728	3.387024017447054	4.325593623700935	4.560648407659405	4.752375995779634	3.779194713086973	3.3353206510483795	2.736951592629669	2.6692042079328284	3.6825774818220034	3.2982206540965175	0.0034892729462019908	0.00408057854213978	0.00346730919552871	0.004055425850928784	558.1527718188514	834.5977408015244	551.147374507072	786.1044987440978	0.46215158186684346	0.24357678086027734	0.4815284144369049	0.28967782943513426	5.152414079152371	5.314631959381166	5.132831646449451	5.259284377765027	0.00015408968692319516	0.00013694336765459445	0.00015843341242350638	0.000142679811960198	8.557803135533764	8.385856088095727	8.560291600145513	8.384893709975414	-0.5674342211685395	-0.5908445836986161	-0.5683516622540155	-0.5917468636880755	0.9983454233709421	0.9985433361911942	0.9983849176682675	0.9985798397074768	0.0651105394915683
TCGA-D5-6927	4.137549724263788	5.57156197934648	6.567372944115074	3.433118344173526	5.253636240334073	4.473708775955958	2.9939005625513344	5.530562775906054	6.15128852474104	6.052357544406846	4.855359289001996	3.7516185577534262	3.8403971759226705	4.194311067870038	4.270367008562338	5.043910471927321	0.003304952556936845	0.0038763235905082643	0.003277669540007123	0.003850854492167884	823.722430396567	1133.6097774036118	721.0473051572825	1108.0151485411254	0.42606271600852097	0.24756895765756054	0.4889235083797594	0.2634404344320934	5.398186872717359	5.5070860502767145	5.328401734463629	5.488355912840285	0.0001134391082068812	0.00010475649513490447	0.00011972357815314835	0.00010622814636985954	8.626518607723977	8.458357644608537	8.638571911044966	8.459208879257865	-0.6005032517574526	-0.6232398695350284	-0.5998947504288806	-0.623299723305191	0.999077261592524	0.9992160538479892	0.9990824362439127	0.9991936227476541	0.054079474765536845
TCGA-D5-6928	3.02146813417945	1.9214040311399605	1.9767979601814392	2.609476650173241	3.7333042994975103	4.330930765787032	5.262029645248108	2.4277673385264245	4.858312644827494	6.140099547863586	4.770736678767204	3.7243208292317878	2.7879224484625613	2.577901126810896	2.4753773060017967	1.783983542575342	0.0034651421808528583	0.003810803455285441	0.0033867395060723773	0.0038199699608722024	419.3016918929117	685.0550624944867	382.1949022714272	671.6141857017194	0.6605910956437958	0.47062264471295145	0.6953745064814095	0.47436657959400014	4.86460597562442	5.104887832485341	4.796499568329591	5.102067411471666	0.00022217229630820407	0.00018501587407462048	0.00023607515007544822	0.00018367929105193907	8.630946901488805	8.516984796742523	8.657407130566746	8.51661816967977	-0.5632439294390037	-0.577093955520992	-0.5630928367173487	-0.577178184789251	0.9975657513828989	0.9976307465735257	0.9976858738897083	0.9975629624113493	0.08105622659314476
TCGA-D5-6930	2.1065726832842104	2.413695613000466	2.4008239851732407	4.090642216641307	5.159343292038392	3.1471160865778414	1.600912641679394	4.046023609930617	4.0943270233319335	3.678157861992928	2.7878611141220935	2.4534385662190257	1.9031198532595106	2.3801521058837767	1.666556142066858	2.7975480148206135	0.003835749916099011	0.004499942899535492	0.0038119537922138183	0.004485111868671547	622.2573946049159	935.8968445061417	619.1972034386689	899.6208637012048	0.4879080411612863	0.27573446195015433	0.4979404443034248	0.30114873417432786	5.134631571745673	5.294645506738277	5.143440744080302	5.273354043870438	0.0001850015930604309	0.00016087189278829998	0.00018267135699704214	0.00016289249013873563	8.408848796629345	8.226807029634305	8.416006282906254	8.230193168763964	-0.5912990837059298	-0.615727252160614	-0.5914308142127291	-0.6151749208424043	0.9983755748558911	0.9985193696810816	0.9984101356282824	0.9985533925625404	0.06750510101803923
TCGA-D5-6931	2.87279542671914	2.439008683501617	4.544925881311314	2.22517618975717	3.23194069333777	3.0137620593206593	2.4796898423732987	5.229174933990549	4.833858943462182	5.323094773084874	4.019401996638333	3.7967619725667925	3.534028646262411	3.351231708736696	3.794810501982182	3.684893873053071	0.0036961189877541905	0.004396487869344599	0.003745656335164041	0.004386085582147686	596.5350020840975	810.3211849640904	593.4706458307212	783.711016099096	0.37538322983522354	0.2028789593076907	0.3821541483418835	0.22487683046998289	5.2069914778672715	5.295343173933062	5.202794175822858	5.275217258772711	0.000148180493469388	0.00013717236454443218	0.000148474096015548	0.00013922716813357603	8.442822705418738	8.241327137844019	8.425252112558425	8.245994748389467	-0.5794700712809415	-0.6084060527636911	-0.5827955797602666	-0.6072778073567232	0.9985938180251632	0.9988260712235701	0.9986419725608261	0.998800406300453	0.060307751706729
TCGA-D5-6932	2.4811496115307348	2.7536737949943912	2.010760940095042	4.054125517213738	2.5816917555651338	4.121664936273211	2.2596204399994244	3.385446915721241	3.3107603146466045	2.967377443348779	2.3858029571551924	1.891491397839676	1.5339549508465167	1.733031340647639	1.471911875087779	2.5321873173656684	0.003734399131263187	0.004285935713815011	0.0036720830121411067	0.0043986047365603045	593.9113234161057	730.8326122530027	459.0064865914428	791.0731362529287	0.43662273996331624	0.32345540546920665	0.5403828840870919	0.27044343056730485	5.122519641087496	5.179914938856031	4.998176485917819	5.221637735762782	0.00018841085240505392	0.00017691098129078256	0.0002046460562690092	0.00017148357764574978	8.45944036064373	8.300826665049346	8.482216477211779	8.283798283093164	-0.5672271388381858	-0.5889918364291273	-0.5661993930507291	-0.5917249834337809	0.9978401332180435	0.9980607334124318	0.9979175872438115	0.9980930077142826	0.06665365546909657
TCGA-D5-7000	2.7901492888867043	2.1039875912441546	3.3902248770583756	3.707733952777852	4.632634995681586	3.9901247987952266	2.4081818037276923	3.1030854790565887	3.1533048504684973	3.214967774215422	2.566943050989382	2.0625211588983134	2.1133608794923573	2.2848589297473376	1.7898641726044893	2.5738972987458824	0.003634973023358341	0.004158069410650676	0.0035388392109125598	0.0041441413352880175	579.2523551127592	789.8520585102984	482.2750418581927	796.8355057086518	0.4896168216748951	0.31958670459269195	0.5578445438744584	0.3196010322624365	5.090199662976693	5.2198548191199405	5.010695416688372	5.218063669909493	0.00020237610498521718	0.00017976951068550377	0.0002143229277297491	0.00018202795825895645	8.52472751960601	8.373558037856982	8.557692009038997	8.375753092750776	-0.5596421372014965	-0.5803332984975764	-0.5583603067056556	-0.5800431519924878	0.9975302961302315	0.9977687211311419	0.9976643019747125	0.9978211600327328	0.07100334868075478
TCGA-DM-A0X9	1.7032243239925806	2.9085886388998303	3.149599188577118	2.9476993804003135	4.249135927178084	2.191251763468153	4.808550389511028	2.1318038146220113	2.827130108929925	3.152131344085549	2.58566977176896	2.075022818796	1.8248073315264648	1.6816673978205998	2.088538679419617	2.28511732914945	0.004216257701360913	0.004500320960459629	0.004214940356711783	0.004422336169081462	386.0803278393315	665.8447486010857	354.887520992996	555.7655342295297	0.6364808064439167	0.39974358093792567	0.6464095131442271	0.47511507696820826	4.691382950076891	4.993299863008991	4.68475350225433	4.895850846124685	0.0003456543880162285	0.00026703896663325156	0.0003462104369444108	0.00028663469162528034	8.50784529807057	8.398996036586132	8.520640464785016	8.425375802852908	-0.5246210227067786	-0.5363081818387897	-0.5233772596686397	-0.5330913422422818	0.9946453421558371	0.9942052021984994	0.9945789332298657	0.9941454112631622	0.10310820014961511
TCGA-DM-A0XD	2.7437945149435405	2.257131759868974	2.8829344344529	1.8566703757640577	2.4025970915193695	2.3455094444811846	3.4253692048958606	1.9831757479148306	2.8598397577200534	2.831548017932765	2.3227331817865764	2.1604180073800765	2.0311487155021504	1.5001148878730097	2.1170016815616686	2.3066553269095595	0.004205802946844067	0.0045234277991781325	0.004223586115875881	0.004534655830806262	402.69460025024506	707.4196533668174	476.95777760566864	709.0503599146488	0.6462196380136478	0.3981498961293584	0.567610533567615	0.39145891219196455	4.705637179147178	5.030258578448792	4.850570704298465	5.0400751192922515	0.0003584715611879231	0.00027064392309826947	0.00032367665043952305	0.0002710437300209042	8.50012748649826	8.380899472890535	8.499825242373806	8.384577855228576	-0.5323466407169423	-0.545089950248919	-0.5312707087484864	-0.5448931122810072	0.9950686674151102	0.99478319244274	0.9949736316337046	0.9947107917097343	0.10647200516917524
TCGA-DM-A0XF	2.367297570014584	3.3577222614415283	2.0904574140696406	2.60368376188985	4.036967634732069	4.084028811921646	5.413812816012438	2.5803685088935753	3.0878605789051736	3.225206243135712	2.635206132766224	2.1584394165638177	1.93613929787876	1.951206330092065	1.9591025901536294	2.132648419362182	0.004133507351677934	0.004658603606144553	0.004173124915803307	0.004580552119202135	488.66763598174674	776.5324085956514	505.98219441583893	764.371781836947	0.5638068837685284	0.34870994611939116	0.5523974563618536	0.3561375071905129	4.896296733453477	5.10454905246969	4.9149593670672225	5.102106861418194	0.0002654652750047834	0.00022028920073629331	0.0002634078943103204	0.0002199526759016595	8.46087086475439	8.305462364853112	8.457209659664866	8.318267861937894	-0.5498831054381846	-0.569584367286062	-0.5507528202614407	-0.5677537779081159	0.9962499985199796	0.9962354412740289	0.996306535642812	0.9961755645291859	0.08756187955043288
TCGA-DM-A1D0	1.5907907713148357	1.495650564556003	2.2848884083909216	1.650668456725156	1.2224500149865964	2.7242866881844128	2.1320271988610373	1.2889530312941717	1.7999144682079704	1.9028821178718767	1.5155723925662425	1.2347966194931783	1.368923327096645	1.6640503366956247	1.373517950541292	1.1534031449485787	0.005829733666585639	0.005720592909523452	0.005955229836219203	0.005738309416235451	182.07169469484788	297.4682693440174	168.84656918086182	272.94685350892826	0.6339456004550387	0.43135364059807474	0.6711631517764017	0.47573188012825435	4.145094407392077	4.436726471955118	4.083981700462391	4.36969273000473	0.0005461481892992107	0.0004330890067078878	0.0005796588960928264	0.000453363610487623	8.187909588783233	8.151398430114533	8.171094627016462	8.143884024269946	-0.43833838026574223	-0.43840404722662896	-0.4421980593127365	-0.43951835338466133	0.9843514409352052	0.9821941806919269	0.9851980282681029	0.982273678568484	0.1527344930903855
TCGA-DM-A1D4	2.705632008736232	3.7592766163204483	2.4122871337265757	3.283455131696374	3.8001330828362434	4.079769409892463	3.0683961415128764	2.817103439277719	2.790935734637965	3.059325735969761	2.647853741868058	2.118319918016952	1.8624723191545711	2.1152667572271087	1.8061389931050542	2.186489488469075	0.006093195334561152	0.006303666364549947	0.006088724435243933	0.006187600995255016	433.9955345741331	662.4631987714531	392.3856151058953	654.1736809412146	0.5807962060232563	0.37126676246181844	0.6036796598822916	0.3892284571647995	4.607223228044544	4.834714170092652	4.595617210080705	4.831278949641382	0.0006117829193257866	0.00047912313833790626	0.0006289651577468063	0.0004988307779994516	8.158705573162823	8.046380591369484	8.1781191185501	8.07373080640179	-0.5318512863866632	-0.5426504440791041	-0.5305693911803112	-0.5403688681455727	0.9904811400881345	0.9887409480600902	0.9907430920078623	0.9889663217570838	0.11858019214202699
TCGA-DM-A1D6	1.6146710863486526	1.2945299433703252	1.8150885831292793	1.5168202782146873	1.8168005440491686	1.983778349895715	2.8728453079513008	1.503132290992086	1.735112614177036	1.7890412265908087	1.4810294050023798	1.1756678766448885	1.1030124044906884	1.46839338036116	1.371912756962539	1.1322836248813057	0.0076122565829169365	0.007389189413979036	0.00789820566687796	0.007286488214618533	191.10362167106365	295.530043521899	172.80243570798513	301.9112680139429	0.6440006665585047	0.45949077353359086	0.6570145125336482	0.4375536002996224	4.071943470837612	4.32420974065972	4.039835547898702	4.362179686740602	0.0008016378782082144	0.0006551206721547022	0.0008305363860699239	0.0006292880080872774	8.053931146202082	8.00464670911369	8.035655141716012	8.018835675399334	-0.4394067799000016	-0.4405319647928685	-0.44327797368366123	-0.43769741918426963	0.9802472408235856	0.9767322219002385	0.9811327647210178	0.9760786551274963	0.16488703456397394
TCGA-DM-A1D7	2.0796849595167863	2.317504732621279	2.8472854964947087	3.0446620393769215	2.93365477255163	2.987031967752236	5.293224470002331	2.299678104607517	2.3788680696007067	2.0494431199108822	1.4711402712722133	1.3600890719741296	1.0147635698100603	1.08717239322509	1.3111611839629063	1.3682266695996754	0.0058932596633308396	0.005802322013473858	0.005930438852126599	0.0058114301767035045	300.56156544546604	467.2854751847148	304.53288205738585	495.6127929403083	0.6046454503293394	0.3957058416860462	0.5881469664182187	0.3814743108473406	4.453036324945118	4.710898123347396	4.484905935822444	4.729779511767648	0.0005169890915253146	0.00040082054409801895	0.0005016815013496882	0.000408279910082659	8.276688799051161	8.202502739521133	8.275972926395282	8.201986221751707	-0.48250374519962647	-0.48874796725936115	-0.4820589484609322	-0.48751773916019314	0.9889569721804462	0.9870986707117221	0.9888146749080601	0.9870082693134619	0.13381898215247723
TCGA-DM-A1D8	1.8109128813570206	2.5076702186118855	3.7615136025692864	3.2634338170284694	4.363393398483676	6.364858057785104	6.448983840085234	2.0174141232147873	2.577183139607389	2.3706701750110155	1.876710704985286	1.7047146611695752	1.6838479022322514	1.7816040778430016	2.0785554937008546	1.7644578046260628	0.004342557339111117	0.0045103000412174046	0.004384092887203115	0.0045768903514506595	328.4743771866584	585.056507942688	390.36963287270424	555.4721810504038	0.6304595427590564	0.3853920628771283	0.5649908476019879	0.3943605983195141	4.629982707665059	4.953853108612027	4.7586152541612945	4.940688806214665	0.00035129372878333606	0.0002672656594940644	0.0003282094134289957	0.0002764485705024016	8.500452663164443	8.40776874730532	8.496480280916982	8.395951271816482	-0.5119144307254733	-0.521501365205056	-0.5120740488665101	-0.5236254365246863	0.9942585644690328	0.9936630437173998	0.9943732906744478	0.9938392263490827	0.11129257676598173
TCGA-DM-A1D9	5.387462510096967	3.569306059024581	5.326355496783767	6.226095992624526	4.194384697284372	5.841106243354986	6.149274329077001	2.0377202398486767	2.622124927001765	2.7096707960400437	2.2863768684376007	2.3567206716784583	2.601909592513971	2.9902214385347796	2.984749505472372	3.806005796245367	0.004841408176241098	0.005243276865687385	0.004809872662801628	0.0050003074579000615	528.9550209712263	862.7634813448094	480.9713239065337	737.1646464048645	0.586496517903689	0.3544407543597883	0.6004954879731715	0.4085047303003352	4.802118225235528	5.042339766002974	4.804201808858853	5.014496500259068	0.00037629254927779834	0.0002983536236069396	0.0003735184180491436	0.0003033857517872229	8.353626679367256	8.214762686102757	8.375932892320362	8.263754587170446	-0.5491445934744621	-0.5637614545428663	-0.5473156479101301	-0.5598432942921128	0.9950398206230288	0.9943902195752062	0.9949989700145008	0.9944435876626238	0.09995404195912502
TCGA-DM-A1DA	2.234825465478955	2.3356792863717506	2.2995001443712573	2.4400001327426355	1.770835237926288	2.5858650175269484	4.129694282406367	1.249163098464094	1.9482612181196208	2.8004882937664326	2.647661348202198	2.0376106891646666	1.7577256080730408	1.7760913354458423	1.3036396135476997	1.5547390661188984	0.006009380103862924	0.006028248979273508	0.006167278185470496	0.005964377474439888	257.82063546819944	412.19130145041913	271.17107217452514	449.2556859936083	0.6619279129650006	0.4759829885602357	0.6434468073667726	0.44223804792288196	4.4100676507493235	4.663071424939132	4.459023305167162	4.718532717751272	0.0007041683545203824	0.0005571761759806859	0.000709403798624909	0.0005547512918218089	8.285093691037465	8.196637847699092	8.294756147366298	8.212753323013505	-0.4939499755139684	-0.501177492956709	-0.492952322366608	-0.4994789221101404	0.9894807956415927	0.9874854225679714	0.9897265901383602	0.9874796936564036	0.1318866620133197
TCGA-DM-A1DB	3.2330899709007372	3.530197404550239	3.5745883339586175	3.3498665298564894	6.271026873312491	7.560146575410964	3.039682001260258	1.9004146166093194	1.9466091315688607	2.0402358880829663	1.5952940923918206	1.6413395260627524	1.9140600083197838	1.6909220827361204	2.4586358334358938	2.662687649320621	0.006267115416454849	0.006475463758527581	0.0063721181875157394	0.006232074777742561	450.3395931293034	650.4814093462053	376.8661899195131	657.2866771511179	0.5589036820182502	0.36697708882487545	0.5945362908827468	0.35469302583676526	4.5652609743727295	4.749337681031092	4.521316620012538	4.791069626568001	0.0005898946637644016	0.0004751987229320283	0.0006058602618350218	0.00048071446235061784	8.119931117770868	7.9985965667036165	8.128037495058761	8.046021688366704	-0.5081277409928735	-0.5209567912041273	-0.5095939483032041	-0.5160575995145981	0.9893096963147946	0.9880859872162229	0.9898539462617766	0.9879737536923511	0.12289710418853297
TCGA-DM-A1HA	1.4064619001141458	3.034187825229372	2.373629572420664	3.929754903654204	2.1018031441923553	4.203675954495353	2.3571840664692347	0.9693390287960307	1.6484971764594456	1.8727466525980367	1.7667335558493034	1.4328118614111272	1.4408277361767687	1.2508178049627827	1.230782997507296	1.6029938921289966	0.008482955026152445	0.007636377819902835	0.00854128677043689	0.007698837935094038	223.94620784772198	393.9202098003594	223.31419013001016	382.1878303200537	0.7048014682806061	0.5029898598213192	0.6990952895757374	0.5169790615898264	4.269569044836238	4.598377075869863	4.287913496491648	4.5746987899104266	0.0007875740400659808	0.0005936838797707654	0.0007710997142932855	0.0006017316296857182	8.214664780970269	8.175019034915021	8.209502185669947	8.168326679852369	-0.4928592073201789	-0.49080057156048473	-0.49446455582145793	-0.4918322391973046	0.9890329273771116	0.9849983067014725	0.9891743362912874	0.9851146886820246	0.15077832465008337
TCGA-DM-A1HB	3.5061274400711757	3.486904240424457	4.608459539879371	3.966109212756972	4.9717674786315795	5.394644386782833	3.6517740237936893	3.0434726653286366	3.3648448604981653	3.2101157083355454	2.908049903985046	2.631660428359899	2.359482505351576	2.767141126139874	3.316211965434516	2.9386512572122454	0.004556693303863422	0.004898226721081003	0.004614928840905654	0.004850450896044657	354.81296507134635	583.6892609765524	350.343367418891	551.7263838434407	0.6047081999121585	0.3918548130998976	0.6052185848547398	0.40177076863312394	4.685837496553193	4.9396191530167615	4.703419212931695	4.939202614705023	0.0003299824265981592	0.0002663574061499776	0.00033213047954798664	0.00026131413177251663	8.444796713180825	8.33684355943055	8.44490147761024	8.342557291581086	-0.5288316167259279	-0.5401864805404977	-0.5295388006278484	-0.5393666544374348	0.9947910482796047	0.9941761775227599	0.9949099608254314	0.9938369466908596	0.10336721652655312
TCGA-DM-A280	5.379076058013807	7.666001938406967	7.549416428625912	5.618984018125932	3.8627220544369893	4.843127884158589	3.3635994485727045	5.222159465012468	5.287468164696821	4.664463763756142	4.008315814909552	3.6508009925024623	4.105035807382371	4.171161351281972	4.408897766788462	4.616244354128485	0.00369449330789321	0.004282350666837458	0.0037658578410640787	0.004402814194250976	735.9910339641411	1134.4251647133237	807.6206435780533	1247.559285144095	0.5329744302217576	0.33338191344585927	0.4987698614965071	0.26948684779194454	5.204341383194149	5.3823713080533775	5.260450351150814	5.4346510542721775	0.00015327753576619687	0.00013294271382959013	0.00014698313921744353	0.0001273219328487951	8.589291863558353	8.428766743666687	8.574567825001449	8.407616249092701	-0.5945063656626188	-0.6144704779217608	-0.5957616858916066	-0.6173447143070997	0.9985239005573221	0.9985500074246156	0.9985421914888453	0.9986155162372289	0.06857964250735994
TCGA-DM-A282	2.63487093097242	4.379248304297573	4.750931078797369	3.4722392292230215	4.402080253453543	4.639296266458042	2.5175400658203837	2.451383191818251	3.2287355102353636	3.349532713045257	2.784378022393399	2.415518212594836	1.9757668643873771	2.2287454867636165	1.5700769706799018	2.6344832541570575	0.0037623664413694	0.004140340641349482	0.0037713476751727796	0.004140693492625939	564.321580268311	815.599704644742	509.7902228501633	852.8240773859668	0.556220830086594	0.3717684981510218	0.5891486460172872	0.36068105681664486	4.9901228840493825	5.185716367892545	4.941197492853503	5.203426778675509	0.0002793792498868202	0.00023440421148173811	0.000291956296706346	0.0002311311435702406	8.634169285577075	8.508828474195004	8.636137815689219	8.508195991343747	-0.5430090989188624	-0.5582791136388837	-0.5430095934998881	-0.5586203937293636	0.9961105750591972	0.9959923041341205	0.9962448539998762	0.9960621230989111	0.08585718295048814
TCGA-DM-A285	3.921631396769077	3.705260587767889	6.337120145145195	6.40203203076423	4.830188647766423	4.4888852785042666	5.1012358118326855	2.4574384781876355	2.874505934329359	2.941723917348025	2.444657794261894	2.445163305811343	2.518768572722098	2.529366885087176	3.4733077024999157	3.113790634928778	0.003533706319470664	0.0038615289647023977	0.003500971843384603	0.003773715702498461	480.65252531286274	797.7013770379191	552.7427574866193	774.4333492652961	0.5884860370724992	0.364489593963767	0.5325358828595399	0.3711610515878773	4.950210470617011	5.2285411263693025	5.052984670802734	5.22192119671931	0.00021988828561034997	0.00017472995707889198	0.00020440648417809754	0.00017532211478255613	8.739391514617894	8.617779434418017	8.739412488974112	8.62428308539784	-0.5335318171275873	-0.5475931987702761	-0.5322996093950646	-0.5464376998600696	0.9971145185183318	0.9971618891398656	0.9971588341777149	0.9970685555699759	0.08964016312277087
TCGA-DM-A288	3.1067042475110513	3.5836367705757852	3.0656997931245598	3.6034058792675827	2.962331613526931	3.306664134441382	4.503548311903716	3.2911766016521797	3.2480064006139817	2.715267105959027	2.3497011021740675	2.2074998659765317	2.63122786406906	2.560738647292218	2.5936011975217133	3.0472864809695355	0.0036389431128460957	0.004022266819616596	0.0036639490252064625	0.004209341001021003	544.8202731935988	838.5092235697244	576.1852856635468	838.6854640243499	0.5502735475756378	0.3321254567556468	0.5151291592180792	0.33315961417177425	4.976148973549231	5.211865457063408	5.034292784326435	5.2021172175771335	0.0002300372610575836	0.000188531421462129	0.00022406030480845942	0.00019068232881594676	8.65414356954284	8.526338685095068	8.65051173469789	8.51395420263913	-0.5406760117686178	-0.5565030926062783	-0.5405969531643096	-0.5583016660012798	0.996794656373621	0.9967515635229571	0.9968195725129013	0.9968152930043258	0.08589805686267221
TCGA-DM-A28A	4.085418253034095	4.740298004578245	5.695088734171132	4.4027565078899285	5.575616806377625	4.793776951419947	7.994630412620688	2.4972501151198223	2.80086188601398	3.004900316927648	2.7292806575344017	2.5645570365492403	2.5201388795012245	2.3033649039075748	3.0982397418639316	2.8299236105185264	0.0032065590534770803	0.0034354767215775423	0.0032109988380566675	0.0034746464812875897	432.6295197138574	746.677116849996	543.2006840199705	791.4788317317104	0.649186829609967	0.43101304463153234	0.5729989866687879	0.4017663518931326	4.915244860785237	5.227713830076032	5.065085271440456	5.2637899210670165	0.0001965386452647029	0.00015287108855014062	0.00017567945708129814	0.00014817798795467146	8.856467286458628	8.754210591618717	8.854689599850998	8.748246632224774	-0.5291783592291649	-0.5404521266594958	-0.5277539396191228	-0.540964430135356	0.9971830771348977	0.997103716367004	0.9970500557226016	0.9971295265906337	0.09224776842131197
TCGA-DM-A28C	4.726054427109328	6.893342603296312	9.622550892571672	5.3766652561991535	5.732011112590788	5.25284034327297	4.734858896047645	1.7215541757675055	1.9593903315479035	1.945809922309613	1.83499985391702	2.032893963087423	1.6662555697474541	2.723935411187573	3.155720806880543	3.974274241551034	0.004215929939468268	0.004548291476796618	0.004249136850485724	0.004541093335449604	454.4000091434928	734.0189123272766	471.65050046530104	724.079909721682	0.6173838980636123	0.4131314254646751	0.6050145892125298	0.42239867836625977	4.780530302334858	5.038329796762164	4.812280211323085	5.021899166830173	0.0003673639619463693	0.00029877292781092454	0.0003615156652500303	0.0003000942767813104	8.546034645961514	8.431612475865732	8.544579745384354	8.432693585087732	-0.5217452389035907	-0.5347867355402296	-0.5220545597070441	-0.5349242810186554	0.9935435198558589	0.9933385781252303	0.993524291477027	0.9931644203286193	0.10341609870566047
TCGA-DM-A28E	1.6566882498612334	1.7310971058338305	1.6996831513287967	1.86349667242184	2.480289283751197	2.4804978891630864	4.011529000922136	1.616365023616606	2.17838188231964	1.996181401558329	1.604110517826111	1.4222345899534505	1.1941848998899185	1.4517823031924622	1.449186618887449	1.6834842184046024	0.004051744845380147	0.00440588249843312	0.004059207133596301	0.004430517495560693	371.0645169020818	675.2576385239499	468.5793868597017	635.9167031470621	0.6285695705766762	0.38468847319298966	0.5566390591771165	0.4012541995676207	4.72257309917617	5.029414738856693	4.847385344028012	5.005473511178217	0.00037732546534032494	0.0002933296911044627	0.0003456634095907485	0.00029843155423957805	8.535701430017165	8.417004587879426	8.531396630568869	8.410954799904118	-0.5184977437497366	-0.5318214874834575	-0.5181070802738091	-0.5329052866060437	0.9948843492388623	0.994890341189342	0.9947903669943164	0.9950377939045555	0.10559631393545156
TCGA-DM-A28F	3.5355671742728334	2.421697055719433	3.402741002631629	4.305893728335773	4.332958996205281	3.3493671060631054	3.0097924770746687	2.6688603150349883	3.8205101457531905	4.060692256337587	3.552771266420635	2.695850861829748	2.9183451144735195	2.668339960434333	3.7264187134731372	4.1193433372038815	0.003623434739644532	0.004039529770111892	0.0036413953506149407	0.004080029169895881	633.6184271232589	940.9915848167213	610.3283974026089	929.0967630151424	0.5428677365599425	0.3399170549727683	0.5508158056391379	0.35601655542668154	5.040451268922845	5.2488216107481245	5.040526064891217	5.226444689404537	0.00021538391093427303	0.00017936143058388805	0.0002146739500980108	0.0001833810024239441	8.593541972888854	8.458878258120723	8.592108800907555	8.453328487326814	-0.5506373117543675	-0.5682897525937528	-0.5516621438396191	-0.568245547780201	0.9971925964316544	0.9973775457605768	0.9972425575794591	0.9973517917880946	0.08251458838902584
TCGA-DM-A28G	3.3113753144536004	3.495598099298367	5.780019466548414	6.104929756864389	5.52779031808427	5.5944721634007495	5.4656576898862665	2.8366902845189252	2.9654591741003227	2.5590388580585017	2.227029571103983	1.7371083244825247	1.8327897095133578	1.771124460242302	2.049483389921028	3.1222955991705503	0.0038142388658994326	0.0040993596429964845	0.0038090652730746076	0.00402658307057431	457.6511532488095	702.8812247758785	400.7933147606046	632.0126272346222	0.5635463986014198	0.3580215605892612	0.6044408592855256	0.41764599673308694	4.920210755331907	5.148007227871912	4.849644311742584	5.070727672246406	0.0002238509293817756	0.00018613487430599462	0.0002355302701781676	0.00019632584412516816	8.703365256876676	8.589884386708897	8.7156060390461	8.605389735767378	-0.5131951148778415	-0.5271670387136727	-0.5126087130790338	-0.5255323577240485	0.9952073796200189	0.9950492684366176	0.9952763749022308	0.9950507231727742	0.0914582302460818
TCGA-DM-A28H	4.681274082208655	3.708751614877195	6.1859864234540805	6.752668951370059	4.508688140873286	3.6441079065661732	4.402370074899323	3.3867624118226853	4.718193370994657	5.239654494732275	4.76665976129239	3.8413919816338176	3.797686265045607	4.0337874352575165	5.095062963188076	5.6236704865694165	0.0035856216121498852	0.003962863040405238	0.003554026927367773	0.0038602873393033094	507.1267270228821	878.6293721042713	531.5596577486419	786.3130962757335	0.6064229297638525	0.35890449246460726	0.5892155254929287	0.4195492786181579	5.01024786830676	5.278827296515037	5.0434578273141994	5.22759797791041	0.00018785296114176786	0.00015061681301681653	0.00018473626164582332	0.00015803866154856205	8.665626000662419	8.523782380013072	8.681664586786829	8.56337044582534	-0.5592480262734765	-0.5768145242018936	-0.5578720032231838	-0.5722738705873898	0.9973234161786072	0.9972948270547725	0.9974688397505587	0.9973293099478142	0.08145305701345074
TCGA-DM-A28K	4.3521997020099	5.345605593881851	3.105422453499986	3.9745843427625527	3.7394968117783773	4.567631135168465	2.7530740428009675	3.0231848656816847	3.2064692816118114	2.9889585709279336	2.633788052709776	2.748998130507817	3.0714510388285814	4.04464615145646	3.909482187911851	4.014976881467396	0.004482587190027834	0.004906219114461297	0.00442663977182133	0.00479544133687286	431.36868841371796	733.1421244448328	460.14023598039074	663.160423927252	0.587921128689835	0.35191556245789324	0.571774423346149	0.3944716369116053	4.798113152402887	5.057910232414096	4.83328488261417	5.019218149631257	0.0003361965667694527	0.0002687154883258865	0.00032897581766374223	0.00027717071974817217	8.461377091467938	8.32749140230651	8.476851425290457	8.356533139038325	-0.5369653058244047	-0.5529060763227512	-0.5357963823068237	-0.5498289458183776	0.9949787140085048	0.9946677182292603	0.9949136634931542	0.9946182461400379	0.09801757470711481
TCGA-DM-A28M	2.8192188833684018	3.8994883856629805	2.166505185946682	4.118486529917691	3.500742811365733	6.123094242258974	4.550663641401172	2.842420819791865	3.275725515323259	3.0844916836029914	2.5490806470242213	2.1517610085346157	1.7993377807953026	2.3613457991004427	2.198089314977995	2.2384973874136342	0.003605710490820592	0.004047650431669513	0.0035697521661076934	0.003905542242719121	500.0426158111427	749.4962271626333	478.96651597824473	755.9439603966441	0.5553528890598947	0.362144569411794	0.5740345192038364	0.36106977732891676	4.9854450893815585	5.179972549330718	4.970631333744232	5.194809265192341	0.0002162411870336952	0.00018239764402921992	0.0002179381370656309	0.00018087747962018365	8.621477497258898	8.477195122268192	8.639924885201113	8.520323994828997	-0.5391579209952321	-0.5577254302365408	-0.538072330369579	-0.5519286135129194	0.9970083027239975	0.997159273359011	0.9970832393027474	0.9970704907923899	0.08444836970384627
TCGA-F4-6459	2.2343913388692913	2.83793618123481	6.703348147595934	4.595634064844718	3.3767114999159893	5.515288572638894	4.032870241752369	5.216112518063185	4.715922403336221	4.320887664395902	3.655934126444169	3.6527186389909048	3.0538279669732273	3.852043395113806	4.43176673722761	3.147074641133906	0.003278895597303714	0.00377519038469917	0.0032203244859327915	0.0037584753648297426	840.0383983073446	1173.117945398306	651.1591268283577	994.4511712940822	0.41107026159792787	0.23769289745160832	0.5381202144159456	0.3398921730790502	5.3575710081066825	5.474846970441477	5.199119670614163	5.376006331926478	0.0001258857170743447	0.00011362906670208348	0.00014084320539800986	0.0001235591278209598	8.674688927799139	8.52166677002732	8.70035065765464	8.528066067605991	-0.5794503169327139	-0.6010570704173407	-0.5781109032750738	-0.5996343798227587	0.9978486572065508	0.9980721633118206	0.9978527034146091	0.9980078057803133	0.05893817557754635
TCGA-F4-6460	5.188059680102601	3.3392969684695712	4.050196295699633	7.67290779811266	6.4404710953071875	6.27762669266678	4.240249640528714	4.26607281988668	4.254518593522527	3.9473537653711364	3.119673446247663	2.575969561279186	2.9233726301472034	3.261641777335892	3.669770300766264	4.947131071423832	0.0033490014946512925	0.003924697245229141	0.0033488618844903944	0.003889404771276506	728.5674115234602	1124.5649875838326	689.7895093720648	940.271117308216	0.485844885208101	0.24844536369271936	0.503834630543282	0.3798552429054463	5.276443186613922	5.451750165310689	5.253207557429206	5.3172120166764785	0.00013779322535635485	0.00012013495858307012	0.00013968277808105238	0.0001338596082316066	8.629303100176145	8.451569554918713	8.630049928058865	8.462983470713002	-0.5828982617745486	-0.6069990078554124	-0.583878933966793	-0.6052678968623414	0.998349458904572	0.9985861371152821	0.9983782487971807	0.9985596702846411	0.06218046084248149
TCGA-F4-6461	4.827572394842827	6.222755610444664	5.55455051591428	6.161962980572571	5.121317366687709	4.021671589163848	4.109976626028157	5.321161094529003	3.8435893799559278	3.700841692731364	3.4699977863882947	3.3582461976865026	3.404211626684609	4.286728352510875	4.269593049174157	4.620452698657294	0.0036468091088036844	0.004377081457167526	0.003618394780586183	0.0042622542445721985	795.0183585562544	1287.6221339206052	749.5094528474722	1106.6034899235754	0.5035039022451505	0.27598580138561846	0.5510232061815334	0.3427327603963767	5.25406217578482	5.440493440987392	5.214703543277904	5.37782816396856	0.00015157206432876784	0.00012895580887737373	0.00015320671936034473	0.00013390848405466453	8.551434675463295	8.372351276735246	8.566672888416837	8.382534690686185	-0.6056940642398778	-0.6282602417843658	-0.6048361713112559	-0.6270220330719494	0.9985183048185238	0.9986765308367783	0.9985417600892966	0.998627271585623	0.06261217693813484
TCGA-F4-6463	3.988216434910135	4.4702390929953575	4.447521279132872	2.976833120756085	4.885774860962688	4.443769256346708	3.959785193444595	3.7280545187677947	3.8181053910477365	3.8822450112517846	2.990172847840496	2.3423417174511147	2.472468384277751	1.8501920191226553	2.3254352680393917	3.050925424763841	0.003252342182544185	0.003754658734391071	0.00321139498815172	0.0037279685790149713	767.1710021051546	1048.8173958132772	687.2321564026687	1069.6093890644675	0.4812653340295307	0.3208790430408052	0.5346040893745795	0.3192649854250178	5.30146911429697	5.419579319068267	5.2458672817505265	5.432565423054469	0.00013948882135571394	0.00012647240373750575	0.000145159317238401	0.0001256046215222333	8.679588639339453	8.520972776989135	8.692841972867232	8.525643913018289	-0.5811670068751087	-0.6020890887202918	-0.5807109179065243	-0.6017930457669022	0.9983645193594325	0.9984972535056914	0.9983854075159172	0.998523267306241	0.062113477966108485
TCGA-F4-6569	3.6304151087886707	3.0655179984528433	3.148895967854688	2.9672219639406188	5.6626765845853875	5.467487026508905	3.6794085974389543	3.8024750542340855	4.67045052951131	4.502122682211947	3.3233713697927567	2.762293435960592	2.697578842687691	2.8497855581324427	2.671800008553567	3.0581100656974454	0.0034626628377704017	0.004005346312659649	0.0034163678250996835	0.003993385001038349	608.3895190771234	945.6893540962735	591.9133088006596	863.328338623165	0.5206545762814989	0.3077588076013931	0.5367309302906108	0.34951666206923904	5.167526369027856	5.34039636947415	5.1588707784729575	5.297483516556935	0.00015295623309251755	0.00013374896212360547	0.0001538921506504236	0.0001387213657363462	8.55848600678804	8.389813062963183	8.574600915031159	8.397825254213375	-0.5841734053832297	-0.6068946799705724	-0.5837020280108117	-0.6057591527417817	0.99857864330788	0.998767864366924	0.9986373273952281	0.9987637936564403	0.0654712554592577
TCGA-F4-6570	3.8174023571881177	4.873769556238739	3.572651488065114	3.7497368174583063	2.279327622913343	3.746936745800034	4.148118592591977	4.3512915028644	4.475015551126028	4.922411391364937	3.9483630751953385	3.0213566178294284	2.744818714210992	3.438127858195799	3.4716149943387515	3.860542218780789	0.0034168290214480106	0.004034197365956184	0.003413753349715183	0.003987411827074419	592.1637681029684	830.117800027727	562.3599376392814	843.4943003509096	0.46151515505213053	0.28487276591613336	0.4898059738624761	0.2718022825715211	5.1905685664324	5.317753743117714	5.1640449796633305	5.322469498367773	0.00014848783467677804	0.00013440025085278935	0.00015136094277767989	0.0001336099957752639	8.574905160679016	8.401418954628957	8.57700372315924	8.400311831385299	-0.5732018736192834	-0.5968154501373727	-0.5740007515387701	-0.5969233119733115	0.9985660484705622	0.998756169238783	0.9985870164703972	0.998775914962665	0.0634369406547314
TCGA-F4-6703	2.5842354843840663	1.8678312400951889	2.2231168458799373	1.6732122640266691	2.438188712275618	2.374016848262027	2.5117548268838243	2.630709035793224	2.8361495816538573	3.214264703996421	2.8270482158819354	2.355275685457516	2.0035294628579243	1.8749412975090467	1.5648139689505627	2.0191709396870388	0.004131813118165092	0.004669069136471735	0.004087827203346081	0.004665520386724615	283.8424524197299	408.7140593439188	271.54882716668055	414.33951877616465	0.5282102935437455	0.35632693566394646	0.5525376493413027	0.35219489203181054	4.656095115240488	4.816733653661295	4.640803705116326	4.830988357121952	0.0002873965892145908	0.00024957195714536814	0.00028711178573042365	0.0002463012761348798	8.3724031336812	8.228691651917346	8.388760965833695	8.232364406858608	-0.5130166497746608	-0.5325409254861522	-0.5129330492619286	-0.5320704028888985	0.9947684529167217	0.9949341349422671	0.9948865568459545	0.994967407745413	0.09422986099879148
TCGA-F4-6704	4.939878182447283	5.197544829263039	5.814396854045233	5.134269744647937	4.044123887788517	3.8021295908062673	2.365512690761125	6.694359429048817	4.795545160421846	4.69781778723743	4.057653701393204	4.179347191576769	3.8271518809379015	3.6697480610236375	5.006475127833309	4.158500588327324	0.007297459907173733	0.008518167186885122	0.007551633510866603	0.008330312563506501	605.6942394012456	901.1567919751167	574.6720232711683	929.8169632172884	0.45755011411062935	0.2539754431259527	0.47826867636174114	0.2442696577761509	4.963036843673842	5.059773734579812	4.925013185311199	5.065248414043477	0.0002020371027034645	0.0001870039691991435	0.00020598948602009693	0.0001850397008404363	8.084133586206885	7.845922073977592	8.046006153901647	7.848563264685092	-0.5934113092518406	-0.6241412893524915	-0.5995370070152004	-0.6244746311932399	0.9916712552370025	0.9909377019631896	0.991833425905345	0.9910295052843381	0.08203164780384875
TCGA-F4-6805	6.55163773160139	6.321885353934255	7.079877822441907	8.917174333034218	7.615265053846118	5.520877842667602	4.43482799229213	3.79296556186289	4.45828241905006	4.693785055697272	4.0333363935456585	3.881614367001978	3.1998849685073334	3.941841082736772	4.454393584790569	4.684401569130225	0.003539283033687996	0.00418078880732839	0.0035371790739460057	0.004109793382822117	789.7719788763243	1136.363190231787	751.4015970940264	1185.7909139177732	0.522657769914752	0.3448828063983052	0.5371886827635833	0.32577183188475967	5.2655235551672765	5.39537016952202	5.253677208375236	5.418871849637752	0.000148864593848612	0.00013346401884675328	0.00014861843235639804	0.00013087863695646098	8.546915340009178	8.366511921274435	8.546688909088735	8.372354307683391	-0.6035494265656091	-0.6267767271315329	-0.6050028126317208	-0.6265087836747885	0.9984460395712851	0.9985783628066578	0.998473796634247	0.998597893576711	0.0643967818569286
TCGA-F4-6806	3.1441557221612118	4.262530302286996	4.043648195309699	3.954390333291223	4.57413063022931	5.717528118130487	5.466009102295616	4.371302600242857	3.9975431708709914	3.3348119818133184	2.6721540417644767	2.022448143352998	2.449331675479695	2.8983141332399263	3.3442485164076006	3.453521833574712	0.008428058618922894	0.008458646411923171	0.008358701883182336	0.008691658853240419	673.5750759266568	1027.4894678599599	736.7245434423008	1053.437485228048	0.5171916492648644	0.3062583025153403	0.4842807581858673	0.29649652855781433	5.048859835937689	5.201221105389586	5.088507764250991	5.222094206209064	0.00022219469018897527	0.0001932584483987768	0.0002149629162384606	0.00019469772903629197	8.348234259207116	8.17288370171298	8.346990004126631	8.178006052593535	-0.5779502543021746	-0.5986345135609693	-0.5784535083081885	-0.5978106922977406	0.9910869592991385	0.9878621333270863	0.9902643588164265	0.9885477895769342	0.08679558003214759
TCGA-F4-6807	1.8279447759221052	1.8852287741431422	3.8930938015545205	3.1102243138928505	3.4970906273050715	3.049839810567558	4.4422032327084375	2.822742123102221	3.2908344177264675	3.9085855283576723	3.1695853671031458	2.479244215788777	2.412852957500033	2.22298567801376	2.0513275245771503	3.127275979826691	0.003871238710895243	0.004464929672341189	0.0038234269136459102	0.004476468607693062	580.1153104845591	855.4699134211971	538.5784015861889	874.3818582670345	0.525145076684953	0.34089244942716596	0.5584930254091096	0.32327297180517495	5.045908065590537	5.185209606286856	5.001434555685727	5.205105100840649	0.00022085288725076334	0.00019717051006728462	0.00022940505898564988	0.00019352777923629152	8.440189657214155	8.270370739643527	8.454444892602423	8.275284657763036	-0.5696431226396795	-0.5920466679773844	-0.5701509111404667	-0.5920050215446752	0.9972078220217817	0.9975256370038105	0.9973045600790398	0.9975542462254502	0.07459453569407415
TCGA-F4-6808	5.104361536259711	4.281899135551213	7.28650980613497	4.611017481892853	5.1142658702187935	7.787059553388405	8.348553680065445	3.0897095860214288	3.3974335069053794	3.477140669146672	3.0092597521739677	2.9529972173788757	2.4817541513944326	3.282912518343211	4.027372327524698	4.654505564804375	0.0038595734838917616	0.004414730642285894	0.0038139128787463114	0.004413844768628105	631.9527369585661	891.0756845080006	566.0927812845462	932.6000547343255	0.5112948688494658	0.34478772175643047	0.5537158071710041	0.3281565090219783	5.081563289638611	5.2093779624216205	5.030018188692861	5.228305538650761	0.00021309457798450993	0.00019011815361613045	0.00021947908754901954	0.00018758405945530683	8.455046508038858	8.291703491640051	8.468564609512528	8.293876192364387	-0.5739140861844421	-0.5960775591488193	-0.5742507860329283	-0.59576119604164	0.9970163551877438	0.9972738487824978	0.9970899841281474	0.9973157744426181	0.07413192906003785
TCGA-F4-6809	2.7401077147281305	4.815801756434593	3.2814196436792886	4.941639052820921	3.0948718977949428	3.4913332398147565	4.306177077170218	4.147607577007618	3.5704913434032948	3.37704312152284	2.6162984579415665	2.3309381525125437	2.7364643482954536	2.56806705194487	2.6287261280277314	3.510370183655243	0.0034474146625407525	0.004054721779751508	0.0034369199236983883	0.003988223683271297	616.6805352695607	853.1632228320705	554.685063700914	885.710111375087	0.4817056529095303	0.311436256445518	0.5268320695448838	0.2918963921341006	5.185266757103618	5.296579639280859	5.133169602259068	5.32168914683619	0.00015287085638733994	0.0001395724615176356	0.00015749885327926515	0.00013663028266831082	8.573399650758306	8.395327660045442	8.577712705172248	8.406006096951545	-0.5731999346869737	-0.5972364492891729	-0.5743929726669507	-0.5956562678204664	0.9983736082266093	0.9986091689799904	0.9984389673566677	0.9985956110517197	0.06501668684547462
TCGA-F4-6854	6.967759127612212	6.736525998922461	5.871520415533499	5.576489446701792	4.016262712909145	4.977151538778575	3.730571251015935	2.958685958324649	3.499811419053502	3.446365446922061	2.819850842984615	2.9811936220332678	2.987212766591008	3.436949637973127	3.907118474630961	5.262509096798602	0.0037737312682514946	0.004311824656553013	0.0037073631075254633	0.004321120594904652	740.0860618918064	1102.8227494390003	634.7704323331914	1033.8900220399705	0.532580966618215	0.3446092277577781	0.5914045562154622	0.3625061713399652	5.149638672094053	5.293210334846977	5.067417279571313	5.274745194466307	0.00019701993290752406	0.00017633537877623646	0.0002131145598280067	0.0001765470881140544	8.472291265853551	8.31092548695955	8.491157957116734	8.311975867157619	-0.5895331046612667	-0.6109555601693825	-0.5899984719917974	-0.610768185245656	0.9978562685196863	0.9980999398112651	0.9979891503556523	0.9980748771622945	0.07010636799923652
TCGA-F4-6855	1.8865708450073242	2.58930765917007	2.070855278784992	2.1936079971940803	2.791066345609253	2.1460002085357104	1.5968273567290339	4.115563025311096	3.5002090209528562	3.733359984258202	3.3119779917818937	2.671933830374361	2.1699047014003465	1.9238966028047308	2.1612740573065694	2.113653287871352	0.004268683085979519	0.004954456575556776	0.004222063112186638	0.004889388159010729	267.3279536053073	422.9019948865507	262.5907263776916	351.69250451891463	0.49085258272791005	0.25940497323162987	0.49702461369284484	0.3452259235620824	4.65317661585145	4.853549967955408	4.649108247617603	4.75827777511444	0.0002963192119939476	0.00025153107771719	0.0002957424663992394	0.000268944095783713	8.31158056448666	8.150598585543305	8.324554633950768	8.154579228156354	-0.5063983860363366	-0.5294106418878061	-0.5062686699025515	-0.5287026782258638	0.9945158958577395	0.9949246972741637	0.9945747426882259	0.9950198125261278	0.09094171291958188
TCGA-F4-6856	4.594234052580014	4.870781255741806	3.2848276086160895	5.41864472265763	4.783105100990914	5.054877876051162	5.535825421475548	6.2192403519164206	5.231709155956101	4.686660022573787	3.6446476981837943	2.9608593701630355	2.5555549991873843	3.908308139305444	3.932140927038001	4.89486290727538	0.007778785873579946	0.008183567296244802	0.007944445045005842	0.008168865590705619	711.1289098553925	915.0548079256464	619.6526454361679	1030.8413444832001	0.41774388611804836	0.2790615604971982	0.47550300038099086	0.22658218286225887	5.072117214215878	5.137290972730329	4.998458776252611	5.184856910731041	0.0001948977072535167	0.00018144632405044895	0.00020308661682943242	0.0001765580942652601	8.318716035770406	8.13821986513678	8.306397691449924	8.137958014104294	-0.5602599166190313	-0.5838212632816024	-0.5643053055077668	-0.5837625559076514	0.9895176274126329	0.9878179620786337	0.9896886792320088	0.987770828087521	0.08548331290179795
TCGA-G4-6293	2.798795310488305	2.433570643786928	4.986216646075217	3.884234133316731	3.952720670608657	2.1011255827104165	3.832035100882245	3.9681088021534365	3.622722397957952	3.5653065420371255	3.061914999422096	2.5780810879308267	2.6295874489493083	2.414397607166632	2.006065775034256	3.2406139497771274	0.0037372086256468808	0.004292182058710418	0.0036379276876284186	0.004327519847313785	602.9514799272307	850.9421692875889	538.2180745961557	879.4482180101525	0.475946129688246	0.2916773022274246	0.5383834913691513	0.27889557745335974	5.1393066966495216	5.270639740111023	5.074412784123504	5.278230672820271	0.00018665392090262095	0.00016766090786408594	0.0001984187159615537	0.00016716045426887893	8.470896621392038	8.310144713913944	8.499993260499158	8.303641325414825	-0.5782040256319898	-0.600318381594776	-0.576625131191141	-0.6007924658831008	0.9982391254945654	0.9984395991400865	0.9982999458374481	0.9984840638938997	0.06604521405576773
TCGA-G4-6294	6.566081715320879	4.225965966668249	7.757896308548609	5.764571097262035	3.988519174072307	4.234589085635649	4.893202162490917	3.7274452583521342	4.676455198915424	5.169705763609723	4.123864190425803	3.5986196345692707	3.405701262686409	3.812740241469137	4.118605166958189	3.986526962747473	0.0032985445634027854	0.00385024563337281	0.0032608585841190692	0.003813620742629753	657.5433255234268	982.4983492170908	614.5312116483549	1009.8234670754748	0.5373237045240674	0.34361353199369254	0.5705763391672057	0.32680193742385977	5.243925423913068	5.392984519369917	5.21011882151813	5.423231814821688	0.00014072004683570873	0.0001259392844698593	0.0001438566461599467	0.0001222094547935816	8.645920346398382	8.475953108166014	8.657058026691487	8.484615277147524	-0.5894791359364894	-0.6110192865078612	-0.5891922958580779	-0.6100816654619852	0.9989847208060254	0.9991115548221607	0.9989874203298508	0.9991084768690184	0.062771347337107
TCGA-G4-6295	4.597807376037909	4.8979019359381075	3.901208942352179	5.559085128867394	8.001470711385577	3.2126643659651033	6.20851752703345	3.064264919840743	3.9891847335137314	5.229031053153737	4.59509999896895	3.785918878706606	3.768104367252598	2.9281699698598107	2.9882871019841493	4.62648325056494	0.00347150098880934	0.004034504319138967	0.003424838936855132	0.004031142221768068	731.4433374872981	1240.8275880606413	791.1280742780202	1092.3342559911653	0.5725349156796583	0.3279622271609005	0.546625550552012	0.38997173017726644	5.253452767580042	5.47398554130346	5.308663116871064	5.408404450568283	0.0001522192727200075	0.00012819661290397458	0.0001454951666421678	0.00013422420876234422	8.575065663052051	8.401192116959903	8.58767535596203	8.406753383945546	-0.6099170289169685	-0.6323254450051661	-0.6097748281768022	-0.6311935634529023	0.9988950815049231	0.9990611957720837	0.9989401275667813	0.9990235133659802	0.06442716676556508
TCGA-G4-6297	3.637276422710243	2.9376498251278225	3.1470107442791684	4.293844967536628	7.968677736101278	3.3052430966058197	5.540012307764561	4.284348358225145	4.938060208035368	5.252320462870688	4.314401127450297	3.2416029537954802	3.0434434387898253	3.629339096803769	3.508174491044897	4.168168316028198	0.006426334286887286	0.006709213164027445	0.0061438486478857775	0.0065769339911937764	745.2303280734527	1075.9814611718039	699.6954678040513	1079.6586572882354	0.4908296348066532	0.31029685227926823	0.5133400704651359	0.30687391662337665	5.131250459265203	5.255395736343238	5.110524598204737	5.266681026610207	0.00019022331497073244	0.00017039291578253718	0.00018977672945148265	0.0001691152964951527	8.371935883550561	8.200946607509321	8.385381004339658	8.2054753959431	-0.5858852739352263	-0.6073927786777529	-0.5858944080705567	-0.6073329222930978	0.9920777126511542	0.990281473083448	0.9914774493619617	0.9901657451689527	0.07933763795913955
TCGA-G4-6298	4.817651100233807	5.003950781060377	5.379494211611054	6.363701641101297	8.20432889075008	6.353212109653332	5.967763794040713	3.501750989422301	3.7229804724490747	3.6747951084594432	2.9349843207907074	2.486466370638646	2.8895298525249986	2.404797597855465	2.273352458648618	3.0936912582303395	0.0036720754569910786	0.004246147015964597	0.003624102261685804	0.004240179194903009	713.1786734163493	1131.277831441637	766.8689660555842	1084.7162754253825	0.5246114242305734	0.3016161629856193	0.5000570140565312	0.32082403003687676	5.166332394048333	5.34506008863542	5.210299889492715	5.328942829474132	0.00018298991246274945	0.00015868192752739908	0.00017771327843984719	0.00016100006736056267	8.488405686012863	8.317219781343658	8.499861181624516	8.317350036904713	-0.5911882193424142	-0.6131798661734555	-0.590716283129904	-0.6136993241767781	0.998164050728367	0.9983624851040027	0.9982074541449747	0.9984133245120358	0.06957177031015453
TCGA-G4-6299	6.738694804229961	5.580834380909227	5.680346197968746	5.553848152700602	8.938873545580154	5.016076914706613	3.4878052672233126	4.659662831048115	5.831555630891384	5.908163546003909	4.513900609743771	3.505169351749606	3.468292440006676	3.00504165364416	4.0262206098121585	5.152028700176175	0.0033513026471980872	0.003899040000768965	0.0033204995143304677	0.003870725498208272	848.5785897077351	1172.8101281143506	749.0699369013489	1208.9279276454238	0.49022355361884457	0.33262165261318766	0.5424757500215924	0.3193615160753597	5.357546276218491	5.464633284030612	5.2918247996839005	5.4813820248581075	0.00012525359394942946	0.00011518101319860857	0.0001317337960576021	0.00011386354169726122	8.640241230651542	8.469407606508772	8.64962682657605	8.476756604468699	-0.6009028037859233	-0.6237238120341407	-0.6013240196716266	-0.6225754563208942	0.9986226614344236	0.9987670272096316	0.9986565036079625	0.9987777944779527	0.060474572485327054
TCGA-G4-6302	2.706970149010698	3.3953073315463507	2.472140862137166	2.3507814043231434	3.6487428974545324	4.041552945103987	2.5162149497484405	3.8475493839313866	3.1457795098489396	3.0740853602102782	2.4266199476188532	1.9426971182500488	2.161430289926305	1.918761216155272	1.471097590125705	2.601492132076108	0.004087981545999548	0.0046979344542687745	0.003984411385832253	0.004641491514537897	456.299189887578	750.2088943699076	474.4264488292141	699.1315626493869	0.5640717767658301	0.3265684779828388	0.5447713408637653	0.3800103202638329	4.815086411476761	5.065656738377927	4.8816563988530595	5.000381517844548	0.0002951248911713481	0.00023641530832155166	0.000280256874114416	0.00025544875572706396	8.441753846550293	8.2968333813417	8.46988655234386	8.295656254342225	-0.5473615898120693	-0.5660235803093633	-0.5444479897633301	-0.5659425318294231	0.9956275868488653	0.9957824291709054	0.9956388856188815	0.995898883034056	0.08856074374255897
TCGA-G4-6303	2.9701719701339457	2.3546943168443315	1.67520613839578	1.664916306518109	2.799727867915545	3.92399311472205	2.6847923144547807	4.07797592365095	4.643617799647898	4.905762239680607	3.7424189774747796	3.0293493049304794	2.3418313109667186	2.6983252356316916	2.919414315799649	2.6099969844239115	0.003833402027128861	0.004526725774726611	0.003785972088324755	0.004462111854183879	459.4284276832259	702.9472280543716	429.2494317054788	678.0506104242876	0.48794450763413183	0.2610811903230612	0.5143624976918275	0.27131571946581856	4.9936676936994555	5.154445531969577	4.972720376118003	5.149203327756514	0.00017581162969888174	0.00015557073614789145	0.00017785080638490624	0.00015580986341393686	8.400376991017088	8.218650173283567	8.414517737834858	8.229111533914937	-0.5644922516011647	-0.5894649526719572	-0.5642536740510503	-0.5883381385949085	0.9980626238343694	0.9983379418888773	0.9980982132619018	0.9983220878755044	0.0699662701645266
TCGA-G4-6304	2.7747264001482677	2.7057959849751105	2.696191354411973	4.532071013174326	7.032883882604235	5.567638737176782	8.116758341492035	3.2294899737594043	3.3801684297204724	3.581280943768744	2.607341306635916	2.3206116442059685	2.277219366008608	2.3515612596213353	2.3520246895723576	3.27592837870734	0.003502756684307069	0.004073135071104419	0.003489389904422856	0.004048587832624816	685.8292385854566	1070.9685289451852	711.7637801932997	982.8898643364215	0.5203522028078906	0.30339285111568237	0.5075963360454443	0.3458062641588685	5.203629846200552	5.382925191581036	5.233895523840532	5.341869730203746	0.00016531414163100554	0.00014232661529357753	0.00016038305869089776	0.0001471953570368452	8.566839027790687	8.390718087620241	8.56906310479778	8.398271628951427	-0.5867513275196754	-0.609867788473631	-0.5875043976741064	-0.6090521444487355	0.9981920701737639	0.9983843665543419	0.9982522219031648	0.9983961667860161	0.06742482282697822
TCGA-G4-6306	3.032375920709053	2.7008907981189703	3.251240407521552	2.057789602032044	2.7744617005330148	2.6354194199005003	2.598850814663238	3.636338829059699	4.181744066023165	5.078132637604557	3.765886343169617	2.950263537383579	2.357217164130087	2.2852882711198244	2.548450796258455	3.322483293570509	0.003464805286498414	0.004017180707793294	0.003455726022855729	0.004043489601727288	631.4159858552729	896.858813976723	660.6971779838547	991.8411374468706	0.5084964968491584	0.3375276706891213	0.4974917168066041	0.2909357617636491	5.198406382795125	5.328313118842085	5.2253783780572025	5.380190066652967	0.00018097013010168485	0.00016124058063450035	0.0001787720485517409	0.00015637367692481946	8.611903367141947	8.44271931176454	8.61402084084984	8.441051838172557	-0.5789445453979665	-0.6015018932769646	-0.5796569925994753	-0.6019232942767891	0.9982573340285743	0.998405842293435	0.9983362044396706	0.9984571957425316	0.0657422331979919
TCGA-G4-6307	2.2428823975527328	2.2974633604135635	3.564126611020323	4.073812599301636	2.1877705219586274	4.891777713062469	4.850617446707891	3.820729370057481	3.7982977442580124	3.2912994450769495	2.6631315665682704	2.098016636673093	2.0019871565032146	2.4257405936961947	1.8227068286121315	2.145885883562389	0.003937072424824599	0.004564726882796081	0.0038459025953565882	0.004488113484931419	702.9644016472184	1002.2223280223479	678.3853860334666	1079.5594587508874	0.5275945881538987	0.3439147113509852	0.5327452669096886	0.3022397400198993	5.097830863943973	5.2346754350078815	5.112835159358285	5.283916794794087	0.00023553380584993426	0.00020666599664067673	0.00023026350717722857	0.00019859561898458728	8.416482915055344	8.246558798892519	8.442737786995107	8.256458031536681	-0.5881517611765592	-0.6104304335592828	-0.5866363897932368	-0.6097869180535476	0.9975371967327512	0.9977675589140753	0.9975660025288534	0.9977466140411234	0.0733742410212091
TCGA-G4-6309	4.30400249207111	6.171355251624256	5.499124303817647	3.363086482666399	3.788896076577408	4.559774082626901	5.571129279037135	3.477602674737492	3.5419841108813386	3.5910444574528473	3.035233456305861	2.428642379989389	2.639690644050736	3.9224094037307697	3.295284720084734	3.987053439275163	0.010775932074478361	0.010325965125410749	0.010340522401568004	0.010445012527196915	670.8234135719633	996.9175178485059	601.1780161894809	958.2012517705957	0.5324771170643253	0.33178921420467844	0.5678240983143463	0.3521038282426087	5.024060715370318	5.197110030845176	4.985532573844346	5.170553272036569	0.0002701750203154003	0.00023023572099664533	0.00027205870711290414	0.00023410302213705222	8.347923724276937	8.198870809623388	8.364293129269987	8.198085988246024	-0.5703575528698415	-0.5871681568175093	-0.5693498893868899	-0.5874931939296699	0.9881564074504207	0.9840744410395206	0.9869219177164618	0.9845905478184452	0.09259362088180312
TCGA-G4-6310	2.304591793667048	3.3051102188957153	4.1868865154678945	3.4245446431616275	5.111800559654774	5.131447688890729	4.173411316619652	3.242927102449635	3.3150134947822836	2.9053630985890515	2.446056976774848	1.9879034455749314	1.9358873322008405	1.439707295736267	1.7948688226476863	1.3417649050629474	0.0038445918033173324	0.004332939547171787	0.0037608045388942564	0.0043531094927760075	529.285058591026	805.253070656893	508.57529349588106	781.5283023699974	0.5390923519628625	0.33333939600840606	0.5478187266852677	0.33754749800137557	4.960490695887953	5.146953016526353	4.954872035987106	5.1379777448663475	0.00025806509353195326	0.00021783303794550594	0.0002588602211870268	0.000217830835879686	8.468440696175701	8.320875922050721	8.491488932093022	8.31640236022854	-0.5571579980242141	-0.5768547134463031	-0.5565008393766495	-0.577857731848821	0.9965692536414735	0.9966996344630071	0.9967014894437668	0.9967137939529953	0.07977474765078396
TCGA-G4-6311	3.728400762137601	6.005144008376866	2.7233151939407683	3.546516711685742	2.877887273815379	4.646299172438926	5.285763422494955	3.307729364715732	3.544684001633567	3.3559575921626403	2.742963343401803	2.284069924731832	1.8215497315060583	2.2585003732824647	2.430358573189216	3.211612305942583	0.0036446698917433217	0.004110797856687358	0.0035839059315750264	0.004108328769435309	601.0100022401382	890.5382579491041	579.4789370128545	889.1929350137817	0.5336963505623821	0.3440413203495805	0.5497486887670836	0.3394888230908894	5.135819431606497	5.301320359619686	5.129820504641597	5.3065588658317555	0.00021876222446318402	0.00018711870145810905	0.0002150328777861755	0.00018551795405771727	8.579694363473404	8.420523752142726	8.591361407318773	8.42126369818254	-0.5758164462232487	-0.5966863985052043	-0.5755603245290223	-0.5963659988931033	0.997646035907876	0.9975784985713674	0.9976533606121972	0.9975439696039591	0.0706699142374618
TCGA-G4-6314	2.99385320654195	5.468261193241529	7.230186085301306	5.843180448737072	4.052204578099761	6.011333962872034	3.3841864610014465	3.9824714161669528	4.12017841163535	3.9694117638910886	3.467344622853681	2.9487556865220026	2.7955615204174085	2.8002244755790047	4.119321116479176	4.956812087568784	0.0033119127899531595	0.003818332828335188	0.0032444706974251686	0.003775947818237303	678.9079523771719	1051.2507877986332	606.1918914288418	909.7228756511067	0.513528775991148	0.2964774364684012	0.5684569892522546	0.3773070968114683	5.233404507711681	5.419246704176003	5.169069309997179	5.341549788444127	0.0001481449438104237	0.0001278857990252087	0.0001550114922566228	0.0001345567945460944	8.667709731821938	8.510929663649893	8.69357673817522	8.522744631323748	-0.5794911056398959	-0.6002268037831443	-0.5774744527325427	-0.5984866658657336	0.998356965726597	0.998505034803651	0.9983880126534932	0.9985200940146195	0.06487676386304829
TCGA-G4-6315	2.100324691091409	1.7133543216736162	3.1896182915282054	2.6910878602150112	3.5320787745288897	8.836270585290318	5.61625450401081	3.157119837628182	3.099141090715622	2.905631747685545	2.4166597750956025	1.9156596601796971	2.4656900072992025	1.9566251351999508	1.671919940274264	2.1484242504730338	0.003810428795109621	0.004405650545380261	0.0036964287071309934	0.004340513006622046	617.7053596402	959.7853858507956	579.3103481120796	855.624788316073	0.5257203083094123	0.30548583149341224	0.5449740104067119	0.350061821019444	5.0726252711302395	5.2516117815465675	5.060800990635892	5.211155980458513	0.0002158928756267217	0.00018601550997823232	0.00021820712870646646	0.00019004082107019747	8.444397424224867	8.279123967668543	8.474794001693596	8.288837129706398	-0.5811084485990169	-0.6033653319231883	-0.5791452293637661	-0.6020922935609427	0.9977936250575943	0.9979756277197674	0.9978320194362927	0.9979818998201924	0.07142417372690842
TCGA-G4-6317	4.016280784139524	2.7397909153680136	3.2251637012553283	3.965598768149078	3.500242656987786	2.9574103271220644	5.190974695417719	1.7351776403219505	2.026379413133444	2.312505181876546	2.1300802045886753	1.7799967079733643	1.790802546334016	1.6279633969858245	1.8274239809289574	2.5241744581777312	0.00405072854306781	0.004436486409018128	0.003925804735425415	0.004463698304299654	477.09672304240337	771.430708876843	459.85602084974687	755.3996212623839	0.634594858409088	0.4471341261936385	0.6536063490902253	0.44705905656983513	4.843569573207417	5.0636800335531085	4.841101737076046	5.0582635496434944	0.00034328108906214044	0.0002834042005938084	0.0003433206869069712	0.0002859725270347167	8.475993188150191	8.352366547783365	8.51009550355524	8.347228473090663	-0.5582756352083382	-0.5734045521191606	-0.5564323489143894	-0.5738246471026297	0.9956211554017138	0.995673697677491	0.9957768434414317	0.995611387326886	0.09127823364626848
TCGA-G4-6320	3.167014086580676	4.833364896761372	4.602614252823579	6.231320498010583	2.4673654966543657	5.155778225950936	5.031173095334839	3.4318829368836052	3.34613388213265	2.9813671933853376	2.611931179981215	2.099791771628888	2.5635653914495573	3.1246927405081744	2.995019542197849	2.8639939574976343	0.003667526355696079	0.004200800432532379	0.0036114657801248184	0.0042209416378518735	731.981413953865	1068.0314435032649	632.3822293764206	1035.5511009679071	0.5261012641685535	0.3335657520670163	0.5823656179511403	0.34413546955615826	5.184156548918354	5.335919770802625	5.112100218600584	5.321240003436084	0.0002093458889322674	0.00018217515851873467	0.00022308648230732683	0.00018366013907868153	8.523044911231164	8.361212035985966	8.538825818680042	8.358742905221472	-0.5869442687886278	-0.6081637571496296	-0.5873057747465702	-0.6081321199930528	0.9977207891428189	0.9979350852157207	0.9978532621642812	0.9978884339052175	0.06855709451251792
TCGA-G4-6321	3.6167707562754137	5.001734482267685	4.07807767235765	4.40790820258001	5.010518987684784	3.5305526136652228	4.316834372477824	4.373298983416058	4.812716372978803	4.78373022930686	3.5134098252870407	3.22421400779859	3.2362683459711286	3.3479605141053925	3.116121274743803	3.121220271670754	0.011128162511164304	0.010772837010201708	0.010738468027968448	0.010884688660146241	665.5071433054266	1003.0481152292434	653.9981052261155	1003.9172862434918	0.5098942346818639	0.2901866380977341	0.5115314268813191	0.29142681235372436	5.047353142688714	5.2120816779130426	5.064543566886698	5.2115797738641145	0.0002364392178593754	0.00020390814977236824	0.000226351495061195	0.0002000119273360629	8.242199549845548	8.070602193867526	8.255436580487409	8.074252531288083	-0.594589551097919	-0.6142398302336256	-0.5924912320423609	-0.6129965050806098	0.9888830716551503	0.9846343353082138	0.9864418507568604	0.9844769305551083	0.08896424586670407
TCGA-G4-6322	4.3921778345658975	4.865628964680353	4.613990299274789	4.45496432785738	4.852032451814848	6.596475808679727	4.061441852566776	3.422914922727282	3.734885413179239	3.4912215486793268	2.7386406800789564	2.2264919991682417	2.2989097666511094	2.77981859087118	2.8823202152735763	3.240467612504163	0.003484641695149025	0.004030947298992448	0.0034009057542319023	0.004009040337933647	808.3204136169101	1270.0007229503317	818.5011364832363	1191.1022899394927	0.5490963839763583	0.33444269678749805	0.5459634879595844	0.3562301261604513	5.30142166086694	5.483100943730135	5.324104658107001	5.457004576474984	0.0001647213223397427	0.00014258450099979586	0.0001614746159078267	0.00014465362450067504	8.579384232371496	8.412277074692192	8.606905194854733	8.416702226379735	-0.613249310131595	-0.6347119716034105	-0.6110751274900535	-0.6341636794429274	0.9986584222882214	0.9988140113687096	0.9986846290122211	0.9987979687133806	0.06221819185928045
TCGA-G4-6323	3.7162278974330674	5.503520773583751	4.278264124832216	6.487030711728905	6.263758810094967	5.100804130660347	5.008490852098334	3.365877707157028	3.775788541566824	3.613357789323381	2.9818466679264457	2.3193595352753316	2.5385014303684277	2.8538993572653863	3.938729677773665	4.229386959084197	0.003686770908363939	0.004271015458990919	0.0036306320434792583	0.0042272963573685395	734.2617675793325	1049.9462481052751	648.6060491423499	1103.7869654550536	0.5311865426947312	0.3522305803050616	0.5782702417730284	0.32679541699247555	5.175360383796271	5.3010900247334805	5.11072115048532	5.333670693078414	0.00018951093517520195	0.00017052155540720244	0.0001999968520297858	0.00016569088359202883	8.477791866273007	8.307796401866979	8.495679870460874	8.31338908926379	-0.5914324430441377	-0.6134647462728758	-0.5911700846876521	-0.6127390554442316	0.9983063095659032	0.9985185257497299	0.9983783215081733	0.998494167775904	0.067516631862502
TCGA-G4-6586	6.801496709112582	5.769020962768487	3.5439626903753987	5.012609757969058	2.6343909492949016	5.136704906843641	4.361598030777494	4.7279929862885774	4.994908239583265	5.054710925746627	3.631806905859177	3.479138434385403	3.73719461375534	4.639421853396301	4.264952850551888	4.806189915295247	0.008419782671881818	0.008765091037555501	0.008577308541415226	0.008672582693331796	764.560704080489	1120.588669940494	765.6359469957595	1142.2266276726348	0.4715700751314371	0.2843671822371264	0.47169722230561756	0.2723033599831184	5.10243941644033	5.229201291108621	5.106061289622804	5.242468177661622	0.00020419964351893756	0.00018497451127185547	0.000205677444265972	0.0001816935484445959	8.24845384707575	8.06179966810275	8.237443143952822	8.068197042527665	-0.5884587543211705	-0.6131042985313521	-0.5928351759453535	-0.6118063674331337	0.9873509415047554	0.9862159813035652	0.9888444824564037	0.9861719488848459	0.08704657982006514
TCGA-G4-6588	2.70577921050217	4.260668293319525	5.532834212127031	4.036612408173891	6.654846385221648	3.7703457668541764	4.478871979019649	4.69936413415244	4.186510517055209	4.037900706021913	3.3733078385782056	2.693067069477799	2.3696463026971775	2.179659923922529	3.344492837318102	2.6286638095002064	0.00435605956973332	0.004889758514278849	0.004408643135389018	0.004918926319258132	593.4688248195523	870.4671676924893	631.5556598338864	967.2975688570162	0.5282776929827664	0.34586920272482513	0.49594055744868887	0.2827092367495191	5.047440929234424	5.19979058627561	5.101209786767779	5.264831260270215	0.00021596460410082502	0.00018881099751000955	0.00020443427580040771	0.00017989799388874736	8.484821740397187	8.320938434212641	8.486018205968444	8.318146103923695	-0.5670070048163862	-0.5881924960997639	-0.5685296811001365	-0.589070492600925	0.9946383823487651	0.9945306257887321	0.9949701409774944	0.9945951657454982	0.08008887106846702
TCGA-G4-6625	3.3292946145037634	4.610772634287452	4.5691240930738894	6.448157234094716	5.133090837237833	4.491156309275232	6.470964670987276	5.256798658971667	6.639107693788828	5.894533208521328	4.52929132575932	3.4076590649929797	2.95060559801431	3.470005012204203	4.136133732564078	3.7898460647460532	0.0031327383792845854	0.003640887989803651	0.003177847427903927	0.003690802169146586	778.5262755832522	1078.9772378743387	768.1560275487957	1115.4513715454077	0.4382438283260619	0.27867760399909336	0.45577686750616986	0.2483494207630801	5.372567146271856	5.486302708460439	5.356409535245072	5.508096783072156	0.0001164546645762287	0.00010689126154688196	0.00011809709664912957	0.00010489523768778489	8.693596441433455	8.523267944816315	8.675721752537674	8.515270934834096	-0.5874225092447418	-0.6107941098077695	-0.5900480324619368	-0.6120193539744937	0.9988831785844954	0.9990546997991038	0.9989204811693261	0.9990756068739519	0.057415685794444685
TCGA-G4-6626	2.528280333485212	3.615867311362383	3.659718539402937	4.0247854653556985	5.307615296963219	3.492439464921593	3.7071831205315475	2.8746247076569964	2.9521971536360794	3.2557840011833767	2.6499504963350216	2.631491298778592	2.3525805247945026	1.8884954838857344	2.669827711538732	2.9314725475582404	0.003330394308896782	0.003767052103138374	0.0032947039100540408	0.0037806088585011556	601.3931782029044	822.2493613438946	541.6762246580244	851.4541718477911	0.5307296379588105	0.3999264793167069	0.5732976721706556	0.36353760851825084	5.116938760444548	5.24518372522886	5.0629525011029335	5.277775584730384	0.00019263011506985396	0.00017219768091546975	0.00019908637398134056	0.00016655567898993283	8.716873312552842	8.5835058535415	8.729629752201886	8.579943266342362	-0.5520861871237831	-0.5696963945657701	-0.5514285134555924	-0.5700112842086391	0.9975232592666234	0.9977102635568379	0.9974787668522666	0.9976806727403918	0.07529026350811657
TCGA-G4-6627	3.40420429471034	5.188322224594293	2.598374445029583	3.2499982158360092	3.0292621877103016	5.938321823534152	4.066230630960583	4.528427720911664	4.77474485876523	5.420353186665683	4.1406062272912525	3.0521880982924436	2.6834768108063245	2.279128381712971	2.4126682029904423	2.373576222142488	0.003152750137570389	0.0036105651340260325	0.0031387759184024985	0.003659271398700361	593.651157405633	774.5459394300781	518.8743841601937	820.8975483824696	0.4407680472107071	0.3196846058765049	0.5126656595976857	0.2847950591031624	5.194931994159038	5.284924692999204	5.102348128324997	5.31746236806456	0.00014437838982466587	0.00013460017386205775	0.00015557291570002555	0.00013184110335320948	8.746384999102146	8.606203860164872	8.75082943024371	8.596858206660196	-0.5402583768416769	-0.5596209597686005	-0.540976566596894	-0.5608661068001922	0.9974951214545579	0.9977812435237109	0.9976274371916225	0.9977476001857137	0.06671014257316285
TCGA-G4-6628	4.663313342206906	3.382727497591913	3.7067478575615262	5.89415722989288	3.497525377181546	2.5028147285528655	5.948432904350844	3.873938682934038	5.963612682440059	6.380523722617567	4.982906257285935	4.113327222991632	3.7548495752515683	3.5054339101418446	4.861917941860174	4.886405024419917	0.0031089220562542427	0.0035394867325074944	0.0031398577670346496	0.0035507032177173447	719.8966129931893	1055.83133995399	708.5376613054394	1082.1119845432027	0.5299665811057371	0.35795635386544217	0.5421324769115653	0.3454987527411154	5.272390103513599	5.4391096869403786	5.261615610049918	5.448808729151689	0.00016210779714337476	0.00013876458399001215	0.0001634320849756735	0.00013834079060581975	8.786211186013462	8.63990043327556	8.773449135912903	8.636451709188899	-0.5697062645385981	-0.5890572221798082	-0.5716628425763505	-0.5894217224823437	0.9978038430072078	0.9978832468411784	0.9978644987173607	0.9978648157532751	0.06781177184127456
TCGA-NH-A50T	1.451243136546046	2.5083065291758495	3.008221402581813	2.5712093136762157	2.942611458022136	3.29489502246389	4.040620877337704	1.3197279414130931	1.5941516284335937	2.0416522684478644	2.1946344086561336	2.032629864140108	1.8078269745053828	1.5232348119214263	1.6916337635022554	1.4394202332072026	0.005144090231103932	0.005354727494871947	0.005212001907211286	0.005286777584353156	347.0555610717862	598.8802905177635	346.14149060688777	551.6541575477372	0.6393263264653402	0.4110761965956583	0.6402561522298058	0.4483606972430852	4.59300399608813	4.875639458966639	4.598390894942838	4.83782429308859	0.00043869271959382525	0.0003512657308511839	0.0004496537084734277	0.0003613036954838405	8.327628045823928	8.221058956295881	8.330541059955463	8.239314132510794	-0.5122210344505679	-0.5223064844944599	-0.512769055654395	-0.5202716175889115	0.9923856749193839	0.9916376606612711	0.9926784893652023	0.9917761887543092	0.11828747864830162
TCGA-NH-A50U	5.109246956551585	5.1990711479056255	6.260646032066599	5.009974761892724	2.5171202144059803	5.202345489303578	5.427333526233983	3.6447109738143117	3.7275982072859377	3.8619230548451977	3.2556432031391056	3.351596914052721	2.5414569365659014	3.2030818471990474	3.730083433862458	2.9468826494037734	0.02680194494588046	0.024521861216128638	0.027610439858091314	0.024468329940550794	307.904619316255	466.1028258368376	285.2697478349116	484.6852924808312	0.5254631371397249	0.3359313515176748	0.5644742363991995	0.3128689742449027	4.41903261193626	4.602535217907917	4.3622161733704035	4.613637117591517	0.00037109851771725225	0.00032015148775758206	0.0003933978010863636	0.0003177837105669103	7.917691564155118	7.806808670546882	7.907832246500425	7.788848936476291	-0.4922275924516104	-0.4989224568295032	-0.4964135302920226	-0.5019903729733632	0.9665618740079656	0.9533455559007784	0.9699974717481051	0.9542967875343695	0.14513371032902825
TCGA-NH-A50V	2.5139908478036115	5.332199676983664	4.059382670970812	5.285919390680585	6.465144662948567	2.7742333747834027	3.420970863843801	2.809203689888762	3.3988312629054866	4.307148885125472	3.6269335876044333	2.8525739943857915	2.5980501658630617	2.187423882663143	2.573250156023648	2.8366753553476842	0.004004204630783281	0.004582674888056197	0.003961081830946971	0.0044354514632161755	436.45580892856594	676.24435562023	390.8336252617903	614.9231407225489	0.5372527841998311	0.3258119014984472	0.5746137763151711	0.36420380816202064	4.868982306317581	5.062227752585751	4.8269892670078	5.034919580954224	0.00023625217309156346	0.00020149230898308223	0.0002456085295307971	0.00020607008473461354	8.44264823943717	8.290262665483688	8.462788995972067	8.325852611703917	-0.5333452857774873	-0.5527296488996728	-0.5322014760943521	-0.5488285336763419	0.9965129011767274	0.9967221510983553	0.9966214094470678	0.996669308845261	0.08787611133964232
TCGA-NH-A5IV	4.560370900352362	4.033142906880664	6.641146808684068	4.36955681411944	5.613459957701131	6.974247696399562	4.100998336843392	2.9047528711333026	3.7984268207511276	3.854147190152502	3.1639020767603987	2.5858314086801863	3.0915127092302574	2.9600665425796686	3.5486263536209215	4.577463243047608	0.004401718562249883	0.005035553813702975	0.004343943382590487	0.004823423865507725	575.5791468731506	933.0088485700184	536.7013199033377	862.6163770337738	0.5788086376834253	0.3478193726894309	0.5916177195057116	0.3844088892742562	4.9476163412779135	5.158906914184507	4.943327181752638	5.148046497426253	0.00026181443037479166	0.00021702653688078662	0.00026860897826067574	0.0002200620653587431	8.343058762729882	8.171902959655084	8.360335462622539	8.216724799200684	-0.578594287750066	-0.599750246555776	-0.5772242305831398	-0.5943006403555342	0.9972086697067669	0.9972689567434937	0.997280807449875	0.9971742702136931	0.08462453414363393
TCGA-NH-A6GA	3.128044293479377	2.7114594256629885	2.935932467523292	3.170115458306174	4.513240267652887	4.500376094047444	4.07450029580352	2.3003161764902442	3.44004730100244	4.0009861024979	3.3428225001975083	2.604076974238056	2.1924475275622264	2.08919395868614	2.447854749315579	1.6000147614736255	0.00370643533461182	0.00421602967598318	0.0037386307000714892	0.004218625780605585	403.89752364897913	634.1353833206281	378.7997749799363	649.8137372969051	0.6019517177555435	0.39508463483131806	0.6207993211291322	0.3845453948371171	4.89697166342273	5.106290210027885	4.860943345283128	5.117774156391327	0.00021697034810186017	0.00018449382687380048	0.00022406764611854112	0.00018232818293265047	8.536501671318947	8.393173758216772	8.529130579594947	8.384008616106838	-0.5505841706472796	-0.5685278167884844	-0.5522212896839381	-0.5696711744383068	0.9977315978313377	0.9978698909469819	0.9978165279265707	0.9979022582081268	0.0814971384210799
TCGA-NH-A6GB	2.6088013094046922	3.060662011320624	3.0486186917714693	3.3717128019733074	3.758992875954723	3.452540507992153	3.297512021915475	2.4437945324615837	2.8580719964348993	3.453114113747534	3.5033482767967077	3.3027996956476664	2.6732439831539057	2.6306402200863204	2.0444060095118473	3.362605681935121	0.004075019729706879	0.00454464816925289	0.004129284619239468	0.004533713939977013	397.36634223006416	617.084465395996	372.933934748988	592.418357971252	0.552638564128144	0.342418000161982	0.5786236419880705	0.3659997925021036	4.814641330397086	5.021780347942058	4.77892273779481	5.002267032984251	0.0002541298924783472	0.0002122795548376493	0.0002610012837619199	0.00021586737223339134	8.447528725914783	8.307955210798166	8.438098193818695	8.307434818053046	-0.5266189184420893	-0.5438103197528789	-0.5287306287337049	-0.5441269133481278	0.995669361802797	0.9956608668074125	0.9957968545891459	0.9956735929965828	0.09160829879012129
TCGA-NH-A6GC	2.5826347560335083	3.4941178963328396	3.80469293437218	2.8083206473233515	2.8621448570349717	2.801643245843252	3.190046114297919	3.8122961771932378	3.138786552632705	3.146920482808802	2.706977811937883	2.363433556205298	2.4111680358809444	2.6186166940429763	3.1393075079732977	2.7815421598913974	0.0047503738836116634	0.005138571831484169	0.004800056399620114	0.005033398858142433	279.8593562738268	496.08729454787687	318.76717795124915	446.76010169368953	0.6274403352379231	0.36091506558885844	0.5618090591614786	0.445355997896495	4.434735739935887	4.778028283765669	4.563116146974529	4.678356060283107	0.00034198136095477084	0.0002611027225148322	0.00030827824288461465	0.00027746039686979656	8.432463329599935	8.348896313603813	8.433099118696566	8.352345880107661	-0.4858531583539303	-0.4920720833161709	-0.48436051885397197	-0.49292530739503126	0.9913800817274153	0.9897202652195932	0.9908537917910247	0.9899554404866708	0.12882811997713728
TCGA-NH-A8F7	1.7106745210748322	1.857352661174845	2.211117932940441	1.566528612615339	2.168443112189722	1.9499645425968795	2.352534769869402	1.8526104883815049	2.276560982227807	2.5254215483010296	2.1909328022566603	1.7693325438850203	1.5565815210427552	1.9892375512726355	1.5661856739555378	1.6133805934164192	0.005493745680503822	0.005705972520138183	0.005542287534552089	0.005715558327395614	277.32043305119515	416.41948215463185	254.50872820699905	432.6689759374425	0.5734642090580365	0.3675508133832636	0.5903314726343115	0.3481151378661622	4.48193506935644	4.703153800218751	4.45343595158506	4.720714714190758	0.0005698205134827158	0.00045807605488288775	0.0005783761579067692	0.00045155620487759523	8.187156654130611	8.082296695108631	8.184925941349379	8.071562810670896	-0.4906366116458241	-0.5020144910500185	-0.4917390910524741	-0.5039334557246702	0.9906165694968275	0.989611869052842	0.9908030413388543	0.9895810329276492	0.11852170566875207
TCGA-NH-A8F8	3.9206002661290187	4.399075003200664	2.5547846869478272	4.873907976057748	5.771443952541563	4.964229355468683	5.77202096004085	2.8901310276680734	4.0385275145641275	4.128083576701164	3.3810038977931356	3.02782160927948	2.912627808172836	2.8808445004161287	2.9774820148352124	3.728951938289228	0.0037096063938619386	0.00413654564113899	0.003748390119573794	0.004163629618131989	536.0504252385405	985.7884553595742	577.0414103865819	703.9325279998069	0.5809567565076498	0.2771958321278924	0.5395035908673864	0.48851268667640696	5.013460076438182	5.327703718386726	5.0801729710272445	5.065014019997293	0.00021120794131245738	0.00016474701880112111	0.00020198928812174965	0.00019995665369509444	8.639010462821364	8.494305940365491	8.6382082797223	8.507707592942369	-0.551980453195286	-0.5704958326796384	-0.5513939504306441	-0.5691841756780222	0.9971547347670048	0.9970792808290359	0.9970726654490984	0.9971769372716506	0.08325435879664494
TCGA-QG-A5YV	4.70103931234797	5.485680567581468	5.514199646172653	4.572743713561585	4.805009427675121	4.27828988073804	3.5113831886451257	2.304084175011653	2.969204642819731	3.421120507046673	2.791747957966672	2.7832272808981613	2.3642854379632046	2.9068266298569565	3.50508859301117	4.561118430259876	0.003858289463966534	0.004274298017253246	0.003890897538734651	0.004322693259320526	645.9323456049971	1057.0446042156627	631.2594613807548	997.801575657818	0.5889264227711796	0.36455414331237235	0.5966298898063253	0.3907070540122083	5.08329948242464	5.318119799522338	5.07362143976947	5.284748231724197	0.0002410779530507642	0.0001956857103532855	0.0002447772082437183	0.00020142580032320422	8.54597885849798	8.411709148115218	8.539811741945165	8.396930792383612	-0.5712591476648597	-0.5864814833226552	-0.5720915002491143	-0.5885950022235298	0.997580058797752	0.9975856350772863	0.9976387546089179	0.9975198192289805	0.08310646429865219
TCGA-QG-A5YW	1.4605944166260112	2.765969433050518	2.710815314788055	2.458190395808298	1.978414338437022	3.0976794635547504	2.943218655157247	3.2671888085127145	4.119118348178221	5.017575802924853	3.8490808192919364	2.558877498740196	2.5758221728950583	1.7682329901035319	1.9977972020614707	2.085017310711261	0.00398470105725968	0.004441312231659553	0.0040025083044041496	0.0045655413576048695	453.30195475449244	730.9164342620985	514.453593134686	786.5260115496454	0.5906589594100472	0.37637502089161523	0.5444174470297292	0.34086002221355166	4.860337821016272	5.0984010760662635	4.938843080414579	5.119131303982551	0.00027798139845633933	0.0002308043437348814	0.0002687667956157892	0.0002232658097934991	8.508395260510287	8.375256450909234	8.501302330795038	8.35203913563166	-0.5414011739709892	-0.557730084922286	-0.5421895220473768	-0.5604853573848341	0.996029475686288	0.9959503674834486	0.9960597374418156	0.9960468097226454	0.09069414516932067
TCGA-QG-A5YX	1.2967242951119688	2.089720236292559	1.8624441972144952	2.5251063753808975	1.4796053985560416	2.025984115702777	3.718299956343666	1.7669534048582374	2.326725167359158	2.7346038066808234	2.332558583377284	1.8069709783046632	1.6555651892251773	1.7105798866885606	1.6045533865052128	2.004644234806729	0.004695215099901961	0.005125000723042275	0.004670886082453827	0.005022519704176998	390.3007558471461	629.0834886378959	363.9490510629451	574.1000490124303	0.5811394185109765	0.36217238368446564	0.6049068378426067	0.3866698969602991	4.720180324323073	4.944935829911426	4.686057358335762	4.92525045448694	0.00037512068254183365	0.00030583724130273473	0.00037755207280560537	0.0003070248122078571	8.343170487144572	8.197093438373507	8.338668924137929	8.2156841073588	-0.5245106483918245	-0.5422241712697354	-0.5255438682824777	-0.5395905801471791	0.995038027089213	0.9948689412024915	0.9949823054591848	0.9948039254553493	0.09951481471694637
TCGA-QG-A5Z1	2.21640784141173	2.494330278979724	2.783210109846018	3.172219792211947	2.8697623577247255	2.787965082373537	3.2939727995552732	2.6996794690927683	3.8220818607604383	4.06636645316956	3.193972251274958	2.380426250930761	2.0992368295641772	1.7235279009751785	1.4203193626214026	2.1698436371600467	0.00392706222393985	0.004399928301818482	0.003927758041694547	0.004389153755516428	435.8618850411142	689.8726846133391	420.2719790817528	674.8571001649786	0.5735407014602155	0.36448353925291604	0.5850004218904944	0.35687809150025485	4.863688137221611	5.067379929386083	4.849786448680134	5.078306889770542	0.0002468458826464862	0.00021036114801751074	0.0002508179961547603	0.00020418551843697156	8.466611877847724	8.328378394252287	8.468869644275108	8.330885815662166	-0.5406549496005529	-0.5575337996545273	-0.5408401113331376	-0.5568976025432323	0.996098412946003	0.9961201250776425	0.9961784149724601	0.9958997753789741	0.08781514894899804
TCGA-QG-A5Z2	2.2571713429966564	2.7603897956318657	2.4875323181402043	2.760981668680257	3.055937225289127	3.8771704144444814	1.708712480566572	1.7875740240634135	2.3141356002749793	2.7214283867402793	2.39404812737727	2.176263725183852	2.1222735900462224	2.0859610905368813	2.084562324451194	2.308662275417365	0.004084449007172205	0.004429605048253161	0.0041451717681396235	0.004422135924134976	438.720243142022	640.630508914983	397.22185962981274	694.8556545852979	0.6000094716533365	0.4172725756033121	0.6230421688126373	0.3824396863539775	4.8022558253077685	5.007303794082796	4.760101675945569	5.0432614382228245	0.00036397983508601564	0.00030111067535278573	0.00036849812583585365	0.0002928577953823137	8.516835597811712	8.40061827508556	8.508712705829822	8.395322737596251	-0.5186486484944957	-0.5318664273606704	-0.5214165538391958	-0.5323806473901845	0.9950254314006585	0.994832667381712	0.9951312043842433	0.994876282728346	0.09994247518159809
TCGA-QL-A97D	4.060778489973316	4.150131977058848	4.569956680324329	5.1727281019764275	4.964874122659887	6.110833513218158	5.236261180531	2.0964748829290683	2.9228403571338952	3.156485061385872	2.569587172414948	2.2055835415730307	2.448980626157601	2.7452101076747226	3.130021261121226	4.1449596563034845	0.005063759281423363	0.005365039303220185	0.005014421760398435	0.005390403233479759	565.7413217711178	841.6988086137344	479.2450293842662	817.9691737674315	0.5539440365584768	0.3582601382434621	0.5976019913863221	0.37247861285170625	4.833029576346858	5.033522053160232	4.7997946452871085	5.021001645908249	0.00027389827886458817	0.00022745819125929517	0.00027963476693132564	0.00022845680790682806	8.30992077586671	8.178673760383722	8.328741893201405	8.181148592244154	-0.5467212579468382	-0.5627474076031441	-0.5462654922104738	-0.5625147142730575	0.9956979190249747	0.9956102633979215	0.9958727085914723	0.9954527193111639	0.09641312532229467
TCGA-RU-A8FL	2.3107796866492634	2.9818850485934116	2.5675437418412193	3.4393464660297868	3.4187299896770615	3.325949060014371	4.220141323999022	1.8843398270448248	2.547402608410393	2.7649463733459596	2.395817595645779	2.243115639066975	2.229510691795936	1.9217014298514639	1.9469727358304731	2.1311283621034587	0.004834037429529	0.005178046080665736	0.004899991475655263	0.00517583630690196	430.78228774643947	646.6064418176189	386.0857205182278	674.5760152445889	0.5975207371376995	0.4038112989489727	0.6222361474028671	0.39764265087857076	4.716433029262475	4.9174984881039885	4.660809283366121	4.934765267750309	0.00041627905181962506	0.0003418818032722828	0.00043559547561264036	0.0003446342480426464	8.321852863443869	8.196058903638033	8.315082973500482	8.199974608540172	-0.5316895185711681	-0.5460143371059577	-0.5335292967973791	-0.5461083358114079	0.9930924173532507	0.9927232050488182	0.9934923568169245	0.9928930493005219	0.10521447687459895
TCGA-SS-A7HO	1.9514305709593482	3.039337086982538	3.4699152557287216	4.827750860475441	5.343343086922151	3.908839276961115	6.9976120606097	3.2009062286245684	3.5622792852272767	3.924328686968759	3.8243114670663187	3.4479838796166784	2.5903477513480793	2.96021045800268	2.931448317851867	1.9901026990223338	0.004020878695203146	0.004567216140302219	0.00395228873130834	0.004508971615088146	518.067877893461	829.1693315457735	541.7327401255184	827.6109082216177	0.5530834147716085	0.3236549544813305	0.5318273292673358	0.32655893121114926	4.979308501633713	5.197960392381719	5.032160037521278	5.2018019433351474	0.00020517437710211958	0.00017113317810997996	0.0001982492275283877	0.00017209868982501016	8.45531788641288	8.300475405906372	8.474886495190084	8.310632340537454	-0.568646225339693	-0.5884644623934492	-0.5665441616764131	-0.5873359689709459	0.9977643858524715	0.9979014266434142	0.9978172261819487	0.9979022927317016	0.07929981572050512
TCGA-T9-A92H	2.23574019949614	1.8420651978028881	2.650811157682668	1.593561458581893	3.0139926949505433	4.703716589252982	2.7143511632845008	1.8044800739887228	2.831113625244609	3.622863625882592	3.157407735635398	2.8285467219726312	2.3003524309700523	2.0076076632295385	1.9407059051058384	1.8808349978079908	0.004684228968275018	0.0050550610364573185	0.004699815399014113	0.004957837112274057	484.0693254071578	778.0514308313966	446.61884008243936	726.5977845002656	0.6014159388494336	0.3931940743934653	0.6201411838232875	0.4112858927979401	4.781219565710071	5.016444917162884	4.761873962083783	4.999224071208687	0.00038278279649933564	0.0003112560015966362	0.0003875634672046609	0.00031019334893768387	8.376872660809365	8.261600093243448	8.386991070833833	8.266673106185841	-0.5392805156844123	-0.5523208143864834	-0.5390763522612619	-0.5514791889534465	0.9945543339991458	0.9942177128267925	0.994651280398036	0.9940317097303417	0.10225993320733497
TCGA-WS-AB45	2.094578757133629	3.115907342098932	2.6443411737353664	2.492552078692722	2.974804100284961	3.5445101636927157	2.2339645284435825	1.057818973540435	1.5608595680391564	2.5181849756995085	3.6933503716394513	5.39389340474743	5.955428404392332	4.714983915688144	2.9445691708853508	2.644508803271708	0.006230952066644723	0.0061722914820034015	0.00638239030528976	0.006116649822161568	231.88527432501334	378.3834518043649	215.38634804513345	369.5769009753145	0.6778523776784267	0.499790555707774	0.6944154798978043	0.5009127786349898	4.337269485648845	4.604669255318189	4.3043520328760865	4.605164959600482	0.0007075120589148382	0.0005523387611452063	0.0007211248082150397	0.0005546405480468142	8.276272325335663	8.202738570111954	8.26442702004893	8.203965450674387	-0.5010059386662199	-0.5057464594520904	-0.5028769903355189	-0.5056908778574786	0.9912252385530058	0.9897606492225712	0.9913348060394024	0.9894377245158448	0.13515247557282098
[truncated: 520 more columns]
