# Supplementary material for: Deep learning-based morphological feature analysis and the prognostic association study in colon adenocarcinoma histopathological images
Source: Front Oncol. 2023 Feb 8;13:1081529. doi: 10.3389/fonc.2023.1081529 (PMC9945212; doi:10.3389/fonc.2023.1081529)
Supplement: Supplementary Table 2 — The morphological features extracted by CellProfiler from cells in regions randomly selected from the whole slide. [file DataSheet_2.csv]

case	Granularity_10_ImageAfterMath	Granularity_11_ImageAfterMath	Granularity_12_ImageAfterMath	Granularity_13_ImageAfterMath	Granularity_14_ImageAfterMath	Granularity_15_ImageAfterMath	Granularity_16_ImageAfterMath	Granularity_1_ImageAfterMath	Granularity_2_ImageAfterMath	Granularity_3_ImageAfterMath	Granularity_4_ImageAfterMath	Granularity_5_ImageAfterMath	Granularity_6_ImageAfterMath	Granularity_7_ImageAfterMath	Granularity_8_ImageAfterMath	Granularity_9_ImageAfterMath	Mean_Identifyeosinprimarycytoplasm_Texture_AngularSecondMoment_maskosingray_3_00_256	Mean_Identifyeosinprimarycytoplasm_Texture_AngularSecondMoment_maskosingray_3_01_256	Mean_Identifyeosinprimarycytoplasm_Texture_AngularSecondMoment_maskosingray_3_02_256	Mean_Identifyeosinprimarycytoplasm_Texture_AngularSecondMoment_maskosingray_3_03_256	Mean_Identifyeosinprimarycytoplasm_Texture_Contrast_maskosingray_3_00_256	Mean_Identifyeosinprimarycytoplasm_Texture_Contrast_maskosingray_3_01_256	Mean_Identifyeosinprimarycytoplasm_Texture_Contrast_maskosingray_3_02_256	Mean_Identifyeosinprimarycytoplasm_Texture_Contrast_maskosingray_3_03_256	Mean_Identifyeosinprimarycytoplasm_Texture_Correlation_maskosingray_3_00_256	Mean_Identifyeosinprimarycytoplasm_Texture_Correlation_maskosingray_3_01_256	Mean_Identifyeosinprimarycytoplasm_Texture_Correlation_maskosingray_3_02_256	Mean_Identifyeosinprimarycytoplasm_Texture_Correlation_maskosingray_3_03_256	Mean_Identifyeosinprimarycytoplasm_Texture_DifferenceEntropy_maskosingray_3_00_256	Mean_Identifyeosinprimarycytoplasm_Texture_DifferenceEntropy_maskosingray_3_01_256	Mean_Identifyeosinprimarycytoplasm_Texture_DifferenceEntropy_maskosingray_3_02_256	Mean_Identifyeosinprimarycytoplasm_Texture_DifferenceEntropy_maskosingray_3_03_256	Mean_Identifyeosinprimarycytoplasm_Texture_DifferenceVariance_maskosingray_3_00_256	Mean_Identifyeosinprimarycytoplasm_Texture_DifferenceVariance_maskosingray_3_01_256	Mean_Identifyeosinprimarycytoplasm_Texture_DifferenceVariance_maskosingray_3_02_256	Mean_Identifyeosinprimarycytoplasm_Texture_DifferenceVariance_maskosingray_3_03_256	Mean_Identifyeosinprimarycytoplasm_Texture_Entropy_maskosingray_3_00_256	Mean_Identifyeosinprimarycytoplasm_Texture_Entropy_maskosingray_3_01_256	Mean_Identifyeosinprimarycytoplasm_Texture_Entropy_maskosingray_3_02_256	Mean_Identifyeosinprimarycytoplasm_Texture_Entropy_maskosingray_3_03_256	Mean_Identifyeosinprimarycytoplasm_Texture_InfoMeas1_maskosingray_3_00_256	Mean_Identifyeosinprimarycytoplasm_Texture_InfoMeas1_maskosingray_3_01_256	Mean_Identifyeosinprimarycytoplasm_Texture_InfoMeas1_maskosingray_3_02_256	Mean_Identifyeosinprimarycytoplasm_Texture_InfoMeas1_maskosingray_3_03_256	Mean_Identifyeosinprimarycytoplasm_Texture_InfoMeas2_maskosingray_3_00_256	Mean_Identifyeosinprimarycytoplasm_Texture_InfoMeas2_maskosingray_3_01_256	Mean_Identifyeosinprimarycytoplasm_Texture_InfoMeas2_maskosingray_3_02_256	Mean_Identifyeosinprimarycytoplasm_Texture_InfoMeas2_maskosingray_3_03_256	Mean_Identifyeosinprimarycytoplasm_Texture_InverseDifferenceMoment_maskosingray_3_00_256
TCGA-4N-A93T	3.021397297616297	2.587412173899274	2.500746840940095	4.156779859365704	4.187499409742772	2.718183067461341	3.0178324476468052	4.760574313853711	5.361212439575701	4.910298598257808	3.5926910139318244	2.615186847072892	2.7821697160955714	2.198304943869009	2.5694995074508946	2.6124475275583405	0.0036877835086115847	0.00429218181075676	0.003589075273957612	0.004330354917245949	752.7896601228051	1005.7138459510667	638.408753845528	1019.9099615940428	0.39349763630324314	0.24213415220154155	0.4842081395934177	0.226688172299344	5.255767857204646	5.341159022588394	5.166244608575202	5.350167899085635	0.00016551295249789293	0.00015397011842599041	0.000177882988284795	0.00015480640542862503	8.513475732919156	8.354197790024312	8.545311190010061	8.3473799864872	-0.5805676557437872	-0.6022779743138559	-0.5771737693758708	-0.6032330303170615	0.9978489589633855	0.9980758160942629	0.997883743067415	0.998105220512274	0.06097802326483997
TCGA-4T-AA8H	2.6414792448040143	2.8291684832167676	3.106001191101975	3.763785750588438	3.7610270627358724	3.3118551542189043	3.0465615848736594	5.456766566370965	4.760546306639447	3.7454282485656583	2.7796627125923004	3.028407345791446	3.8271915105615464	4.32343574059141	4.019833845303358	3.9783352236074183	0.003055655976010575	0.003520950496575502	0.0030217206646665933	0.0035781785577131717	880.9678123645496	1195.899358818878	813.8406143712862	1229.001639314429	0.37779683462830665	0.19278352483042555	0.42950720658383296	0.19934432768955093	5.424836090599958	5.534084691023628	5.35316220778364	5.5301893704024545	0.00012505276775042992	0.00011451018903351329	0.0001341407943215085	0.00011712481730000044	8.773002290902014	8.624593238317136	8.789738420347229	8.613952342348378	-0.576029204754443	-0.5968011226209947	-0.5743939165983141	-0.598204569932275	0.9982964697451497	0.9984665710162772	0.9983099621159374	0.9985142844912451	0.05358224700600635
TCGA-5M-AAT4	5.171363201408007	3.0246160882287425	3.794423086151342	5.613906071901234	4.161894106258271	2.162114588081669	2.680304508672223	7.511539231421748	6.5297019587534795	6.0086168360430365	4.482856012548712	5.244139560703823	6.561278677181047	6.819932361638341	6.2109092716441285	4.338934886895123	0.0027554124367075434	0.0031634113797202905	0.002736367116591628	0.0031811235977759426	916.3522701974322	1388.844327823016	1008.9596276286952	1324.7363006236594	0.41571912309385844	0.16372154595488514	0.3633639097392596	0.19721912918661821	5.553889889325577	5.729961687024241	5.608026517212121	5.704823169932933	9.290332559703165e-05	8.09809670340647e-05	8.893768965798932e-05	8.254207185489643e-05	8.882735603630108	8.73307542221579	8.889697777294149	8.726623187635909	-0.5974772292828003	-0.6179120817160919	-0.5960875868769661	-0.619114917151659	0.9993361353848123	0.9994282907466071	0.9993247559154576	0.9994324177880974	0.04832795180104274
TCGA-5M-AAT5	2.8031981716440915	5.405799420823899	3.443067179396687	5.751999681894108	3.8319814462905866	3.8248951881279374	3.6293220869376634	7.317498036587254	6.308071952505131	5.843308509365909	4.3979850708009725	3.7883246654997085	3.334707791329121	4.098115301481982	4.5266377807396925	5.1709013084443685	0.003204844338714136	0.003721854113765058	0.0031127502096142817	0.0037226027400675886	854.2068727548838	1138.1278821450117	728.1991654709699	1100.490597784076	0.3622298568668935	0.18947146093305986	0.44138082480857543	0.21473278683609834	5.41808509646735	5.5191412378020805	5.347579786321176	5.500084601229574	0.00011671910198553622	0.00010869763235057699	0.00012237399222307755	0.00010963470109282704	8.709373825901329	8.560960649468424	8.741298587981834	8.555424476645795	-0.5831497718286728	-0.603667979375802	-0.5793688597226235	-0.6046091481338525	0.9986795844444409	0.9988258311805862	0.9986794179343648	0.9988629821318337	0.05385732187328694
TCGA-5M-AAT6	3.8371225091648222	4.704287646634906	4.924727235971089	2.54906196706933	3.3680954654133086	2.6513868054947625	2.891739464707824	5.707864934728688	6.111200133191803	5.9964132191505835	4.944653167440472	4.458230794467912	4.313024272671258	5.05608345763315	4.3662172440977445	5.855566012598571	0.002790290210477517	0.0032457478267492687	0.0027994891404015095	0.003224961032289864	948.60542401815	1588.6289380420765	1132.5318223927595	1442.2464887049011	0.5005946763496367	0.22162699257230098	0.4135815826822674	0.28379268880715164	5.527174039815114	5.748080485527646	5.620116265376267	5.703929888316996	0.00010233850939366532	8.622730518762157e-05	9.538095059636696e-05	8.917808997676858e-05	8.860918395999496	8.696802568865785	8.85578834101731	8.700854545766473	-0.6126147462308397	-0.6343396059415826	-0.6131523468593888	-0.6338932506626523	0.9994374226581753	0.9995277768722082	0.999446089731236	0.9995288699030765	0.05118112836074252
TCGA-5M-AATA	5.637609464287626	3.6967351881498516	4.753946784910683	3.7301866481883956	8.033716256662254	4.1692359146969	1.6540706739306583	3.1390403556978	4.533933503278972	5.539521945081927	4.41988122467914	3.309063921022201	2.9127220839432235	2.101228324979352	2.144366732862842	4.334157244128337	0.0031678824449313404	0.003603917966559561	0.0031413896833054535	0.0035649137392294535	631.8254014058599	965.71680176305	593.5825956792364	877.983982385729	0.5262936730191236	0.33034841229216455	0.548852000953768	0.37492444294818184	5.185746925678076	5.3771799454693	5.163806479904731	5.334010139401808	0.0001577542075808143	0.00013531761095219574	0.0001598485339156439	0.00013921518940360398	8.72137190225908	8.582076847117369	8.733128241726183	8.597708583314478	-0.5587570791614535	-0.5778966566990021	-0.5575729657280369	-0.5753287950726058	0.9983283363796144	0.998474447828015	0.9983312491546688	0.9984411545913637	0.07300343913516062
TCGA-5M-AATE	4.407976555672675	4.323115780606378	2.8531780899583277	1.819892100151163	3.358605095500592	3.9109514465139523	2.412992643622651	9.676289464853717	8.18511388655346	7.146095110102217	5.037876182025843	4.3329299562903465	4.4915792398002425	5.078925049129322	3.139504837178614	6.842256455903945	0.003454797591409904	0.004063274128434412	0.003383553065573297	0.0040757181933846285	1033.6154501978785	1503.8857095469189	1092.984383107708	1452.1109934543938	0.35969099645224956	0.12833783752395744	0.3279870391414979	0.15964676261217642	5.48897492798268	5.613623884327294	5.534443181452363	5.594878093950405	0.00010605150333080028	9.652346016951728e-05	0.0001021808950259807	9.797591677636581e-05	8.572511793862805	8.39967426985147	8.595659901729174	8.39642238102575	-0.6193548650755607	-0.6431464728562031	-0.6165747776132139	-0.6435695486984212	0.9991412808301804	0.999278213292991	0.9991370458239464	0.9992578075270119	0.0493958013417598
TCGA-A6-2671	6.542536572032813	5.617011480992519	3.9457494698824225	2.7469289523762965	3.7026289970576625	3.1422896696947	3.1385989402616863	7.665158620213152	6.6990563971955925	4.307187234500517	3.308481920615702	2.8149506051690354	3.272399119144248	3.648302464476261	4.694267207832778	3.1509785154808116	0.003388487296391085	0.003995221060165776	0.0033378933963213522	0.003980392288769316	1191.399120895266	1503.8862332905396	1049.6964991558527	1478.5303041223335	0.28987741269071937	0.15665681303042514	0.3616605938856741	0.15884751158639146	5.561925653496488	5.608991505761994	5.499510443110313	5.6073408443730655	0.00010357337719759443	0.00010015340063809517	0.00010842807842983195	9.990871667564536e-05	8.579158254262218	8.404022888452541	8.602241542212727	8.409521279126935	-0.6153061801465445	-0.6399029618109066	-0.612470633831315	-0.638897341241773	0.9992233597460791	0.9993416014377948	0.9992113577185405	0.999341251267283	0.04821402386503052
TCGA-A6-2672	3.7589912107059105	4.269947012283824	4.0496177431717655	2.7455978304477027	3.497741157072242	2.421582458371582	1.896166691322975	10.94504916165491	9.2703535105346	5.446434656157389	4.27234866629787	4.905673666017661	5.579145991605786	6.600013075988707	5.0876009443279795	7.112321469947341	0.003664340485215733	0.0043126040670916285	0.0036146713905391126	0.004398815986666966	1311.8238224199192	1655.4533030171422	1249.3069610305577	1726.0848646844286	0.29246999700602944	0.15201959360537456	0.32315705865342087	0.12682615823719018	5.601916474584215	5.639712239000912	5.581363879422929	5.6501946840550605	9.406795757456076e-05	9.170546914009522e-05	9.56826079847008e-05	9.116836998353813e-05	8.442137781903696	8.25896540951745	8.458209612937171	8.24398494420704	-0.6456135103126898	-0.6709932681032411	-0.6433828151765473	-0.6729846214780022	0.9994903632406648	0.9995834733628601	0.9994835455704763	0.9995793773415762	0.04383361977985715
TCGA-A6-2674	4.4542354414834895	3.0920286714534098	3.9798777782125994	5.10201364460763	4.6571117479235005	3.2851883075921324	4.064857501060993	9.713237512146847	7.815125271310127	5.037478154232576	3.7760026500012573	3.90675596731326	4.22545937669346	5.758541110590302	6.225145089371001	4.143953220893534	0.003428094617980358	0.004070474268824729	0.0033538933322570363	0.004056213416825026	1231.678041043456	1558.9934521709781	1101.86041680935	1627.7689108823713	0.3437758381903184	0.20171711384433766	0.3978227126671303	0.1819918352990514	5.590286063982836	5.644824625829404	5.546575583830168	5.660424198019074	9.58299025409314e-05	9.21514013189161e-05	9.90203385814984e-05	9.094750949134627e-05	8.570639689986226	8.394098058979331	8.593979049961263	8.393146901456076	-0.6360495410135272	-0.6602417552357671	-0.6329444167485379	-0.6600424241671132	0.999413588023397	0.9994951422731112	0.9994078904303144	0.9994881461695079	0.04499188789978617
TCGA-A6-2675	4.1051378616700696	5.332631874546391	5.456121129799663	3.424410541377515	3.0474998573988934	2.2530188540792353	3.089224584683151	10.844574266950739	8.586732234195281	5.538246898238359	5.945321662854401	4.401186531491248	3.320681669777274	6.145005832724468	4.851134061792435	6.423700947804823	0.0038833344647613457	0.004710335522500713	0.003908377218035266	0.004741210393039205	1202.4863725603175	1689.7785627285145	1217.6977352736606	1671.4360454208609	0.3635185692040033	0.14624030805566335	0.34441935019817066	0.1576944784054157	5.487509778265434	5.5803227167097	5.51397061469665	5.57257613966059	0.00010501267441340631	9.728670325478889e-05	0.00010187785107910434	9.827999298669287e-05	8.3393933807773	8.127940005311896	8.332563832670143	8.129230644730471	-0.6482583563713338	-0.6775075119008522	-0.6492250466819462	-0.6770966816512045	0.9994689681130589	0.9995636841331449	0.9994713864728773	0.9995603339330645	0.04846521853596509
TCGA-A6-2676	5.2269102329020765	5.082498818301655	3.0747548912144698	1.3966033620972518	3.0537520881756106	1.6783674337627563	2.5836118968034434	9.977417669021357	9.332197861275494	6.507403001288159	4.158647910333076	5.0006841184694535	8.728753584304757	7.1968177245843235	6.75213034828948	5.747130247727529	0.0037012890895807755	0.004431932247199934	0.0037016015570340535	0.004468471976031437	1097.1361500236703	1422.777797535932	1046.424185280392	1496.0551954719442	0.31598277796372753	0.14857063121853337	0.34349596576881514	0.12344131278805506	5.522230470218098	5.579564313416272	5.4963875445463435	5.595738581981249	9.989534744769341e-05	9.601780091317508e-05	0.00010167672877643122	9.507453267136462e-05	8.433108892828608	8.237885576966828	8.438451612545474	8.232783599440216	-0.6350242453736289	-0.6619885102798181	-0.6347020945302911	-0.6628294759427663	0.9994982052995521	0.9995916387942179	0.9994981118625335	0.9995925120566342	0.04714427836869219
TCGA-A6-2677	1.911514311407647	4.61812548514771	2.340321657056584	5.804403384151848	4.3063088534716325	5.855054754984108	1.4866159215643293	6.96172387489392	5.48193082534186	3.5430728488133014	2.870290442584159	3.076814827702289	3.441342425159805	3.565038698523068	2.244794783798668	4.9431121726426275	0.0033819011526611494	0.0039834333022907755	0.0033631064158520445	0.003978907376652768	982.2737715067927	1316.4107327197808	995.8572201706831	1340.6910888859811	0.3517290900799262	0.17897823075018912	0.3357522218319148	0.17302064315605928	5.452121315282692	5.539059573538508	5.471040325888302	5.546872957891311	0.00012130445819443842	0.00011358656345050921	0.00011971559916852106	0.00011293427601482745	8.56693595387775	8.385531546499223	8.570646232359165	8.392006476936231	-0.601724636484576	-0.627371259764208	-0.6010242413606877	-0.6263033518033285	0.999033463548256	0.9991825437820209	0.9990285976918692	0.9991863384082517	0.05277850608169921
TCGA-A6-2678	5.429120682960198	4.262747787827272	4.478221566606584	7.090143723819835	5.003210863986927	5.162179735233447	2.351334951374861	7.750719851531249	6.0427209268178155	3.736180881426638	3.5108712219921805	3.6937102779582154	3.0510167006777587	3.781295610412543	4.306100725931111	5.879253415619237	0.0034120782258867293	0.003918913746032364	0.003332544582750906	0.004059218110800221	1168.1817284917445	1414.9365402826115	993.188271383732	1586.329184251733	0.33765703585553003	0.22485152546834794	0.4262637453431076	0.14514104267396208	5.552203071418372	5.591164526329474	5.474598341198161	5.641182851037623	0.00010206052980786194	9.882116608663652e-05	0.00010837573236491408	9.53281840551591e-05	8.542347491803472	8.390965414226601	8.572593194849299	8.36216556859044	-0.6251689054083912	-0.6465328504248931	-0.6215368974929812	-0.6507078705778693	0.9993568722413312	0.999440512139233	0.9993451462439302	0.9994487598284716	0.047488825468130935
TCGA-A6-2679	6.214073539900556	5.614727701755176	4.396715923458073	4.513296151433451	2.231794981212624	2.3058066319899595	2.0284869285824683	11.744993578132448	8.383411324694292	5.141876824558191	5.234822165885707	5.161194635564828	5.480026688616296	7.906171947045062	9.663077743658727	5.274288678183362	0.003800522686489833	0.004591897761988275	0.0038313931962513877	0.0046606995697078876	1346.2749712190528	1846.4625556670044	1401.2253693628566	1854.7419397605706	0.33620933289095056	0.12941934587106077	0.306562066297995	0.12385317910878042	5.601791846415796	5.678202814067138	5.62910471758017	5.676754014344997	9.376521579461615e-05	8.857738488153551e-05	9.16818579977282e-05	8.902225493226795e-05	8.379616189023388	8.170702632061959	8.36808881790693	8.164222117089027	-0.6603646902704311	-0.688782584916468	-0.6618530390334191	-0.689569315138036	0.999691548786307	0.9997565704525319	0.9996989033560497	0.9997535111767201	0.04452045936510372
TCGA-A6-2680	3.6309312961806555	4.823502018673752	4.045604118507626	4.526960428874642	4.325192801786886	4.735007165676955	4.5558648896197305	10.968756872810719	9.396462398630247	4.886366949524078	3.3294024399128217	3.6463491735534173	3.193397718991896	4.35238112721314	4.755232444955899	2.9944699020359664	0.0038435980273260617	0.004613029696608545	0.0037572931156494194	0.004608056353492148	1181.75567173913	1511.7828302740797	1050.9340491290566	1534.8141125128338	0.30018645098421215	0.1550115396281759	0.36913858256884324	0.14000524140271184	5.503442264839782	5.5378989761548265	5.445301631537242	5.553212125481989	0.00010857375747657931	0.00010665037861799986	0.00011346683929790365	0.00010506089199676612	8.388980984503004	8.200605218308882	8.417816782396851	8.196463167136901	-0.634246729211948	-0.6601405868592262	-0.6305942673103195	-0.6612263679412403	0.9992841046286567	0.9994116957961672	0.9992640774758476	0.9993979983513055	0.04739047493770722
TCGA-A6-2681	3.5747655573827823	4.796798841088271	6.553192511242552	4.332810189466527	1.6031157293017442	1.8713719286701196	3.5317064022757605	6.546011970411368	5.925040182077675	4.94203581735456	3.684629120270798	3.396511043432234	3.4309281066360224	2.7502893609846923	3.5079860059071577	5.06150852274797	0.00331100187995889	0.003925058018760414	0.0032961374164964283	0.0038845088726698882	947.243917894131	1271.1311326966731	919.6281080473553	1283.7767343191074	0.3749134345242844	0.20504835868304158	0.3860532506060755	0.1999573650208046	5.450110063307437	5.5433979841135255	5.44475865887726	5.548861267899519	0.00011785557070901073	0.00010973059433696596	0.00011826623733820929	0.00010967691120551065	8.642703620482198	8.46781636325517	8.645685880266791	8.471612101315728	-0.5990331231957157	-0.6230197564814424	-0.598555259996468	-0.6222371064136191	0.9988780624266997	0.9990271296497608	0.998873718172708	0.999033019241265	0.05293410534112877
TCGA-A6-2682	5.782681646858445	3.6971209372352907	5.4759159556965065	4.779155502548598	4.870726741073591	4.002106499744811	3.9741901979838987	8.125820026161371	7.555811182763656	5.274294626487074	3.981104547423854	3.7211232934043057	3.7000725610257232	4.329102479780385	3.829486978426554	3.6342770685252614	0.0038934429957190935	0.004666470011596726	0.0037847875826453	0.004602285177596263	1129.0476192482527	1482.1150701994998	1034.824160759624	1450.965753332087	0.31507439808147336	0.16736354761335379	0.3690720078168243	0.17179960216722162	5.483596026105128	5.5349061463950155	5.44262421073315	5.533641056219248	0.00012162540253654067	0.00011936749339043472	0.000125911498191405	0.00011872363126255898	8.451518440170537	8.265025796631887	8.477737672268686	8.27311518478474	-0.6197007632665199	-0.6451252303854681	-0.6162385575638143	-0.6444138991997446	0.9990332659519192	0.9991618738629758	0.9990258570485991	0.9991996237179385	0.051454220591975686
TCGA-A6-2683	5.3129179974849405	6.012432291095232	4.735196152387571	2.7291419093447873	3.790565770489281	4.854485764019566	4.567636786814091	8.181627630298324	6.773897316314885	4.338431518206003	3.492151785542786	3.512899849764793	3.092658570248489	3.140217693172455	4.182869495394804	3.214152406666384	0.003802124252515277	0.004583165635196327	0.0037967317625721845	0.004532304585785177	1088.7779193891	1487.7197723524905	1082.5120324098507	1468.5579615625234	0.3478861017250841	0.15049027635319343	0.34501641712752135	0.15560478318183113	5.48472487444578	5.562569072432269	5.485175077698384	5.5647450793668485	0.000110934490313086	0.0001045385776917937	0.0001108842193733238	0.0001042104080049765	8.376752344496847	8.170317048985831	8.379021910239112	8.179769824224573	-0.6387872783227252	-0.6672792846118518	-0.6383719635526296	-0.6661116529446468	0.9994586712987715	0.9995583480684644	0.9994600150108589	0.9995596208731041	0.04857816708632381
TCGA-A6-2684	3.5788971590732146	3.7482955927229136	6.097227062337551	4.221623316578447	2.63197392445511	4.246401264418154	4.088998937042595	8.893220685150597	7.564041618719689	4.102122459968485	3.3342979340964596	2.420467380968393	2.3510136669520603	3.8647836810677774	3.265004826048647	3.3865163445443267	0.003998945568597692	0.0047945207452896165	0.0039944380370976005	0.004858524148401435	974.4516246506904	1308.223477673373	972.9034703700792	1373.8669151708589	0.36464477525696076	0.18807580926969897	0.35886344836775086	0.15060025353886863	5.383800229937217	5.453614762852847	5.393309847958649	5.477462444581588	0.00012555828196589901	0.00011870624195585299	0.00012389697230065383	0.00011676401176644972	8.331979489496158	8.135951659895976	8.333537419984333	8.120142105940532	-0.626701550182084	-0.6535781257752662	-0.6264825262807625	-0.6560124979183591	0.9992276835327628	0.999361251861256	0.9992278951706862	0.9993627778785498	0.05343834836191402
TCGA-A6-2685	3.219484549527606	5.0055656242319735	5.960788279274693	3.352386303126827	3.0791300699119817	4.250529566857682	3.423760031201344	8.676332200421543	6.897727506606488	4.0715414113760655	4.534880140066093	4.566849790136965	3.760584243471292	3.298819917719384	3.3551074185589185	3.533599614663481	0.004018135054912064	0.004843395165911235	0.0038972096460575824	0.004809517517948958	1220.7229216647586	1586.957023215434	1048.62950319769	1577.7010651268486	0.33911993125856554	0.17526692167964816	0.42229917716330073	0.1765299203139283	5.4924431358549795	5.544108987658832	5.426480226393171	5.542480265155858	0.00011657926244065158	0.00011249608052198807	0.00012300868695603708	0.0001119490667935135	8.308615841761595	8.115218011230326	8.343275844298732	8.11761534899566	-0.6493794848373607	-0.675626876118659	-0.6446732366506679	-0.6755132907260009	0.9994834227564479	0.9995646082294055	0.9994672439601575	0.9995541231261058	0.047634254358013495
TCGA-A6-2686	3.8714594099008472	2.8780197925983577	6.2267751108343985	5.420809616319192	5.076430713885666	3.7477046545683184	2.5062812684184688	8.622190494938458	8.033799895080676	4.379322816891143	2.5888314047581322	2.8060704658735087	3.9633101406752953	3.3216689476069567	4.069773548755272	5.674101813649649	0.003747687962774613	0.004512846047929512	0.0036532318347861094	0.004436041632525013	1143.3507029867055	1451.6120179324498	989.358763108197	1468.8142155933033	0.32384277867605993	0.17794021489263712	0.4025617726476758	0.1786782295469003	5.5225077114024606	5.562771556498848	5.458492019556256	5.570084992691552	0.00010710834577443487	0.00010487887721829031	0.00011236609276110239	0.00010402854977500153	8.433400009424323	8.245083311127233	8.4646720548871	8.253334886626035	-0.6336811544163712	-0.6592126277782598	-0.6295793879706851	-0.6584028668375062	0.9993639391721384	0.9994652717160903	0.9993505218763081	0.9994532580459708	0.04752228698170219
TCGA-A6-3807	3.8627452152265493	6.579790766604563	4.8056941203086865	5.575900563843015	3.479286369419163	4.052275801079062	3.4179400413434617	9.545563289476494	7.398941673564319	3.9456480078762906	3.097806070154927	2.9049923282446084	2.432632755103493	3.177022437046681	4.355915912706234	4.358305146344463	0.0037961845853345935	0.004532094659626194	0.0037758109133527395	0.004520296886552576	949.7838136256445	1296.18439693143	898.8622269204587	1271.6694019112097	0.3470457157564081	0.16364642009446886	0.37904521172423966	0.174226081239315	5.3849840279092875	5.463459771100544	5.359199050133391	5.453175637143714	0.00012593932884689358	0.00011856676839237093	0.00012830456809957686	0.00011914397503105955	8.412449458894207	8.226319502250373	8.420263582002486	8.223783228801492	-0.6114903847301429	-0.6377924939291468	-0.6105505755057065	-0.638119479455383	0.9988996789747541	0.9990613103320608	0.998890063132913	0.9990563761519898	0.05390164813044186
TCGA-A6-3808	2.998352101427691	4.678406498503305	4.442305370023316	4.2039277292571695	2.593479647156438	4.109917610739406	3.4452783447880027	9.822732276544528	8.153274809227547	4.617258002375329	3.4564364213914027	2.73849113388123	3.398873274072188	3.8336581170224866	3.385410669524229	3.1487731648385857	0.0037848429797138826	0.004584408527881054	0.00376829231886214	0.004605098946013096	1261.8078785455923	1594.3963481057294	1216.4336601202904	1658.6793023955017	0.3026954799986654	0.15102389608891453	0.3212766999872889	0.1327145304858605	5.5303236608210335	5.580674893368585	5.52178601158011	5.590766678221945	0.00010998116669196122	0.00010537687512466703	0.0001102926260334263	0.00010470488654167207	8.415923667114363	8.221826201621386	8.424437492448673	8.210213743762345	-0.6365747520035783	-0.6629904700149261	-0.6356403134466918	-0.6648778075740073	0.9993500194126119	0.9994498108930198	0.999351160919458	0.9994592720447616	0.04835053094435011
TCGA-A6-3809	3.9615137842569164	3.2943375069266576	3.7283679643504066	3.006425038322592	4.303796237020615	3.2283771262319454	2.791648204434906	6.612042250192628	6.915237081549521	4.216320906270578	3.6244646819194637	3.5416583966830735	4.008265339535108	2.9667025780543343	3.216515939438656	4.991995438396914	0.003613696071124576	0.0042946571927083566	0.0036173377866417	0.004321425506724501	1129.1770889374077	1556.554325619919	1091.2977573958647	1556.2555935914522	0.4053668583763234	0.22540053644553382	0.4220106985415725	0.22833465996845853	5.486953835430676	5.584488019807128	5.470243909367624	5.576620393392754	0.0001279152074296832	0.0001182833759229261	0.00012970965084576887	0.00011978406159577137	8.508164778213487	8.322144449359387	8.508230374990253	8.31838223999169	-0.6253963727755155	-0.6506924226447798	-0.6256322568484766	-0.6509039459214158	0.9992981825745967	0.9994034452414547	0.9992950507242637	0.9993975148282283	0.05329772057575042
TCGA-A6-3810	5.068203791903308	3.059251097880624	3.15993803693673	2.8040297318434204	3.2627660098196154	3.786466020673139	6.108278197781892	7.785130798646798	6.800925909823151	3.6525664018413075	2.816004002808591	2.348880153993694	2.345318348388162	2.804527072327313	2.0946319041452273	3.021219768662037	0.003605050917952826	0.004293409490436155	0.0035946693101370185	0.004294650079421257	998.0823907271708	1325.5319861281655	983.0623566849642	1314.6397628722912	0.34186836114424823	0.16999598705973312	0.34277622945756764	0.18041578779507866	5.422352401066432	5.505603908317325	5.429060191766314	5.494995461579475	0.00012468787196104762	0.00011638001095915322	0.00012338002622930362	0.00011814547279878706	8.483206433846043	8.293986790011262	8.486547924194156	8.296115676573915	-0.607853307106935	-0.6342695519681263	-0.6073137407426494	-0.6340090968192184	0.9988489599652935	0.9990010605002874	0.9988440180348802	0.9990137861474462	0.054193449833706914
TCGA-A6-4105	3.739623526208837	4.910726770845798	4.11735285444263	3.9351426185469363	4.183098519940449	3.769375411172571	3.111930684760138	8.879953397816939	8.728607405968837	5.074980868379762	3.532072760021013	3.1816253231162985	3.082288972376307	3.664487858858077	4.704111159068478	2.6327313477125576	0.0035794352379690956	0.004230104167059712	0.0035030697260694053	0.004295006753680275	1112.5802161015924	1376.1681560174234	998.9964604461203	1392.955053512328	0.2883934532888028	0.16311496116150453	0.3558011418687379	0.15627951249565475	5.52487233082264	5.569187446347469	5.476598397664441	5.570341541475782	0.00010149450033634614	9.821323552820469e-05	0.00010535686686394776	9.866418894903745e-05	8.46554000639476	8.287514322092315	8.49033116128149	8.2822881230866	-0.6244571457043537	-0.6498103922149484	-0.6211789820097511	-0.6506468752337538	0.999444593760865	0.9995449832199531	0.9994314829173306	0.9995344143720188	0.048356412064674704
TCGA-A6-4107	5.021146858873513	5.143850581746701	3.9886223102714733	2.970911198791718	3.9148672746430053	4.089891171260728	3.5321373269729794	8.407205103925671	6.611702599857038	4.083190774988729	3.2817850552917993	2.957968419095917	3.5655080023018195	4.7465687234641125	4.055096915972587	5.63870935952264	0.003569518205890383	0.004178404955260231	0.003504793638652691	0.004261901548637367	1375.2160745559067	1722.2730781797625	1249.0317822890868	1773.6698256089942	0.2913237774626837	0.1496402553139029	0.3507531577568783	0.1302365465215532	5.63571586205871	5.6790109178201105	5.596172156522766	5.6888296697984355	9.159202994965643e-05	8.865006531351902e-05	9.461178646881754e-05	8.85287823777129e-05	8.465589616479523	8.288910426862147	8.489211254892338	8.277699197947724	-0.6472503148808528	-0.672068573156951	-0.644133677906135	-0.6736096410770697	0.9996099537271553	0.9996867338950421	0.9996174309086451	0.9996952060092518	0.04330127708873948
TCGA-A6-5656	2.343712690701528	3.9457185747393777	2.132487701990909	2.4084689136331017	2.817345935836316	1.9827185140988852	2.992728165290515	4.174587087008121	4.425849698073507	4.584848411552342	3.2806290693899287	2.4590362624248217	2.113906216842561	2.2695806232957425	1.8196397488134142	2.024839599471058	0.0038860823684322547	0.004608522741963552	0.003883337626319172	0.0045891173283336	484.2762933472599	654.3552257086417	450.4465702961203	663.0994995818194	0.40486659022960075	0.24125935834149967	0.4414463113529404	0.23326946302894666	5.058469671588041	5.153086625863511	5.02162552336181	5.166078732759695	0.00018639021772724073	0.0001733844380271808	0.00019175006114506845	0.00017241287491592895	8.417567894784662	8.234882084297803	8.419487239306351	8.24108871221582	-0.5557379019032082	-0.5817669348963189	-0.5557944164595094	-0.5809051349164513	0.9978460730419124	0.9981909233003301	0.9978575312695168	0.9981573424327373	0.06895383723376228
TCGA-A6-5657	7.228420434404927	8.63872526168851	4.95634831232517	3.4808958649530557	4.777761602676028	2.733043540635693	2.822606586845956	7.82866013129124	6.698835795165229	4.559113810156388	3.7637017009789466	3.532896492889351	4.8161833828162175	8.38195013279078	8.919163036579528	7.585993819484584	0.003341536869077166	0.003881530820442274	0.0033411206721679124	0.0039467696011802255	1530.998846868544	2128.3518994617257	1525.8844421630556	2198.353669437907	0.4102277946466579	0.21412926323320852	0.4023478000446418	0.1784074928159251	5.658259160494245	5.770980737614995	5.669482784057184	5.789089578211307	8.941371957239746e-05	8.097860495339173e-05	8.822026347681214e-05	7.95755724790899e-05	8.575933813895112	8.407470550281866	8.576980894019744	8.39342485530266	-0.6477749145860401	-0.6706908165792925	-0.6472573037515894	-0.6726309299709237	0.9996486005275441	0.9996871363111253	0.9996556805755948	0.9997111041520271	0.04789440152899524
TCGA-A6-5659	7.618223449144437	5.868874665579285	4.587674368843312	3.4259841883643487	2.8595080567913627	1.9765983204877264	2.440265086195077	7.826501555464739	6.248203814154303	4.932923728638286	4.558211302444008	5.657981169266048	7.060975354475198	7.15535796175428	9.00777708337365	7.0295285501774165	0.0032684543997824863	0.003783542939364019	0.003204503852170664	0.0038132285573258353	1695.230039509537	2239.516362451371	1530.530292074495	2212.477990567961	0.3186129729898642	0.15120620436231366	0.38918105664290686	0.1624737875713604	5.758473271684724	5.832116245573323	5.703000970893617	5.818132404944714	8.00994528003983e-05	7.543637158073267e-05	8.41580081157885e-05	7.650985413030855e-05	8.599609870153536	8.435599583170895	8.625687502321705	8.433053312628754	-0.6490761262322764	-0.6718263242975515	-0.645445551957358	-0.6718992506661368	0.9997049073514659	0.9997568322602182	0.9996961301946297	0.9997515329021589	0.04245269495950319
TCGA-A6-5660	3.66469157797703	4.831201024620433	4.6339860375960225	2.4628941415207044	3.7980403066444253	4.131253328022924	4.847994185346156	8.015429461365473	6.6669082487743365	4.164091879736355	3.1822366660581602	2.848981866873841	3.247258031259497	4.878187100458771	2.671176949536674	3.4853613081924455	0.0035156049112566685	0.004165081007515469	0.003480180439208194	0.0041712956972333876	1092.4078283519193	1389.685383945462	1026.3088162650283	1404.6879817629535	0.31029299884311123	0.16037414571325842	0.3462155088659717	0.15927258952061318	5.513492633963603	5.570410735896995	5.487042385932108	5.569791713392858	0.00010264752608372473	9.830092144355918e-05	0.00010472197636418663	9.8492934060955e-05	8.501354936245733	8.317311848384739	8.514149739594126	8.316631983845319	-0.6213445033360068	-0.6472957286550104	-0.6197190891197031	-0.6474319636836317	0.9993893401270059	0.9994983407890782	0.9993865533018411	0.9994904528789953	0.04814266052676337
TCGA-A6-5661	4.789849408993775	4.488576148363652	3.4544830981082777	5.755642819444835	4.237508976646232	4.189656777605308	1.967472314611452	7.075460904802077	7.144663790294343	4.69692913330338	4.198784092205198	4.2909286310289305	3.2906331973164002	4.14090520695427	5.145701408485804	5.477129114966212	0.003757174225258176	0.0045107969382197	0.003734907520937961	0.004433232502493617	1097.614778630053	1527.775255580384	1015.8896863182797	1460.6953606768443	0.3811655841290778	0.18427091177669086	0.4250662141944871	0.21537823172382736	5.492490006902918	5.584307166299919	5.453061824899772	5.567695912153863	0.0001131349081134474	0.00010557523145425036	0.00011656977792315374	0.0001067640285544208	8.419258100968964	8.22221754649879	8.43075231171166	8.2387450320651	-0.6390724309970842	-0.6668472736741631	-0.6378603890670562	-0.6640553656437101	0.999418172475306	0.9995236481117723	0.9994169711570838	0.99950075002189	0.04952389379943283
TCGA-A6-5662	4.4799844134133915	4.546275599116068	4.906370649784662	4.657775642544355	4.805641258765912	3.2746646465300344	3.5134693329925697	7.628170818267638	6.440539810283222	3.820875112681856	3.0644925853366414	3.2802118383556564	3.221019269279845	3.0175962643211	2.6993286077421894	3.948343819740292	0.0036835762978259224	0.004322407376346123	0.0035484682453477507	0.004372409498335574	1062.049612969162	1335.1240372510342	915.200993517448	1392.6149879923476	0.3199199812784867	0.19020072988984957	0.41809173765284596	0.16751982214903935	5.446262952112556	5.502047304934237	5.375073393705176	5.5172143081708045	0.0001137698202225852	0.00010933334250774672	0.00012022083717524467	0.00010801108126560893	8.45453504509067	8.288364641987055	8.496655013561632	8.278407095363105	-0.6160696651804816	-0.6393566965532488	-0.6102612462864933	-0.6407443280760753	0.9990002679055093	0.9991279871474101	0.9989635727677523	0.9991421340028958	0.051443982773545234
TCGA-A6-5664	3.624506237337911	5.485339531154921	4.598252003280022	3.762874270007	2.860166690730537	3.7883098139317988	2.7870560953834054	8.057298325062844	6.7974273864101535	4.017766667582834	3.126860043581067	2.9376453328352787	3.308507275910872	3.5605901461919167	4.3436738266038555	4.509444808685651	0.003672264670795987	0.004469391446473907	0.0037385244640118507	0.0044805050880662445	1049.404429297145	1466.3913631934665	1115.3670613841564	1420.0222537555903	0.3490959757839204	0.13557681146655376	0.2988608814206564	0.15332753516242636	5.452803521000705	5.548231578898446	5.486397880235893	5.534680819377091	0.00011271711466792191	0.00010439884556757665	0.00010916876671837887	0.00010573002075802355	8.429453814641528	8.216609885091122	8.408786275231334	8.218495622358253	-0.6247673771763692	-0.6542746441628966	-0.6274608152707348	-0.6541372199598119	0.999327568508501	0.9994422955575955	0.999335498603128	0.9994530609001269	0.05092501906673589
TCGA-A6-5665	4.524992605191797	4.447917105333591	4.107477307750951	3.1459761614007267	4.412811020623014	4.22493376019726	4.038649944081306	7.882804396032392	7.698778623260083	5.013617699395174	4.080007195533617	4.0523021018039955	4.237540021988	3.592605947009392	5.02094942733536	3.795498574326718	0.0036316690083092783	0.004289214388435499	0.003592411502728343	0.0042966763249220625	1175.0614497897097	1532.9772558576954	1078.1658422691244	1573.798689950734	0.36296247163027123	0.20084187654667993	0.40506372237602983	0.18827655162094567	5.525200851964425	5.59668614454496	5.4867353557737415	5.605646156149429	0.00011020698732545267	0.00010395109536621703	0.00011329022088109607	0.00010341843174735788	8.464440859881861	8.282695391794125	8.478112917310408	8.280252266761169	-0.6363682990278982	-0.6617472225621074	-0.6345676271935738	-0.6622153397263971	0.99949214754155	0.9995880618468818	0.9994894744830327	0.9995851874815972	0.04857113418258317
TCGA-A6-5666	3.640810871710655	5.0467705578453605	5.723155876346642	3.4692241997409146	2.514008525889428	2.3994425793044627	4.055008313519612	6.509424389675472	6.465966470335283	5.1042039781369954	3.880863532635715	3.744798828769982	4.207622315080744	3.099537767632437	5.365698371874074	4.900271880639535	0.0033102487937752066	0.0038626632452125444	0.0032685879028376314	0.0038653284755575767	1244.74391378758	1556.8531507647049	1133.8535458419585	1567.1401181120282	0.30981459905690006	0.1812535039170821	0.3687702371811249	0.17789342005210468	5.616026804084085	5.663252198293976	5.567681671550404	5.666320097347219	9.783504541034104e-05	9.423316228697135e-05	0.00010193152162259006	9.431077672405608e-05	8.612460387857862	8.441471504322513	8.626365447388014	8.44088146814377	-0.622525238549809	-0.6464186679777807	-0.6208670650082342	-0.6462211809804327	0.9993868680931439	0.9994717174411021	0.9993824538089544	0.9994764000831869	0.04649423819547554
TCGA-A6-5667	2.2967406320537584	3.064951134899934	3.1041051302473006	5.2241844557122095	4.996518026104913	3.798630528469448	2.5110337795838835	7.844700346637224	6.518228274373548	3.6203601420125864	3.6281522401630615	3.3225996824770676	3.1191145472502626	2.7879513351633314	2.3183555269585083	2.0882529176230076	0.0039294498129590376	0.004776777752817198	0.003925170247657474	0.004692472722954876	943.7787085284742	1304.1205435942825	914.3195188267249	1303.509109908094	0.38454001601975857	0.19879287360845327	0.40794767051483194	0.19680258075678336	5.361964154549691	5.43585788493291	5.332263688043465	5.442558637683563	0.00013274961170827102	0.00012589066017611465	0.00013549306328378285	0.00012459261733530208	8.343443351014264	8.141841246123702	8.345070288081317	8.144843871324502	-0.623231971540314	-0.6513534910778225	-0.6233232163319454	-0.6509111938384738	0.9990819805951324	0.9992198024621596	0.9990759700473337	0.9992278840183744	0.05358222398516876
TCGA-A6-6137	4.521673466213627	3.672527610860827	3.864834838966453	4.122762968667891	5.107249613159352	3.0760824384130987	3.3294972250499653	2.9816529389400994	3.120876534334707	3.4719004567742235	2.715851384690092	2.3149104610169338	1.8546765033104617	2.6084647307838584	2.5757955458692754	2.38731611246361	0.003495389881198345	0.004065236310742796	0.0034770778769181877	0.004031925640420128	869.4314856065745	1182.543269529491	673.0915789693404	1050.1330252603582	0.4282398228630562	0.2625630996198898	0.5338219850644279	0.313500041576531	5.366340192224457	5.464774122352105	5.241941583026896	5.420710766724346	0.00017167642311644165	0.00015810531604786463	0.00018884495986117773	0.00016378185815409276	8.583296313829784	8.41165138990376	8.589574087636942	8.423365113931125	-0.5917264933540719	-0.6154785835417889	-0.5921856581694895	-0.6134182021515809	0.9986201904924777	0.9988424619726451	0.9986613809871348	0.9988144458720444	0.058430121928590026
TCGA-A6-6138	3.0179689494091364	5.800895052036064	2.7980102968639633	4.657569041683589	3.028521507617771	5.051934199395865	3.3439425755637067	4.507385372967874	5.276640268508129	6.425390012362124	4.710771312115344	3.599377434846194	2.9870328587625763	2.7092924057954884	3.3680396864059046	3.8906155916505125	0.003645697034028707	0.0043018108837809335	0.003660527471213814	0.004314970391743509	732.727305784936	965.2667146509202	688.3474193379953	1048.5975622831318	0.4118753023050678	0.2712756467829613	0.44446391756765313	0.22060710339471365	5.292146658720133	5.360962679277095	5.262086736943862	5.405776474587539	0.00014303022279072079	0.00013588294302436713	0.00014603384402086207	0.00013169627040516524	8.482444096638083	8.298588152434101	8.477948675013605	8.296899124963039	-0.5965779173071356	-0.6216290039453417	-0.5973951062831298	-0.6224250580071347	0.9988193076533383	0.9990017186308396	0.9988443077034775	0.9990214293370566	0.05810096940498082
TCGA-A6-6140	4.646400137692114	4.7931884615658715	3.4902165625860433	4.741515668886436	3.2383788064505628	5.423673472269214	3.756010798288783	5.09217935713124	5.136834543338106	5.53182376987492	4.23026525009662	3.3168913438376832	3.03367869527671	2.4369957414398216	4.324841121839186	3.3839494812010384	0.003526320152157134	0.004203110700122538	0.003566292285427762	0.0041883763200435496	759.8493560728643	981.8667637392404	712.084014830584	1041.8408225600383	0.3921641929579532	0.2513879095488107	0.42531372378094867	0.2189006650016102	5.343149336341923	5.397873184216343	5.3004554439677865	5.429103218766302	0.00013215645770946733	0.00012725519985213313	0.00013734786040677405	0.00012484107849666207	8.533017325163327	8.343638854779861	8.521837488051716	8.347245933740373	-0.5962160023684937	-0.6222284758984153	-0.5980447410850036	-0.621782777084098	0.9989587593490129	0.9991270241770102	0.9989882860530973	0.9991209762115292	0.05483756811434131
TCGA-A6-6141	2.9032009059475237	2.9729983380636784	2.984200782583967	3.8609565456755983	4.503583273111051	4.04324177834088	1.8704425725078138	4.135817692348206	4.120439778684484	4.462823826822194	3.5723444025032247	2.3613171382875184	2.0228287951770514	2.576340671025386	2.2340415050884492	3.255090241728224	0.0031198815783966055	0.003646004105201079	0.0031366517001897797	0.0036289375188575724	804.9777380995455	1156.0199300297966	810.4112539096374	1148.6753302746051	0.4466835489705598	0.2604203268313338	0.4490856412964687	0.259459142565249	5.400655496011994	5.525068129863214	5.396302466058089	5.527445260024658	0.00013230009700764697	0.00012121227705065193	0.00013365907272812588	0.00012107594930078533	8.728041881344916	8.55842872797525	8.720180118676279	8.562720572411184	-0.5875530103409948	-0.6101128358854254	-0.5884758000732186	-0.6093700932782337	0.9988708553755099	0.9990162147020208	0.9988633814726058	0.9990178586861728	0.055239887643384625
TCGA-A6-6142	4.3271615370607925	3.5122089279722606	2.1630654308261756	5.414420946975599	3.732470013313855	4.330959580767177	3.007913720593646	4.5211470535093	4.134666362239131	3.8497840544093673	3.228088657804942	2.6503171041819136	2.757756592314718	2.4284646881260628	3.0424098234677768	4.203013310997283	0.0030734608732242647	0.003597363255546248	0.0030671651178146657	0.0035556037577498204	816.4465506235465	1100.7990436649145	713.593001346974	1082.9295162563565	0.428396504493498	0.26243402508675573	0.4802721314430958	0.27203464469347416	5.416405974145203	5.526655491710324	5.35318953201175	5.5195348684885595	0.00012870296358250948	0.00011841155002345342	0.000134851649568533	0.00011846857495045829	8.757171212685105	8.587965589150604	8.756990542869403	8.601364600691932	-0.5856667227590269	-0.6086343202853824	-0.5862154694225913	-0.6066614456611695	0.998905814790848	0.9990727592756523	0.9989201190027059	0.9990502853699176	0.05383543454875464
TCGA-A6-6648	4.5056382134374235	3.932935134230502	3.318525300287299	5.333889270334046	4.348420182351458	4.575938125789239	2.8044245490156965	4.929072124501553	4.943119540344101	4.888650429787844	3.9463872187290723	3.371534505041824	3.438072220549776	3.348739824153917	4.525360745969281	5.236297982257272	0.0030845502663433017	0.003576864731013424	0.0031012155676262373	0.0035675078149489726	721.8782728336397	984.8043566799981	684.3865021420465	942.7084850523918	0.39799076358182145	0.22580422182756224	0.4292452725772954	0.24947618969790528	5.3670472337967	5.48190689482305	5.335986743825932	5.4625398436475106	0.00011759700853499478	0.00010730298039694974	0.00012031641520206539	0.00010915232749457531	8.706120541856421	8.540173116214186	8.699048930584606	8.544228247053729	-0.5759871251690465	-0.5996524772198015	-0.5772416879545179	-0.5990720716040983	0.9990339562504075	0.9991872305541403	0.9990471572682841	0.9991868435581687	0.05596822930138
TCGA-A6-6649	3.7744155540808504	6.394636904226396	2.1903716799895245	3.0273854490065473	3.323724509088991	4.1315769278694905	3.1469396304166257	5.600330910728176	5.361617390800768	5.204091588609865	3.8639473768890444	2.822524179957182	3.097397637951161	3.24490066063276	3.341070660074394	4.561078843941578	0.00343248324226645	0.004073970064840326	0.0034556878203066263	0.004051738961718474	688.2385607382208	898.3863759925555	636.7006062451079	863.0697083484762	0.33786363025940375	0.19414717921240796	0.3837363320234053	0.21418337759047393	5.3103241540319805	5.382823675885257	5.260577532184252	5.364870966205497	0.00013543150176544857	0.0001289027866433449	0.00014150974318083456	0.0001306872659983376	8.586832926219751	8.404539158538043	8.58170383864297	8.411315451446834	-0.572378996416269	-0.5981322873441518	-0.5732712085384981	-0.5972108802577492	0.9985492085371559	0.9987551563452262	0.9985705219504628	0.9987553295053218	0.056880354565432396
TCGA-A6-6650	4.017920275647545	4.271048232882447	4.05021293048822	4.473861123349469	4.542603437714191	3.5159990576419955	3.8818740116359147	4.732868107122031	4.018693286306223	4.14740010479182	3.4393939549476142	2.9401446159052176	3.0862386134885536	3.1977114158918534	3.0873072104643198	4.037528433902598	0.0032210773032569522	0.0038194588782893067	0.0032359850496658437	0.0037487057352101785	744.0949073369492	962.5254916124613	668.4943055321863	946.0895189717152	0.37736433291410876	0.2423514337980447	0.4360645904140282	0.24719417850531625	5.362381280003083	5.437634669764965	5.301803011649979	5.429833020341952	0.00012889444710796597	0.00012274824686780663	0.00013511547773706017	0.00012250760698075445	8.66926022894081	8.501978792133055	8.664572927213175	8.503454109057847	-0.5750461474929615	-0.5985660140886924	-0.5760993001318161	-0.5987639352752178	0.9988366562857888	0.9990077195142734	0.9988633052511129	0.9990275644538814	0.05629966222329545
TCGA-A6-6651	4.457979152297865	3.7189278408847377	3.652207083302253	3.5050642316143032	2.397578901145918	3.572687627664498	4.039203388772515	5.158705244111391	5.220886227522336	5.629785714661742	4.447468845754465	3.054947808973936	3.239267387812511	3.1815862890672624	3.720373139899413	4.211318087728025	0.0033978479145972337	0.004014450411772196	0.003467907594371341	0.004094755547958222	691.3849149382421	878.0822736225093	669.8120355019771	975.0909759042082	0.38585480580192316	0.270495355550618	0.4104170776410234	0.20126569587517565	5.309842664650195	5.3644244824136305	5.277229320071014	5.410949229379314	0.00013296784397456304	0.00012845670149900807	0.00013668230318812752	0.0001237595318309333	8.595686190690413	8.419237154750249	8.573290168815676	8.398816926695702	-0.5805937475579628	-0.6049136881853023	-0.5838019662193026	-0.6078069750614377	0.9986560817242988	0.9988468140890254	0.9986982495654082	0.9988657328455809	0.05709670064141671
TCGA-A6-6652	5.394093255365686	4.5265158125330025	3.2731743241097258	4.452454424672897	3.1252384610244683	2.4307410716265307	3.7155607612689994	4.574473141413878	4.553826084650591	4.083305327730892	3.144270679089609	2.873622892514678	2.3596727916624514	2.796451221250946	2.737797761868381	2.9532996164269347	0.0035455919703572467	0.004244555370459824	0.0036192932419977027	0.0041599321561513755	654.6180414688008	868.6189142725264	620.2651469257491	854.5824084908384	0.39427725612646014	0.23530559006614646	0.40872469161245323	0.24372612590710174	5.210473983267168	5.301471060918285	5.184381820491946	5.29965766239114	0.00016999367888987862	0.00016110667152363197	0.00017607807450454498	0.0001577093389932151	8.570163579728476	8.391256949492952	8.553589796811304	8.396040791680868	-0.5584919573221568	-0.583662110437326	-0.5611545242316486	-0.5831297412410568	0.9978720044677781	0.9981538578589434	0.9979568205442223	0.9981423847266697	0.06545776123990206
TCGA-A6-6653	2.8868659329385564	3.296788669234363	4.7882644747690986	4.122147002913056	2.0133670540642945	3.113439323376855	3.183208960765655	4.89511289831327	5.4734646482618325	5.548906436385267	4.167264104687133	3.004021527244392	2.5712862462400254	2.4772821166621397	2.6033229383269867	2.2713714332323627	0.0030723074294256698	0.0035893695286053256	0.003131320875122494	0.0035906744684173113	632.7247627401899	875.8444206257923	621.4465644994506	860.9000867112911	0.42897379243206923	0.2499427106397754	0.43574394022503876	0.2668495908409764	5.281226430015012	5.410387416554497	5.268692231011065	5.396784333573176	0.00013379366747911486	0.0001209544005124838	0.00013486870042624842	0.0001224430523100749	8.720593466080153	8.549590911809442	8.700985295378294	8.553059129590308	-0.5653716955812328	-0.5900986705300736	-0.5684993661706692	-0.5893440850881232	0.9986936848498229	0.998919074517116	0.9987395563132542	0.9988961426733788	0.05975197621225202
TCGA-A6-6654	2.0008866572829493	3.515910310169513	3.6428752068258925	4.169733297212558	4.4154802343786645	3.540156779345215	4.586291597659311	5.342688975968299	5.498641038065888	5.301940968251881	3.5588045500429493	2.774508648643861	2.0120791498578963	2.677946447899681	2.2436146913556967	2.423430098947598	0.003453455591710699	0.004073806133316677	0.003461073944137932	0.004096632577004587	739.4660200721628	910.245519435007	688.5915963688581	994.2096852296658	0.3531445430747298	0.2492637196694677	0.3918232117461387	0.18788445022395778	5.335199412041767	5.36656184919064	5.2973164263059225	5.421934950235282	0.00013764914081370686	0.00013543780963251885	0.00014139247273370903	0.00012904911879204063	8.586557472443328	8.414901554342142	8.585399874709648	8.403854536334416	-0.5799807208297502	-0.6042772917398812	-0.5802955501450245	-0.6060124453440822	0.9986814333843937	0.9988847384264534	0.9986964103646335	0.9989005195782547	0.056263418629820074
TCGA-A6-6780	3.8720156375075527	4.888759686839142	2.821108370556979	3.6305258361161155	2.6073308013755487	3.9343402493746362	4.306326152622616	5.119149134114619	4.794830707021697	4.080794990472095	2.8819133762330695	2.5046152711753753	3.6401344950807384	3.9225706056272154	5.536552956280138	3.8175512500080475	0.0032498710047361512	0.0038139772239469596	0.003221820087266315	0.003778545814498247	992.3573464105614	1408.4919792219396	928.5033821511861	1322.886655232137	0.3949170056615158	0.2022246355452966	0.43554594633009236	0.23538857965086024	5.50923727164646	5.609763369526413	5.4742805081866255	5.588867758462438	0.000111528296556667	0.000104219418618588	0.00011465094873391414	0.00010532593592828881	8.635831201444399	8.458271638977298	8.64458621042857	8.469839986892685	-0.6145999951164189	-0.6385950174263337	-0.6137556886870889	-0.6370174467570755	0.9992990260649044	0.99941875761599	0.9993025374433151	0.9994104040749372	0.048899000619555835
TCGA-A6-6781	4.207376400961983	6.552198798801193	4.205592655600298	2.4185231572742274	3.3191341994926797	5.5633478212051655	2.970198104557754	7.550960011553674	6.744348383337716	6.284622531511169	3.9877012775778673	3.741470678849183	3.328043945298566	3.9441405184495784	3.804993216757545	4.336639077625906	0.003360715629770979	0.003961034252077371	0.003361925637130764	0.004068344520199431	835.6446604036024	1151.0279238802684	823.545407376905	1128.343908662093	0.35682320719736904	0.17097793370815592	0.35277787387640497	0.16758229017583642	5.3829878289398705	5.490246649784083	5.391177479095851	5.479662149130926	0.00011590869656532506	0.00010715757983124456	0.00011417129600437925	0.00010762388397866823	8.618500319044813	8.45012255097591	8.619461777668597	8.424644789039032	-0.5916124116058301	-0.6146026306917266	-0.5914193512900686	-0.6181182678453659	0.9988766919681825	0.9990194610250935	0.9988783127000451	0.9990672819817797	0.05374795528850055
TCGA-A6-6782	3.3940641864754024	3.3681524128174454	5.174403771592476	3.7136408619862546	4.757314264934858	2.9963001567006313	2.5707196409368134	6.039584757987475	4.627191300946917	4.249125245037388	3.3861542579359676	2.494592018802503	2.6988877228298143	3.7044948414067065	3.704127298577021	4.007243622261023	0.0029907266841901086	0.003535630069892297	0.003002100288110008	0.0034515295596372363	771.6781155622134	1106.9345897498602	806.7941496530829	1009.4553208412685	0.3907516844394239	0.1830558388916437	0.3628150749039999	0.24711064088325022	5.410601206272846	5.543838700817995	5.44379020392616	5.498150783140954	0.00011792655513797036	0.0001069610752877925	0.00011454871316744571	0.00011042790160732368	8.793529862035422	8.618150814505166	8.788801020408577	8.641014851136196	-0.5747413989885717	-0.5991891347840941	-0.5750944715510315	-0.5959183895904253	0.9987578235699459	0.9989496728209474	0.9987568493880441	0.9989208951128962	0.053547429707358596
TCGA-A6-A565	1.8947888719704127	3.12183994961066	3.5368861387729313	2.034057221744116	3.6485399622512613	2.726461708939338	2.7806746040782158	3.4439654352300764	4.488204417376304	6.211630045310173	5.837509788288199	5.024460685623888	3.7177965988078965	3.515403330715142	3.4757187303148287	2.3390465135494565	0.0036210689679994543	0.004123181922919791	0.003587424402189601	0.004098764274910796	477.0796763701433	733.7216284815089	451.7108816842179	689.1136070674269	0.5155042620670104	0.29887124583590874	0.542730216259919	0.35365025944009854	4.989029942977473	5.192756850896716	4.962595136434419	5.141085270213488	0.00020860628454814415	0.00017716483845723192	0.00021343511542974393	0.00018310493306248512	8.580379115194892	8.439231986012658	8.590006347759912	8.443272815182828	-0.5425101411807368	-0.5614650224457821	-0.5413468964680545	-0.5607406165730117	0.9968460594240255	0.9970935413390142	0.9969117974347674	0.9971064381825898	0.07878610253676759
TCGA-A6-A566	2.6216952464009355	2.784791115450275	3.0444840305798833	3.9280964122505293	4.3701780461512625	4.658696328190222	2.646429117433483	4.868613563636954	4.5227705926881745	4.738356773693331	4.306980997584319	3.0810075070569787	3.4091722507011286	3.5464310120961255	3.5016859871100023	3.825597658771833	0.0036238646490603095	0.004228030274968905	0.0035394379868172433	0.0041547099860133625	545.5601463130718	794.3378673682442	514.7878572294029	786.4878353087012	0.45296919370586614	0.2507222576805493	0.47814009509699823	0.2496967554931233	5.112775623318871	5.264659968469868	5.10041437337407	5.273267743136107	0.00017178303080777726	0.00015213153015646784	0.000173094452182246	0.00015034409131855123	8.544400869905592	8.38344378731118	8.565638702982294	8.397280155328763	-0.5600733548011892	-0.5815557237359403	-0.5575728280727272	-0.5803669865456637	0.9976852121819856	0.9978340918558913	0.9976478460096234	0.9978699821526756	0.06848968369713139
TCGA-A6-A567	3.161123623156532	2.1735976868464966	2.2675321817408607	3.394828118683541	2.797471353976854	3.1773407835373533	3.444239542949745	4.798545888878197	4.461420128942354	5.055541637946088	4.037574488867171	3.2073801554046217	2.9048625451004524	2.490872791025383	2.031941320684795	2.486686840897415	0.0038111428169876425	0.004458634446345787	0.003802625699765	0.004459391097538631	367.80190932948506	549.7615174695816	399.2678853419163	580.8641503184912	0.45971251875659097	0.24832837703072802	0.4159545627544638	0.2179782880058406	4.889279337701205	5.060842539938636	4.949181064327595	5.088381850889752	0.00019843179939218978	0.00017354902929770245	0.0001894952072294993	0.00017097383060967047	8.468609830853673	8.302368137600114	8.471013462422896	8.303169503172365	-0.5257994356266451	-0.5494281905638727	-0.5257276161061272	-0.549530968827946	0.9964782580727917	0.9968957239654656	0.9964710657894801	0.996902798834535	0.0786902920732138
TCGA-A6-A56B	3.060056246387284	2.7660332916365316	2.435806271996999	2.4688519568960032	3.0440500203441605	3.804923524820599	4.250355432670721	3.3597108453073057	3.5940467501280313	3.888306173080059	3.3394481534355185	2.4148314967893003	2.157468795143292	2.0478841994289056	2.3394902267897555	1.5432489795899447	0.0042929789883551185	0.005056384982643311	0.004295365062221438	0.005052758468109911	455.2153667700075	687.5338471497839	480.77178837869354	740.9225144640114	0.5008381619946057	0.30579473837200094	0.4912167504854607	0.2646436020145099	4.896089142958784	5.054007030878372	4.920631038436704	5.093680871430053	0.000255985721589214	0.0002281870618791952	0.0002532309129642983	0.00022186992762875368	8.338801589875056	8.168938575207399	8.341014130017404	8.166563064095083	-0.552733041080829	-0.5756129166948308	-0.5529486539114582	-0.5757572787156967	0.997055123248746	0.9973741402935233	0.9970875265963948	0.9973914200596667	0.08271459724636375
TCGA-A6-A5ZU	2.899314877999549	2.230604584420884	2.548969706231309	2.482699964819817	2.7300448278037575	2.0218288532669715	3.4523049868436675	3.1443691237803693	3.1660088844892553	3.7429068906865157	3.0967466890189983	2.392798374606285	2.024182939660278	1.8850321797762073	2.054704322838412	1.7993043512110074	0.003593997162551413	0.004104899134120849	0.0035955125563209745	0.004157867090797834	460.95540540809014	713.4621636346887	485.8515087160415	729.0094258061882	0.5181426645659709	0.30557713932063096	0.5004044760543944	0.2966475128510538	4.98775414094237	5.182772021361084	5.020166446806238	5.195275404358163	0.0002180207235690838	0.0001880967019203029	0.0002138086756210162	0.00018627415485757172	8.60929849452032	8.463606614347372	8.611153103539198	8.462002411465798	-0.5346307486437095	-0.5538303476442974	-0.5342208308209209	-0.5543941891318008	0.9965008133754117	0.9967251213887537	0.9964890323272508	0.9967681792296214	0.07961163254370017
TCGA-AA-3488	3.552855328158098	4.1943864313317425	3.8864595611372468	3.3719082658663897	5.305878286847073	2.0241237213926615	2.3655705202549417	10.18910811222146	8.463998221059775	4.898924062693703	4.243717756098808	4.280528568452089	4.095760737718186	3.3247966206246238	3.5786646825047153	4.9227283439858995	0.0035498977386796606	0.0041774543667689144	0.0035595871454760612	0.004324172614243849	1242.0139429512885	1693.12978710494	1245.6306073959863	1790.3570348687226	0.39221592566983854	0.2063342223345061	0.36698377706298047	0.1631680463757677	5.54427572683707	5.631517792138595	5.56213201482039	5.657278450720562	0.00010244359371972316	9.548463940364458e-05	0.00010048588118623434	9.393280058854202e-05	8.492488151476685	8.310891486012194	8.4886556089186	8.287428321720618	-0.639769976123638	-0.664355495044338	-0.6400317662944432	-0.6675161382748647	0.999434559569885	0.9995310886415834	0.9994344899932561	0.9995370461197799	0.04874033489723811
TCGA-AA-3489	5.171930603551191	4.311952890576929	4.948215548740668	4.563584459662697	4.56511354950861	3.817548516966854	1.4664339093332537	9.009062125922846	7.667779010953126	5.0494918664220725	4.160554738590076	4.569971105948945	4.839790754779988	6.427731736384995	7.355579083080774	5.6886297635535366	0.003587652684006169	0.004251743636760316	0.0035267895655121525	0.004242143094535539	1410.0937754197091	1819.6308890313683	1263.9636755339955	1801.2409791620414	0.34088939238400645	0.18369106948137595	0.39940597207773176	0.18784230696961357	5.634748872815471	5.692671541210806	5.592330670529061	5.689333753711687	9.381168423385266e-05	8.991586371101773e-05	9.701023212517087e-05	9.002237111555452e-05	8.485526892018022	8.303732613491793	8.506693289207991	8.300097936685038	-0.6525952882607797	-0.6769853957833548	-0.6499226440153063	-0.6773888354305978	0.9996264069959488	0.9996902225880636	0.9996344874456756	0.9996947168325279	0.0445658520155998
TCGA-AA-3492	4.572905843079736	3.7181286291061757	4.53226456510541	4.3568401539639945	4.492858829210433	2.6781723819655148	3.3658934635658886	9.515618901864302	7.323083141213655	4.41489200522299	3.539280966050214	3.856143361712471	4.058259616541613	3.632601856930572	4.0461555689917095	5.198427336023684	0.003850950826194725	0.004662851188009172	0.0038789073640032408	0.004642848820877663	1183.7143346335376	1591.5653656275913	1207.9887949834886	1582.3152725608822	0.3209075093333858	0.12697560839001756	0.29933829171870396	0.1288131987075831	5.521843240301115	5.586553011849345	5.538406658106571	5.587915853840864	0.00010328857374398074	9.831521448760145e-05	0.00010190629902680367	9.781433165414625e-05	8.354518659187766	8.143508640243034	8.348094837857568	8.144033993163601	-0.6475264689682996	-0.6764966250061781	-0.6482081007263427	-0.6766326195844604	0.9995492372748771	0.9996234382695036	0.9995408987954337	0.9996211312627611	0.04626272069806373
TCGA-AA-3494	4.783079986971637	6.309832419852223	5.00388107372824	3.4499831044635623	4.410069541766047	2.3451963951413632	2.6528187705657698	9.457092689458259	7.484046246955478	4.694031124731382	3.756636358549827	3.8176656665254707	4.219708200824416	4.093559668532795	4.365089294044604	4.736317600569683	0.00546298722240309	0.006070586483051504	0.005454483047364573	0.0061033218469346414	923.2872668221293	1284.890418544725	848.263191578717	1281.9929911035426	0.39552070846554394	0.19677483326357575	0.42862268195905956	0.20165328716582476	5.260887470982532	5.370042944038885	5.220106140907595	5.364320181502313	0.00015454134021469153	0.00014159428520623852	0.00015920025240097693	0.00014250533551964434	8.311343698111576	8.137848913859907	8.323492580937376	8.139608834106067	-0.5961812820532447	-0.6205477460162471	-0.5948727273168232	-0.6202476990804764	0.9943655595866095	0.9942188639760644	0.9945760735743591	0.9942373693028814	0.06923084254839136
TCGA-AA-3495	4.983183284130499	5.60480746399364	4.664351441518996	6.084554580567246	5.593339819362189	4.148793323171629	3.989730909641028	6.630913196046303	6.006536007394256	3.496250214205154	2.956286720497843	3.5450741162338266	3.4048855780663945	3.6426861594267215	4.065427673475797	3.4217838264408056	0.0034091204399022065	0.004004743892756346	0.0034075435765293636	0.004037046148821919	1349.1957550709549	1909.7257028011636	1346.4834346423725	1897.6892112937728	0.4203520348387428	0.21840342823080983	0.42144276532393543	0.2218334307931732	5.614354356311007	5.723214322517834	5.613309210309042	5.721104274992962	9.871550762884908e-05	9.019785856791577e-05	9.898967916384593e-05	9.043667828406262e-05	8.53597099867037	8.353016365015517	8.537353724534942	8.35033618313864	-0.6479119082713685	-0.6722768907702139	-0.6475838652178438	-0.6726759569947165	0.9996345813195248	0.9996923673524214	0.9996268454981702	0.9996841280928723	0.047913916510172475
TCGA-AA-3496	3.668461776436438	7.1308493535634145	5.962800185231612	2.8913534212290553	4.347636051919295	2.5846869327183573	3.846757782466205	8.41018152998442	8.261273976550882	4.759793150681901	3.703494877353492	4.306577909879087	3.766900635165712	5.142902434008963	3.0517382193160216	4.6322619187407765	0.003566039661994297	0.00423285425970864	0.003574453183539435	0.004265956758601216	1314.7880008105578	1735.256851359742	1307.8315879539527	1847.883624957108	0.3749584521596469	0.21597910436390141	0.38387340249434504	0.1754256146651319	5.609164738333391	5.674007563024904	5.60233751109285	5.698276290487721	9.61415873398441e-05	9.162273695483324e-05	9.686210562772725e-05	8.988182521849258e-05	8.460078137516886	8.271029840528396	8.460530175224566	8.257328610653158	-0.6550480558958627	-0.6804587053353018	-0.6550910958892048	-0.6826231132374669	0.9996754269280216	0.9997326917434689	0.9996697807297668	0.9997405957694822	0.045517392679782595
TCGA-AA-3502	3.1264230364811647	3.2834070069526446	3.85155560281063	3.234340714933103	3.7307924500636687	3.150579282665096	4.208027879142777	8.56714706448897	6.36027836909551	3.433533652607062	3.135501424690915	3.4776260071302714	2.6945528806279655	2.6408477149440963	3.3383249109460738	3.4550111308322022	0.0036264915799581387	0.004294708821260529	0.0035409822534138167	0.004266971580405637	1461.142838540438	1867.8063537310707	1282.729257555752	1802.5704467319044	0.2887346414105268	0.13696692928620396	0.37405298748360427	0.15698556679417944	5.6654963762809505	5.6995726299990235	5.602708507770148	5.688841496023211	9.290995573390266e-05	9.057151288941851e-05	9.796729211401536e-05	9.127819042255915e-05	8.433423883739088	8.242270962280696	8.463881082864377	8.251644394801188	-0.6578443225424729	-0.6845403993238197	-0.6540018764357717	-0.6830211986885385	0.9996812658959111	0.9997368152560266	0.9996714880385987	0.9997373675623751	0.04129195024832268
TCGA-AA-3506	2.892576794175888	2.643628583209353	3.453823038112409	3.9109083468523678	3.5430509575075573	4.791710223202478	3.3034618650322582	9.251917305387678	6.364147548442365	4.0126505585282874	3.238456718009714	3.1155441852267365	3.5819636638427257	2.5597236056801833	3.0444870183442716	2.814578292592821	0.0038500798131743097	0.004530446818866192	0.0037710751256777087	0.004702194581471677	1103.1088152013397	1386.8792278521134	989.2205143581381	1438.6515339506907	0.3118753362470714	0.17166170764370253	0.37575994677172014	0.14618655004935466	5.444152820329134	5.493769346913373	5.39550754434733	5.500200831505567	0.00012126882913059093	0.00011628218503779444	0.00012625134287254814	0.00011625549864444284	8.37867588068429	8.199071624041819	8.40277482321688	8.178316427889222	-0.6261141089511689	-0.6506032981099459	-0.6228153694415316	-0.6535824396073754	0.999095587489416	0.9992022018163816	0.9990806899309584	0.9992199244008718	0.05067082179280051
TCGA-AA-3509	5.878386599631764	5.138399338641671	4.134469510478893	5.0423390788112235	4.285815646598139	3.0487417359410984	2.4345631803268826	7.703440065363476	7.350517858876399	4.81313844822464	3.565224389327674	3.1258211868384205	5.685283768995579	7.5441225303812685	4.683535748289004	5.670447624594297	0.0038218417282383415	0.004582433424938686	0.0037631741468223457	0.004532758060164428	1188.1176555265333	1527.87159893918	1093.5937710956139	1507.889029616184	0.30883011583501896	0.1497555011348532	0.355628449108404	0.16358429621761342	5.527554804920593	5.584117824239818	5.492661360022961	5.572140233817769	0.00010804977863651533	0.00010410470461311185	0.00011071673380879331	0.00010491040394998727	8.401800581221046	8.210203243954501	8.41633770645783	8.211273248739877	-0.636491746852615	-0.6629912595317023	-0.6344677049569644	-0.6627142469681833	0.9994120225087156	0.9994939375014018	0.9993909742998198	0.9995036465789155	0.048681900103926194
TCGA-AA-3510	7.720433454340712	3.7135574053400444	2.338320694795345	4.818812319642357	4.567298951401002	2.1772838718844536	2.004955591481118	8.765254105338062	7.161887177019273	4.375798830305292	3.596142635958542	3.933673193039842	3.6138618487679124	7.1841943843301035	6.914007852016554	6.768837197950799	0.003674745722095698	0.004422808472919076	0.003676582994480244	0.004369588308505487	1506.77364525385	2076.1927506062734	1523.2298705435458	2036.686766327969	0.3588767309990367	0.1538907578370682	0.34684426929836626	0.16994649426363626	5.670901703959413	5.749419052069475	5.682692565872035	5.740609388175717	8.995947685144498e-05	8.454220859968916e-05	8.895691235665052e-05	8.506770465479352e-05	8.423103192162461	8.215632423548469	8.42007071998945	8.224558745808473	-0.6686088601097729	-0.6963627280597515	-0.6686796383704687	-0.6952124048984959	0.9996703874799194	0.9997244040209577	0.9996768390226813	0.9997193621317954	0.04287585945355154
TCGA-AA-3511	4.705583414226387	5.91892273581048	3.707411990371624	3.6795197963216983	4.364754102394032	3.341734855250904	2.6808857403647175	7.493397321988778	7.121266073137649	4.975348840441518	3.58746826623661	3.781273500905054	3.6516821113462403	3.5548317530395166	4.433691417146955	6.062328262090021	0.0035813685513982796	0.004143714907002613	0.0034945197410962054	0.004335288670434235	1295.111718582684	1587.1552901150646	1173.8183229817926	1779.4369373978868	0.3389356270353729	0.22828843459118867	0.4012149862977307	0.1484684639709809	5.585135840671828	5.618742333191734	5.534282998977512	5.661478403037872	0.00010098866063742522	9.923161991839678e-05	0.00010556334553978437	9.603534272158309e-05	8.494967542243025	8.336484649762646	8.521947655668008	8.293614805690622	-0.6407042136168104	-0.6621751176642007	-0.6372085911207174	-0.6684699179726774	0.9995040622759649	0.9995689401721695	0.9994937583550282	0.999589408656313	0.04653166339318545
TCGA-AA-3514	5.839428790507129	5.425291381380504	4.511290851354955	3.4032222501317198	3.801696740295871	3.6395291855382843	2.877318516738845	11.504317345635913	8.555545216673682	4.834063259834296	3.3821517049695826	3.0099084583288755	3.403251892775756	3.69957102218641	5.856466825484383	5.433253289689148	0.003731035021123559	0.004490744942107866	0.003761630351297042	0.00455370692134597	1218.1853620889328	1645.948274580506	1252.3994077307214	1682.4875275688228	0.33503723258408524	0.15765869680898903	0.32520484062649097	0.13384300164990423	5.557732535336536	5.620337629594505	5.571799746391887	5.631565260980599	9.829808791356864e-05	9.419131028961116e-05	9.747418674337315e-05	9.36353950466158e-05	8.429987770481427	8.226968139705777	8.421455910517471	8.214887280130553	-0.6475883423905637	-0.6752453490979108	-0.6485285610794368	-0.6770522879747485	0.9995519174788734	0.999631854663166	0.9995457845764565	0.9996333061727578	0.045473397169111085
TCGA-AA-3516	6.5766911173814595	3.7498379407663394	2.7761243742712765	4.385156107400917	2.46767425466912	1.3770606838119892	0.8919530051473854	10.722163938208285	8.47763701516269	5.712083892739729	4.740422017258571	7.0326884335626785	9.04327489255231	8.581938187280361	7.894263375672168	7.67364201125378	0.0034505916013133947	0.004066053263759216	0.003483450991632757	0.004086279710223298	1358.0296623422732	1846.625534563083	1404.4704585543539	1922.3054801051064	0.36284403873576954	0.165323821517589	0.33973389097118667	0.1407738889954362	5.64836540933288	5.740328200429251	5.668721864152447	5.756283409776671	8.747743146329402e-05	8.094356022815875e-05	8.59028747573849e-05	7.997125530514222e-05	8.528339226533596	8.342639684173845	8.51544202556006	8.334955042953322	-0.647648555717049	-0.6732437816518121	-0.6492713576419078	-0.6744192689985483	0.9994655301313919	0.9995277368763678	0.9994682972927934	0.9995262877087503	0.046996409258788924
TCGA-AA-3517	4.590540451804458	6.864505896559973	4.899270472512665	4.644371484303764	3.229934939584568	2.108417285529409	2.901215882868399	9.428037323071448	8.168829755675379	5.162109920884681	4.171882377054712	4.764315076050531	4.936999792467379	5.082904922937462	7.187794557270543	4.947622273394944	0.003509015267569962	0.004027907340407624	0.0033971725466728432	0.004163599106044337	1563.061267955045	1777.7873451379342	1296.5920336390984	2041.410841592555	0.2724302651343966	0.1928640866081673	0.37852181468767154	0.09705857284399172	5.713349139774436	5.717478244227319	5.628807779827261	5.76766227180309	8.403699468082691e-05	8.37642988871576e-05	8.991141131686577e-05	8.043659570138823e-05	8.501603676137268	8.349263893352422	8.54138923346315	8.306691868067572	-0.6534342876848424	-0.6744119142514613	-0.6482175277093227	-0.680395113817725	0.9996417406281136	0.9996930032502102	0.9996274947745895	0.9997093925340109	0.04144887937508913
TCGA-AA-3518	4.786877848638324	4.8572839671458174	6.311432009328078	4.834570476629165	5.19739406375622	1.9765641684042357	2.239997421596671	10.236879007925982	8.094183115640819	5.245041876109445	4.509594560478507	4.307168035525205	4.934692591612825	6.643541062757253	5.665877244991709	6.587204628703406	0.0033917636826339497	0.004031296811930188	0.003399882388980462	0.004037018710567381	1555.4913426243172	2074.2406502439353	1575.9368482391671	2125.219615937967	0.32714219748758855	0.14827554081635816	0.3166341844975847	0.128281880915371	5.7124584400958565	5.775038185707017	5.720692613432621	5.787177651282255	8.250115638537397e-05	7.854320110265282e-05	8.190412097495341e-05	7.761977244087913e-05	8.515085883237239	8.321972842603293	8.5119285469322	8.316722503650233	-0.6605741976345268	-0.6869289481495623	-0.6606204907024711	-0.6875361845960051	0.9997112073680202	0.9997691799027782	0.9997115291053332	0.9997674441910424	0.041046141316162764
TCGA-AA-3519	9.024670326775073	5.910349493308619	3.903823306779233	3.0427498428838273	4.097307629251568	1.4174373038161867	2.760707459838928	9.017175834963401	8.352715129766242	5.507264298811401	5.039250081452049	5.431826737362938	5.046756150951902	6.110912240314408	4.854355164713626	8.234307158063023	0.003421012896089776	0.004004468094661884	0.0033859437959839573	0.004007061697447743	1283.8515873391189	1681.9853122525024	1209.4386420272442	1736.6579628858904	0.35725842608536	0.19209786547650692	0.38973965109630365	0.17291671445655302	5.628483810525471	5.70281802598612	5.598862604031638	5.715415030854851	8.99393457001458e-05	8.459560805445085e-05	9.243452713197558e-05	8.361534473526891e-05	8.525293449064444	8.347924538477887	8.5362329735037	8.344493612034336	-0.6453829856483593	-0.6697315651006082	-0.643739351737864	-0.670270650915539	0.9996562811560168	0.9997145390774868	0.9996546708244397	0.9997153991189249	0.04653118698342951
TCGA-AA-3520	6.821822971942235	4.876075155622897	3.5021463762111513	2.108930135282288	4.17411504312749	2.2705704902672315	2.0912986443166286	10.47525975240079	9.709526306815285	6.02935548749032	4.411521744974176	5.455664703310317	5.713493932990059	6.889709035833851	7.909688174946128	5.737985484203344	0.00350639582871914	0.004181620964546238	0.0035257950849237056	0.004226132837328605	1470.6366569141585	1930.0499216461901	1466.0013742111146	1968.3016633997422	0.3207966377416848	0.15069435087205965	0.31775813433938027	0.13546030685262453	5.695817750103733	5.749999117827054	5.69677884838953	5.757840471731198	8.364329026931805e-05	8.046943143132847e-05	8.344654532736925e-05	8.005784277706177e-05	8.483255667282675	8.286697978465613	8.478065767766935	8.278058909214202	-0.6622354530173038	-0.688948750721043	-0.6628959409212823	-0.6901342595869507	0.9997188961740304	0.999757412527046	0.9997257178899734	0.999763260543605	0.04108378143515531
TCGA-AA-3521	3.853430002693211	4.370330863230718	5.135047309705738	3.94877786091344	4.3794869518876345	5.49783355447008	1.771221024416403	9.469377445830762	7.30874018534374	4.849328473256103	4.099714481627979	3.3422903318182953	4.357369495170608	6.638170981333448	5.455792840856016	5.7704675226998665	0.0035002898896039493	0.004104723067485175	0.0034547581560193485	0.0041164075687765925	1208.2894541438638	1501.5396874622945	1115.0780645671507	1557.0817721883639	0.2978939018913672	0.165681043648028	0.3395549539635624	0.13570348803381843	5.5712601955872945	5.61558723000277	5.543002605661004	5.636018230237861	9.468700945936496e-05	9.14537138781515e-05	9.639157727150206e-05	8.960517750269983e-05	8.509217993422975	8.337078106859302	8.524974577199412	8.324399503894563	-0.62831273171006	-0.6526193657811112	-0.6263277496888999	-0.6548240150331908	0.9993440388700991	0.9994340448315918	0.9993301966139252	0.9994528075073049	0.04750100412043411
TCGA-AA-3522	5.183874104003245	4.758768425383934	2.635016607034441	2.8855580822628353	3.3370386717127047	3.178150652283925	2.5287036762585307	11.070253088807886	8.677701585266329	5.594303210831027	5.982022508129844	4.811519357969012	4.509491239317407	4.9806650193381135	5.2975257135256895	4.9962257510716075	0.0038279737520901555	0.004615335617175145	0.0037866385425633134	0.0046202702092692375	1555.6815031725696	2072.7602288347744	1452.0265221585928	2076.226840210583	0.3369518337953294	0.1482484268463451	0.3714576236146999	0.1472823397241734	5.66410759686986	5.7220171755896665	5.636770544230958	5.720865163324035	9.067664724630824e-05	8.678949944823595e-05	9.269063288455957e-05	8.710066546196674e-05	8.35730358774151	8.152630577720386	8.370649683780924	8.155164199360255	-0.6758469623519675	-0.7036651756503053	-0.6742036492537088	-0.7034173012550695	0.9997690170713079	0.9998197307725062	0.9997668240039651	0.9998115371869808	0.041183926632560985
TCGA-AA-3524	4.921334042821996	5.204716422987159	4.269805944283945	3.0892105149213624	4.55763420949056	3.90633092188981	2.941611183140411	7.218402504159425	6.369956125025169	4.86652922180864	5.946631296563271	5.797171174526565	5.0546636374964455	4.777410766121814	5.927888199317682	6.602775201537776	0.0033522069353733633	0.003958970187538504	0.0034399452243031917	0.004058311133175865	1104.994412977987	1602.6712848259122	1264.1117554538278	1793.122580067556	0.49190136723051875	0.2936488090768418	0.4201019415288229	0.2219067882179993	5.491746753560574	5.627532388363302	5.565443094946987	5.68068439383485	0.00011349967975951581	0.00010145076392839251	0.00010653333895372493	9.698917099028209e-05	8.595558659506745	8.41474131651922	8.566607697210488	8.39381471744558	-0.6332644380222345	-0.657683254277048	-0.6368278677641072	-0.6605794540249644	0.9993905423754131	0.9994799597329109	0.9993877595210586	0.9994875093327334	0.05446916241682947
TCGA-AA-3525	4.044663782334734	3.0202482081899267	4.5209030892938555	6.193032765261957	4.68612789161172	2.18794939034891	1.4086674164246482	10.789308039892644	9.715159846753663	5.606051880715779	4.883563826073435	3.912227671668846	6.3729763220222955	5.964182365271624	6.358831993815146	6.43104732718164	0.0038334835223612107	0.004544979005931459	0.0037970288813700312	0.00462795410131517	1609.8071637467044	2100.253309065399	1525.1884574611568	2160.389719600705	0.32384281681940336	0.15225076779061392	0.34911381171674033	0.12947436916403546	5.679808809627894	5.7295219792530645	5.666853276719976	5.737081686678749	8.947886106254124e-05	8.585129377269144e-05	9.002374784148179e-05	8.548379219287115e-05	8.352131095182942	8.158870217966928	8.36403006197314	8.14294522103093	-0.6761449756460596	-0.7023550310132982	-0.6743816837155812	-0.7047070750714853	0.9997692157849956	0.9998124819163281	0.9997677140777735	0.9998156260692848	0.04148754966727051
TCGA-AA-3526	6.183579557289712	7.03386160239327	3.5842351585609125	6.318647603392297	2.990577312616063	3.5247453833886278	2.4836695651408984	10.171851868936619	8.265644728541282	4.457066031689233	3.4503932902345813	3.5197902813455886	4.716760490345222	5.17220518767961	4.367029297914322	6.400725174109837	0.0033912190015944845	0.0040651259257639735	0.0034382038783382705	0.004049687955886436	1265.2566073823077	1778.974556851535	1364.2042578184166	1749.817763020586	0.36223906686338936	0.14905183681440082	0.3145369043653322	0.1670603184607427	5.611500450992112	5.707743870004179	5.6509935897773325	5.694198740420558	9.074321615146001e-05	8.401474895178554e-05	8.763736555196469e-05	8.519882767470153e-05	8.537749673339905	8.335964594542562	8.52082526533252	8.340997679573956	-0.6453544118490819	-0.6731650318921995	-0.6472737626006494	-0.6723136359817092	0.9996463242470083	0.999716794515469	0.9996506223808218	0.9997137078563879	0.04450499910091479
TCGA-AA-3527	6.00686031860975	3.960571629792936	3.9517109071790752	3.613821371047369	2.918277776413343	3.784048116213134	2.078323528112806	10.919402915776667	8.229259451407264	5.242863165205415	4.448441229481088	4.4271570566865135	4.408785425139977	5.1175190120276595	10.425196683372901	5.718344536090888	0.003658932681638295	0.00440156212517667	0.0036661751397460618	0.004379777062242732	1533.0421781725804	2093.498063134538	1527.4892601718761	1968.3028653560154	0.31250461343738173	0.10782197465072264	0.310902774849945	0.1502922699289238	5.687628521141546	5.754837777812751	5.691558064036858	5.7258174084768045	8.527390012000849e-05	8.113465098960809e-05	8.50030680810898e-05	8.312437449656611e-05	8.4284360160426	8.218094673420662	8.4247278586391	8.2314009660943	-0.6663308549395642	-0.69502222377935	-0.6666766148165667	-0.6928171065254098	0.9997357441273363	0.9997898063786833	0.9997346181384721	0.9997828690358067	0.04134957289542253
TCGA-AA-3529	6.939001367091999	5.646557803544626	3.753681813116852	3.6792959032756207	2.3380893684558375	2.016732413270432	3.9058757975841933	9.79771736989505	8.839888243333247	5.614853113517296	4.630874120393213	4.342675715421762	7.716591308472033	8.029517258898867	6.059565274091187	4.823697092268981	0.003520071624127389	0.004199368920381862	0.00354210168212984	0.004196715542161815	1118.271820633237	1489.5394465178153	1150.6581681269295	1534.4085671437783	0.3415072141885012	0.16272177099055138	0.32057215557741026	0.1469960462313202	5.553291669512247	5.633202169624427	5.5704968485739945	5.64134097718591	9.561783356598565e-05	9.009454792784892e-05	9.422699476934826e-05	8.96306171859588e-05	8.49998688233207	8.306253133975188	8.491489607898101	8.302473329893969	-0.6359395475550348	-0.6632870406812514	-0.636912535131854	-0.6637481345515749	0.9995385674836282	0.999637157338113	0.9995590281993909	0.9996459082128265	0.04724601161031053
TCGA-AA-3530	4.601269644834771	5.680611617136858	2.612600018521791	4.417114579756152	3.3628922944596513	4.087224127121333	3.830600425865144	11.436403317269002	8.772648332825021	4.7995503646194	4.27887478372762	3.784364829919094	4.970255202161843	4.861363417567886	4.206140494925836	6.381991418739499	0.0038185154768573554	0.004612807985504193	0.003854001453428666	0.004600400443744792	1401.5942779212903	1936.4584538675088	1482.7448380353787	1890.4306023498257	0.3222757776318316	0.10449737291680847	0.27980778285934327	0.1264656515803318	5.607632643347611	5.678026563836138	5.641198260688831	5.664598201674557	9.104837016664301e-05	8.589091647662531e-05	8.84626087361914e-05	8.704392302561605e-05	8.342920432348413	8.122627755436122	8.327955375463763	8.128024136627952	-0.6667259829816201	-0.6973066879945908	-0.6683555000269429	-0.6962899371747178	0.9997064220717459	0.9997708195909675	0.9997072375191085	0.9997648182841561	0.042411509967567415
TCGA-AA-3531	5.251059403013837	4.612139442392158	4.150037902298151	5.09588121346673	3.5193137264161174	3.489602013713554	2.3750506407216156	8.163275646246461	7.865597827014862	5.148451421176015	3.8338044173671455	4.523246900778074	4.165151375231908	4.2605446276381125	5.366277348651837	6.651980120486012	0.0035470829035659313	0.004207432464841987	0.003489024319170329	0.004169427062845877	1340.7164170677736	1754.1248666095082	1228.2155107716242	1717.362339768707	0.3250625463664355	0.16338714448452574	0.3829755155938489	0.18505051296870034	5.626734042029396	5.688476684034097	5.58240844364866	5.669876911241034	9.31708397265871e-05	8.87215780255486e-05	9.609391365349202e-05	9.039212941237491e-05	8.490135650819056	8.305771861893971	8.510565062270187	8.314468466811773	-0.6452074171515856	-0.6710057945297991	-0.6425818556703415	-0.6693841124159207	0.9995069119361152	0.9995733599340537	0.9994995240865951	0.9995655435671664	0.04503501043247635
TCGA-AA-3532	7.843372358298463	5.447813271828199	4.594062751267156	3.138095422972733	3.8969700422646025	2.891045049251238	2.787447320410462	10.134894140362013	7.795870482455394	5.071732860922592	3.7662343458421796	4.415139974413541	4.769106246184123	5.203321101395945	7.539316814515664	7.030144378673967	0.003501551690745073	0.004110984328898691	0.0034651418817419916	0.004142352555256264	1222.0624475700672	1564.6221368367483	1140.7857009724971	1591.647369991939	0.30199017348945506	0.1550009397860818	0.3496972720667548	0.140571708592747	5.600617910379531	5.650929222396721	5.563123294444421	5.6560670641269635	9.122869111380044e-05	8.799379811580333e-05	9.424100295079757e-05	8.760459157832263e-05	8.50970368462944	8.330593463795504	8.52494907892214	8.32479279100935	-0.6354546857692412	-0.6606828062949618	-0.6334637405347491	-0.6614020369578205	0.9995436763598688	0.999626297294844	0.9995444119164975	0.9996189650800136	0.04496908250951427
TCGA-AA-3534	4.720152548711735	3.610815234666233	4.7706848541130595	2.8226818640760127	4.593545276402941	3.4830180678420546	4.914036963375223	10.14271158133066	8.601697985627029	5.151952304889296	3.811695336212391	3.6456636634164292	4.241478206047953	4.8399985037528666	5.778957944466548	6.723433509065491	0.0036955916626766326	0.004273005546048744	0.0036288478563032372	0.004562298958190539	1066.367900321106	1262.7261374867524	979.2545873068696	1427.3204583891745	0.2818821843978464	0.1940321264607281	0.34127795320526405	0.09971602676404467	5.506855327416709	5.518579184684548	5.463002629347654	5.564582148578998	0.00010078429326338794	0.00010074019240332049	0.00010431460772364549	9.740393865543057e-05	8.420744599009499	8.259436593255808	8.443052873091737	8.203215707087661	-0.6303184003078832	-0.653226347020513	-0.6274681701381123	-0.6611967534393743	0.9994007223121324	0.9994930168684084	0.9993869147781382	0.9995347911391061	0.04633766884558598
TCGA-AA-3538	4.000921736213966	5.559560938415519	4.634865550171101	8.35670960333815	4.989611943610076	3.7528739110102536	3.9702333423528797	7.736623613630495	6.562670401461654	3.8906383028690046	3.1487085413925846	3.067378879285004	2.510875653430555	4.5866055697625585	3.371628672034245	4.07812307898689	0.003336937166498109	0.003973864304014388	0.0033164384424353073	0.0039037188680380508	1166.6213314374224	1613.2776594914515	1142.2808102584581	1539.3152978038158	0.37031626951734725	0.17683022228589096	0.3845062832363054	0.21147196361629966	5.5727220069207535	5.6710637544398725	5.563744655634962	5.648097312194364	9.82991972704381e-05	9.111044675373558e-05	9.905677894582995e-05	9.279105693697171e-05	8.593755997847783	8.408841197305184	8.602615920440664	8.424897980360374	-0.6295865962415248	-0.6551470940395524	-0.6283641505719118	-0.6528705382272109	0.9994370425916821	0.9995369000939033	0.9994437904847239	0.9995171967839489	0.047493907556912913
TCGA-AA-3542	8.045142564046511	4.738593614523025	4.334348810706126	3.0496279776591897	3.974175164342306	3.1863327136372646	2.2290690594641114	9.986536899481617	8.973343321308102	5.331931574310242	4.308559175082895	4.866737063644963	5.551849621831789	7.764763368821855	9.022356864462648	4.775398815205575	0.0035651212130776645	0.004237785656022634	0.003532613028875695	0.004233334522087616	1228.778810850082	1551.4692051291324	1160.5315177631883	1594.5040096101586	0.2973611567834993	0.15220179024918928	0.3328964082852638	0.14005590173776372	5.6032445077114135	5.650206922882652	5.577739998262515	5.65748173805856	9.064361596654233e-05	8.798134827163638e-05	9.251517756240828e-05	8.74209979377622e-05	8.471207227327369	8.28482628398745	8.482181561971283	8.280010746242935	-0.643118453983625	-0.6691754027649065	-0.6414717542065816	-0.6699313519397753	0.9996619860501621	0.9997311961055529	0.9996598015212012	0.9997317319408165	0.04426839719980657
TCGA-AA-3543	5.008985353739976	5.632505787390896	3.2010079218522227	3.1713349449226795	3.8598553348992986	2.8660057673353596	1.2066770043313484	10.792300525407029	7.433981593368506	5.210965661279208	5.136135503411094	6.071584461825926	7.711965129860337	7.349996194199589	6.42604180666271	6.930677032210252	0.003625427731307493	0.0042799178271177305	0.0036084766960226707	0.004297892009574981	1317.4752203298178	1720.2901828925108	1251.5694250286167	1696.945948724699	0.29451444905820157	0.122387632713258	0.32340937120797414	0.13040525728840902	5.615875493085273	5.674843253652523	5.592320240974599	5.66938465884861	9.019396165279241e-05	8.586093079501576e-05	9.18786227060915e-05	8.629177030086804e-05	8.447585888761834	8.258221502333368	8.45403197348543	8.257804663292156	-0.6441725542729595	-0.6706396458283468	-0.6431768941470577	-0.6707270336972729	0.9995321786153248	0.9995908967053039	0.9995047636433997	0.9996074828456398	0.04547452316714639
TCGA-AA-3544	6.816500319281516	6.780642843381501	4.925727672176695	3.4008748857568656	2.172445815131055	4.0268507925909525	3.7579049820422514	9.293929500794498	7.25746320865184	4.106149843453168	3.3600651978403437	3.059291656792228	3.9722202484049327	3.325342276487327	4.005281853031142	4.457675997552365	0.003741884353460441	0.004468737741330692	0.00367748695156707	0.004463251636358845	1096.9793512877536	1383.4543859218224	997.2015788678775	1430.192677220319	0.32074251421133027	0.17390490508136255	0.37065801580894064	0.1545549149788546	5.5122439363715765	5.554384777492634	5.473320161061562	5.5702204209465265	0.00010331964497608265	0.00010055983879155063	0.00010641779267652106	9.916172127399441e-05	8.434642188683119	8.247801081738228	8.458088286276698	8.242753851078579	-0.6349465681453668	-0.6603240004880425	-0.6318401717663298	-0.6611330449725024	0.999467394830216	0.9995486667648141	0.9994617587474983	0.9995386849047786	0.04696211499728751
TCGA-AA-3548	4.465281190665064	2.6530076007098367	3.5981963736649316	3.9297972324717483	5.506343973280536	3.6244795124313294	3.675624310290276	8.564622341799321	7.989589832624174	4.704640498894738	3.471155089217796	3.5003033428534787	3.9567819046861357	5.067722125703592	4.665398694473078	5.482439313172011	0.003588267677028958	0.004194885682573504	0.0035328768810340755	0.004276466769827656	1296.8155736498927	1578.3130633069147	1194.4018378606663	1687.734888388944	0.3033280597890136	0.18423601108648419	0.3526191568639009	0.134736729872048	5.621808819773858	5.654948976412693	5.593127227492789	5.679101109812904	9.222892373651761e-05	8.97555133480598e-05	9.408835251119714e-05	8.825286360754151e-05	8.4556964794337	8.281135175782735	8.475722827753835	8.256673279301417	-0.6499080595092164	-0.6740207651402059	-0.6475068392699198	-0.6775447893410522	0.9996427745426395	0.9997002907091872	0.9996435014313634	0.9997083764283687	0.04337238739026688
TCGA-AA-3549	6.041274677335343	5.084483927420414	6.822413581297507	3.1988729142496624	5.990596007410144	4.029325964077604	3.2876193891239116	7.295596954558525	5.919810252325817	3.7284230718952482	3.341428069138926	3.614785073339865	4.008228349142838	4.470783564224608	5.171083542724371	5.049785218649346	0.0032646164292383186	0.003821241497084275	0.0032977169401349287	0.0038346113293223705	1157.9586381015156	1646.3913302032795	1240.028899127338	1669.1618950259615	0.4215448508606169	0.21216511960577672	0.3846812411172199	0.20319741069285827	5.567093134068775	5.6901352735072415	5.6033335908743505	5.69752328931284	9.736728166696954e-05	8.75411174971568e-05	9.422260657733412e-05	8.710916819608841e-05	8.616865462338048	8.435211389648241	8.602749315607772	8.43324192420237	-0.630654599158356	-0.6548976923638842	-0.6321259070970541	-0.6553982191586515	0.9994958936687921	0.9995527458184114	0.9995007741676412	0.9995543645394679	0.050065619735484415
TCGA-AA-3552	4.332619328427873	5.183255291325438	4.128187537003631	3.20499232933225	4.602344915907774	4.551648442423994	4.9593120287801336	8.569258645837785	8.3586290285777	4.967117744875627	3.7968325289151634	3.307926935677868	4.022353500167194	4.295936598335728	4.719968477639564	3.7018352267099632	0.003504731897426852	0.004129252860551293	0.0034991222858480634	0.004201360735995855	1235.1040690927596	1597.1594391533717	1245.489831171767	1666.8357006434499	0.3254713824382949	0.1771623354166065	0.3187544141867061	0.14216528268681844	5.607671822030418	5.662243205625298	5.615116669590104	5.678117935134551	9.204650465076099e-05	8.840237800497644e-05	9.133756344343267e-05	8.729757978064523e-05	8.49733421016421	8.312542497307165	8.496972217075212	8.293525715843428	-0.6427808159537476	-0.6680036027734316	-0.6425965662169174	-0.6707324139431223	0.9995476470192212	0.999628159258915	0.9995475959624059	0.9996295401054932	0.044975838133180755
TCGA-AA-3553	6.011113763537937	5.915577876186837	7.111781395195388	2.1287777357463358	1.4075413065527953	1.5574321315837105	0.7152936317531661	10.192563725339673	7.846408513094872	5.010327135176651	4.528988363021896	4.457185527435472	5.818027690913296	10.515165748609908	9.209929180061133	7.54196512340999	0.0035878992655521027	0.0042749167719918196	0.003629910991661988	0.004380215893356634	1253.1473636991702	1651.6453913383323	1295.1551147847472	1757.50993281338	0.3387192674900998	0.17039705700117755	0.3213937512920972	0.12004391290409168	5.609502968651814	5.670690827873648	5.624280928006143	5.695115658430914	9.08057059872811e-05	8.714284294461671e-05	8.96305665785682e-05	8.548693479379965e-05	8.47802711756552	8.287327233640784	8.464004262997404	8.261812331543222	-0.6475391111600165	-0.673384478347667	-0.6495009625883508	-0.6770091346114299	0.9996855498471258	0.9997440004879473	0.9996900625212944	0.9997522981899853	0.04517646368790098
TCGA-AA-3554	5.283233218008434	4.747709454765767	5.089545610908691	6.218541302190674	2.9580853500762534	4.513336978771968	2.776084043674655	9.210015843038741	7.286628015075412	4.310400020092298	2.942859393101906	2.717643141933321	3.4288346195458628	4.253717810354723	5.168872106902089	7.248306488726968	0.0034878046584765504	0.0041897272804752635	0.0035235998591223493	0.004211651547215757	1204.504857887105	1702.5802403488458	1258.4138613784824	1708.8694762934135	0.4223344538327541	0.2141670041371534	0.3896847777240767	0.20841067134200486	5.530462367582973	5.637722185737861	5.562236380584337	5.642373448774887	0.00010538819260599837	9.678500972868313e-05	0.00010225072776277804	9.63047882678882e-05	8.54841632237051	8.355744464080043	8.536225915655471	8.352442608091794	-0.6354615009879943	-0.6606352474498824	-0.636685466839078	-0.6612930825471054	0.9994568267990217	0.9995298820562184	0.9994526772062092	0.9995399999598384	0.04994864047422706
TCGA-AA-3555	4.712865317887007	3.760354878696148	3.7542547257865886	2.9742503122308768	4.413473995609908	1.508352392728821	1.9904485268727026	11.871199955797781	8.672790138371218	5.750092658469506	5.497556438869764	5.218101901577475	7.325630973219456	6.334935158299403	6.893418095669692	5.967509877660582	0.0036101153895395895	0.004302325577878637	0.003623122810827191	0.004302457241522358	1357.5535788132383	1791.2511032545474	1364.3844813951011	1781.8936364280457	0.29353177830126753	0.11474982809894214	0.2818759883590201	0.11366192089642028	5.633190675379659	5.687508428323811	5.637133684643272	5.688435485540439	8.725317465507205e-05	8.357153072845302e-05	8.692179043435166e-05	8.34841108171246e-05	8.445519020468877	8.242954123920617	8.438511781011092	8.244663183172023	-0.6504188921290016	-0.678519074257033	-0.6511731828280223	-0.6782844389870869	0.9996505023546296	0.9997115651171627	0.9996527441138643	0.9997135563017464	0.04330906185877105
TCGA-AA-3556	5.186413906940181	5.0630469000568175	3.645740456426552	4.26265331706866	4.757322943557017	3.5661782389720975	4.165645371686784	9.153814208447995	7.281636881633755	4.259218784459402	3.2872896479253075	3.5088699272786728	4.387611350205499	4.759849805624567	4.780811560745007	6.400979157418421	0.003469532397000649	0.004154878359119309	0.0034764257598326413	0.004128380709975973	1223.046075077321	1670.941743831066	1211.5273493566397	1640.0024793745702	0.3526239671474804	0.15302312558022743	0.35216018050276815	0.16841944737927603	5.55295208393251	5.650848437593627	5.554434013438306	5.636386624203476	9.997518123651163e-05	9.225326353818475e-05	9.979065312155112e-05	9.339117232077073e-05	8.530482154468707	8.335595322895959	8.527618085171026	8.34076426860711	-0.6321939465730259	-0.6586461388877901	-0.6324090241913168	-0.6579795938004905	0.9993256339049306	0.9994068162459416	0.9993299471511016	0.9994348284672794	0.0476896216540563
TCGA-AA-3558	3.445563353476323	3.494314205927306	4.626391259148707	2.6611954972484546	3.6520932361645655	3.0894595420410615	2.897737394747084	9.205693114634583	8.16987376205555	5.658070643533061	4.839252891457605	5.5145569992807815	7.475489960434455	4.933268497861208	5.222516980361154	3.27048138143896	0.0035007155670706627	0.004098826387160541	0.003537123702706645	0.00423666396306697	1194.8702578295654	1537.2294607299432	1260.6840454546762	1676.7554333306714	0.3450610360733035	0.1937660938318691	0.311404224969745	0.132644549218661	5.591585308359232	5.661827496176802	5.6211720451063805	5.69223706825914	9.42263782542704e-05	8.883427093905754e-05	9.179325503048645e-05	8.706374402291884e-05	8.542360234303622	8.366018064483718	8.532410103347353	8.334808117540764	-0.6354520609494683	-0.6598599265555727	-0.6368421662155529	-0.664288160787931	0.9994649050899185	0.9995392239822026	0.9995188145108127	0.9995615092215334	0.048588372029751366
TCGA-AA-3560	3.259443365618514	5.364071668546324	5.141315127346443	3.415642645318217	5.8653940401525535	4.027339669534722	3.6616468586997923	8.396281170426466	7.186601243422414	4.2651563935831796	3.371381717207997	3.431872964364226	3.681231010840103	4.105322534309887	4.422167519758469	4.442062611689743	0.0034702490281733837	0.003990520957421887	0.003381933786277888	0.004193678225125981	1598.7907064493804	1860.239430426151	1349.0525425296505	2142.83415359285	0.308612279716874	0.22613263336223052	0.41103463440958604	0.12626554942197238	5.720991099139628	5.731699316865691	5.646430414068241	5.785502566436438	8.705513379742885e-05	8.625641020786974e-05	9.240524120629161e-05	8.307063153272488e-05	8.497203454743403	8.344538028669595	8.530433865392242	8.29814080374951	-0.6599565768442076	-0.6810864850205723	-0.656296258532496	-0.6873300197727409	0.9996951136670086	0.9997317764651881	0.9996876612290363	0.9997374422306465	0.0410557985785536
TCGA-AA-3561	6.065385571436469	4.638588553086738	4.300158658289363	4.442786382730075	4.149513846652007	2.499529179942734	4.290567871450474	7.5769049554533465	7.704327844898062	4.948584600875085	3.77785510793614	2.700298141018916	3.7824237377140477	4.411312095757338	4.139281466017094	4.879993569513865	0.0033434800451681668	0.003919855170035765	0.003372650230059172	0.004058329652637135	1308.3202565169693	1817.3654904243908	1424.0626293872008	1905.2894395857106	0.39968280956055274	0.2106501309527683	0.34766681671334454	0.1746337545646728	5.649847463150848	5.751779319061779	5.698420230242193	5.768882756667182	9.181560591852013e-05	8.445139678014324e-05	8.802075003822699e-05	8.383425786662155e-05	8.568773925462347	8.386404180907922	8.5555267577116	8.363128278536287	-0.6510866284061335	-0.6754890779994503	-0.6523601251189528	-0.6786497451008687	0.9996972970813595	0.9997358704664069	0.99969360965722	0.9997392186840524	0.04557904597540036
TCGA-AA-3562	4.443189197731199	5.289366541122892	3.3292700206187	2.6032566564545596	3.6652560656318425	3.1946431997042106	3.9153270483110387	9.474961179777319	8.419273900963168	4.901274512378916	3.498105136792691	3.3977316288579766	4.336308266048784	4.363621996783919	4.057607694018451	3.059965775533727	0.0035232683467005016	0.00420460672031389	0.003526094032641374	0.004243519560588915	1252.5827237144772	1671.5230408610116	1265.6659102591718	1696.7480162241798	0.3590862459966101	0.1878202667647269	0.3467628739187723	0.17118398684360744	5.593839338036145	5.6575724025850045	5.602297744616056	5.669259940741949	9.427485546279457e-05	9.006051227458209e-05	9.35879355012484e-05	8.916792654307194e-05	8.503014718609602	8.308807550467867	8.499439243315159	8.300731417513353	-0.6466343899403116	-0.6727008084396141	-0.6467494687915346	-0.6742315339478232	0.9996564087538006	0.9997204086888491	0.9996592794358702	0.9997274435106672	0.04531147406498178
TCGA-AA-3655	6.5735535016557645	3.772901118997549	4.416880581435401	3.202987861617748	4.369249238139846	2.7140517342553263	1.9945507491692192	7.475217415888727	6.234509522195907	4.871107359179755	5.2127768450923835	5.385269180049067	5.838491057716102	8.243759537740347	5.724529260804531	5.727301501156835	0.0032260113637155538	0.003852475778268377	0.0032292668266160284	0.0038506370763767093	1746.0637180000808	2335.7932724206194	1755.749223517454	2299.3683947186055	0.3795912878762144	0.1840242612199954	0.3603097888396035	0.1982439835643797	5.769130369076326	5.868462246325434	5.7987872399891085	5.858473398948118	8.364524725100337e-05	7.663907040600786e-05	8.129189879979877e-05	7.728653109582343e-05	8.654870275835313	8.467099879577654	8.654910499115593	8.467567315101997	-0.6581569058370864	-0.6820702963648706	-0.6577909457069142	-0.6819569161889927	0.9997558168838356	0.999792356393132	0.9997556571233553	0.9997946339338631	0.042374187793366144
TCGA-AA-3660	7.24822992773239	4.674379570962701	5.2034013284930625	4.054933788441847	4.808726820345128	2.7597873719966155	3.2648616601348075	7.420470969187011	7.384990875060082	4.744864027030048	4.088270641861183	4.375105946409012	5.210031119814888	5.602206284896011	6.388314450653145	7.164691640316877	0.0032014272243870777	0.003709564392606295	0.0031921624951724114	0.003798743757420517	1468.369174265096	1884.8537107760524	1369.80025866731	2032.299995610773	0.3857870383588055	0.24423247842166781	0.42165792080312225	0.1939688236146659	5.6924010961554705	5.762528681717408	5.662759468290597	5.792832659516211	8.831779444358762e-05	8.301110841864949e-05	9.024887033563887e-05	8.108870557212065e-05	8.630562523248447	8.467722212112125	8.638247100970064	8.443794069515487	-0.645781905477077	-0.6677389593504933	-0.6448828447698418	-0.6712445478506142	0.9996375869333358	0.9996862296995446	0.9996239637400979	0.9996996527954446	0.045792180851806606
TCGA-AA-3662	4.221901997863763	3.253416410649807	3.6472802332599836	2.2174690452574284	2.1628083872283406	1.9830486386161865	2.2216381794990725	9.413946940660436	7.8487283065175975	6.352612302719787	6.822181212441181	7.363256522104428	7.561376047213059	8.848789373572714	6.380626786831899	6.162892063710149	0.003464168567888016	0.004051930162506977	0.0034093066193890036	0.004145260046135482	1647.8628781724842	2075.2672402773865	1452.437957762108	2179.4140560590113	0.33704806121434533	0.19600433863618882	0.40567033311995965	0.1577564771391751	5.73511973735926	5.786614986714636	5.68297987041275	5.800693023954065	8.410485801223046e-05	8.056942245845707e-05	8.763785704795209e-05	7.974196106770402e-05	8.51483026406776	8.344609615059063	8.536058408977068	8.32178043110969	-0.6686688478108113	-0.6919181831977923	-0.6659537167750409	-0.695007652643005	0.9997716002092378	0.9998079240114969	0.9997625273766916	0.9998095034360244	0.04047848983463702
TCGA-AA-3663	5.877818006442387	4.641007740867704	6.63197075085257	4.170863289062317	4.132073957829397	3.0608798357018503	2.676847050131646	7.973575834711578	6.757253084967636	4.107092295605514	4.193098096201542	4.055708882012722	5.027504643812885	5.743515899704996	7.3598446687967956	5.9925731580007415	0.003555479998950261	0.004228904119955755	0.0035944826563728133	0.0042647150331497135	1270.425946024269	1823.0557153227342	1363.8803571367027	1850.3023639734893	0.40648435636190217	0.18783355916331723	0.36881655849170625	0.18200990524776886	5.574014071665034	5.690321826589121	5.610266314494029	5.690785422510941	9.909215537691592e-05	9.00766946120772e-05	9.622429779176014e-05	9.013356975050158e-05	8.484786801139231	8.290819856093723	8.473062686217817	8.285649566065414	-0.649024084288343	-0.675242596162846	-0.6504732861322993	-0.6762464808885643	0.99960082003977	0.9996764192169825	0.9996048875583691	0.9996606934441371	0.04819410402617547
TCGA-AA-3664	5.00703702701718	3.9325211494553702	3.462087449320584	6.195849061713317	3.6236645094597346	3.4855812366357384	3.679070871956512	7.301254644303589	7.557803834168282	4.993682308471258	4.008702106752486	4.116425486305411	4.636041667940665	5.556874470040769	4.712170077590537	5.122797544048373	0.003296311861040441	0.0038595775659555098	0.003272589420199377	0.0038512471545136774	1517.3781457102054	1990.3569834465204	1400.5550472931259	1970.7708385168698	0.3491613058921737	0.186035646484237	0.3894275852893389	0.19001042271236807	5.703936782664383	5.780082696297449	5.67654581737428	5.772985000918096	8.781969879212037e-05	8.197600674045176e-05	8.933609356531632e-05	8.23975596772685e-05	8.568396604835955	8.386456422052868	8.576907170077197	8.39012025596403	-0.6505523099151177	-0.6755455168311097	-0.6495282606118893	-0.6747956631306546	0.9996335426306296	0.9996987082575184	0.9996282286377992	0.9996905314689101	0.04455936591896481
TCGA-AA-3666	5.105144299503214	4.459741002898378	6.3847401589106365	3.1849263560038183	3.613261181181755	5.030762599186248	4.425884513994961	7.650078478467895	7.843712802061479	5.421772572913716	4.466725985157662	4.508952427255142	4.38534791147042	4.844294355390933	4.592899155388021	6.451303436277178	0.0033845634183581994	0.003973163804177753	0.0033468355398028516	0.0039711783078902035	1596.949994003169	2126.046888702083	1481.9941352312976	2076.1488134295564	0.34738978883415594	0.17935691867473486	0.3925218452229184	0.1907478078330943	5.721512291985496	5.794205891524687	5.687238817383573	5.7852966684628795	8.542275205564994e-05	8.038209959651843e-05	8.785319381333509e-05	8.079331673958974e-05	8.542772288578668	8.361288150652866	8.557515781647355	8.363275533565194	-0.6583411429614022	-0.6829417956043774	-0.6564792894863066	-0.6827957013659472	0.9996821953348972	0.9997271120685495	0.9996845729125535	0.9997237908329437	0.043073124533928524
TCGA-AA-3667	2.5231258397132668	3.592893726492025	3.77169794084856	4.787615975004121	2.718301324367251	3.602090615258476	2.6109796052303897	8.402035916396079	6.9429941199502965	4.059054934683681	3.120397271674318	2.5785907391728546	3.4939444684371987	3.6735390247638713	3.4089560115036903	2.4762877019377325	0.0036706036472899896	0.004360069294833387	0.003618643570950203	0.004314700211487271	897.5742206095416	1172.675167039562	824.9492437376491	1171.8547266920418	0.3308672270253107	0.17582664850420537	0.3862968360220489	0.17338165815315804	5.393261740686496	5.4563868585283135	5.345666632261354	5.457887914018269	0.00012023968794164573	0.00011478666032656094	0.0001255621802287024	0.00011450401294550606	8.427742209624771	8.244532013651956	8.445117119188138	8.24650754631409	-0.6099108463241015	-0.636217190999472	-0.6079290276628307	-0.636291354536541	0.9990492158564732	0.999196900849675	0.999047323226933	0.9992043127965007	0.052346412856880735
TCGA-AA-3672	5.573549267781974	7.686600980716667	4.176580298550547	3.468708705246075	4.880897938840073	3.983262170742515	3.4062984980692956	8.035775443400532	7.784677127519064	4.4109986293941335	3.417727020663027	3.721841007641909	3.2833079999990287	5.6090605216427205	4.952597050375151	5.58619422291031	0.0034289062675817964	0.004011228696438258	0.0033729024113137353	0.004035095500291606	1425.31285475459	1833.6447448538383	1269.3777100818215	1878.0072165194601	0.3589139795773391	0.2028465092002053	0.42053907900323995	0.19120026774900772	5.668693489243669	5.734420255066353	5.616368070335059	5.739189272558528	8.950209652050445e-05	8.479296325661427e-05	9.32722677453212e-05	8.460317889582891e-05	8.51949237531306	8.34362300800669	8.540241004373366	8.338597197729843	-0.6546060640570432	-0.6786713977151183	-0.652176754205409	-0.6793663984662783	0.9996664412489287	0.9997135698689145	0.9996561662481901	0.9997089995651508	0.04344723743339964
TCGA-AA-3673	4.27940465269854	6.158836183393064	3.416383115339396	5.7112387950654755	5.074389210839773	2.967740961238482	3.4702326196643822	9.63139002557717	6.85099860293595	4.191903081102174	3.289176900368299	3.3973519143640187	4.200043713877515	4.655222057427925	6.077444042425748	7.656096278847298	0.0034841151741135173	0.004175411246614381	0.003494522568916234	0.004173539362516145	1393.2402611895761	1864.7147047382127	1436.593838250625	1864.2382572869735	0.33122222130866147	0.15245244626621826	0.31377084135908556	0.14648175359755417	5.649235718707716	5.710650836738818	5.670061849720666	5.720215701708066	8.86293835386485e-05	8.483379684847577e-05	8.70190611399484e-05	8.399356447782719e-05	8.509621696952598	8.312423668005165	8.504164824539922	8.311307126479067	-0.6516924709957264	-0.6784469430063595	-0.6523241545282734	-0.6786012640626807	0.9996816536078017	0.9997430419758523	0.9996859917301852	0.9997485694757757	0.04306184321829332
TCGA-AA-3675	3.38065064240317	3.908617525198965	3.9493830805490484	5.672509263650657	5.217347754046577	3.4402249696811955	3.9160931604132823	8.311261639315367	6.766758240184832	4.178835572914618	2.9980627756023703	3.1142290430726094	3.5371228512228896	3.7739199472712808	4.125271574297376	4.806509374295582	0.0035177118471593095	0.004132126479610832	0.003463773147689186	0.004182629174575251	1315.6582650284604	1647.7214367626943	1195.0300543093167	1725.0403537166994	0.3081260879779879	0.17174393739314364	0.3591823460398352	0.13975354202443618	5.605575417143984	5.646525842142912	5.567767800167609	5.6639365891054805	9.586231108548465e-05	9.29331412420951e-05	9.874782522529528e-05	9.153446485494052e-05	8.487955479402972	8.311401796145665	8.507949073648792	8.294486573689499	-0.6408952115075545	-0.6655099803949943	-0.6385110213676081	-0.6679844988404556	0.9995255696277039	0.99960949938264	0.9995204264749089	0.9996133141131651	0.04431178500406347
TCGA-AA-3678	5.595329322088956	5.402995558830621	4.0385896699631845	1.9256855290255581	3.5731507075504028	2.335718031730421	2.886230274784805	8.984269595152709	6.954561158426687	6.750027030644514	5.582923452137293	4.297841154191598	4.862159065100136	5.660278045240171	5.454454115758293	5.641177635584089	0.003683567107422613	0.004488070805682632	0.0037955689194557178	0.0045211843137249194	598.9055486425847	734.4462185966636	489.4268410398781	813.0712470455899	0.3088540946544288	0.18787911971770344	0.4289223406756497	0.11372391744562373	5.216645843896498	5.250873218732208	5.09321442847324	5.302875945157139	0.00012306758356289788	0.00012075392360307025	0.00013531921707512454	0.00011671723006147555	8.528925447141377	8.31860221246788	8.488941869094125	8.314091498378582	-0.5584395872112896	-0.5883095249091757	-0.5648048644539739	-0.5888944267192021	0.9979724751373795	0.9983129833044527	0.9980814908383798	0.9983103013975606	0.0589553252970946
TCGA-AA-3679	3.1893087997191416	3.5955917495924306	1.826090132660188	3.2098074786625173	2.3190978473938393	4.715895555564302	2.63798410519636	5.115443672382047	4.656504010931363	3.4211606813809246	2.7703145582740865	2.7617868907401273	2.7227963977931227	2.739114950379986	1.814013912665871	2.9380620071157453	0.003465788152273354	0.003991386617160138	0.003443264510261676	0.004070216116793629	573.2577695471729	755.474727749574	600.4604110235464	829.4001520184415	0.4169574526866022	0.2733695281496508	0.40375047373444706	0.220385292258361	5.150018827496202	5.250922349891497	5.170438486238254	5.291308468048093	0.00016171095029584535	0.00014902577669268746	0.00016006332034512844	0.00014520657482803824	8.593852793079071	8.44019172108471	8.597632013782079	8.420752039114085	-0.5487115341972276	-0.5706155892026098	-0.5478052720837692	-0.5737981469830643	0.9979942393811572	0.9982396929177462	0.9979848387797642	0.9982723775417643	0.06910864120453913
TCGA-AA-3680	1.8994746238882112	1.919492921137779	2.0753828584001086	2.7377464896433397	1.9473968305996745	3.0041356292925117	1.543312558564591	4.538064741982503	3.3351909689013146	2.007483679803134	1.7204069280643282	1.4507474988944178	1.378237223725831	1.4736682713290665	2.135403458705737	2.5228532698490955	0.0036833969120371587	0.00427804465135492	0.003690475567933662	0.004303564235234032	537.9741752004375	749.0561827146552	562.3517451475003	735.3198831676458	0.3974664743612672	0.20486465139650903	0.3712140897127753	0.21532245446097925	5.052929673957436	5.186647763942978	5.080416559785046	5.17427080122631	0.00019553186146343757	0.00017506866292361792	0.00019102982875319362	0.0001770467990050742	8.485439823565255	8.319289171610864	8.483513722841302	8.314315673216955	-0.5347582860337039	-0.5588700142163419	-0.5344162098127531	-0.5598196887009834	0.9970190212677893	0.9973750959525233	0.9969848857784206	0.9973973122150598	0.07446697475044178
TCGA-AA-3681	2.477921006493441	3.755193220433488	2.5594515280461345	1.8580231088871497	2.1748104021821875	3.473795060314151	2.3988624588521947	6.198956076377048	5.337745968792253	4.652704875535979	3.6436975302620023	2.8005036050429784	2.21369542658849	2.868535691541988	3.100389469303119	2.2924907082271475	0.004050859429597462	0.004895398597613368	0.004138448301428305	0.004849973731322857	509.12328112050596	657.3156906268358	449.2588193569071	682.0339417126146	0.3454514024388244	0.1962581111760175	0.4219408186739349	0.17107859183607352	4.992741995742907	5.0611390073115325	4.90766159972101	5.083317021242215	0.00017709627573497518	0.00016851689963073307	0.00018876725824985176	0.00016512871070319685	8.379043736619678	8.186376082238501	8.358879631715004	8.185147247029251	-0.5313829020752626	-0.5592581284146042	-0.5344660929342885	-0.559674349025901	0.9956449799600328	0.9961981633368645	0.9957340011400949	0.9962237485797651	0.0735186494585878
TCGA-AA-3684	2.6586221813562103	3.7982452007336227	3.568912330743194	2.4029572328555746	3.242930563041798	2.824547270128186	3.924965778864124	5.668167029021722	4.57108135536746	3.6413469345533227	3.3955441773533006	2.874029641875528	2.7804294818113395	2.7503133130265174	2.5045658351566997	2.5165120141843644	0.0034523335603752416	0.003961010371698817	0.0034412440892279735	0.003987038154399273	541.2726515251212	681.5018264541275	535.6456735362833	707.0378196263525	0.3831730801780425	0.2648689259753156	0.38483485920264016	0.22668035263919423	5.0398978929121085	5.130866509147842	5.049834910163041	5.165779516425457	0.00016831121794278218	0.00015666060037908183	0.00016616584551808973	0.00015093460912250512	8.60416034684803	8.45972095506589	8.607097279605139	8.450657067090363	-0.5154371831720532	-0.536365599877248	-0.5151347657807033	-0.5374386772763173	0.9956229762655344	0.9960836555818993	0.9956119455929877	0.9960233812343229	0.07865122670435895
TCGA-AA-3685	2.4352070539203763	2.976895744578498	3.2454386608044152	4.371521217373789	3.0846857822368365	3.246421401759247	4.045944177501337	7.363804933602418	5.491255106862611	5.801017318793233	4.962063800915942	4.221637896830277	3.569168254338834	2.81397775241898	3.252781381065405	2.6354159336015415	0.003946523472375105	0.005221289640483104	0.004434743742168419	0.0051161318064540705	506.37103702301647	747.5907794841836	544.3102438187672	726.7108397668017	0.3818538065113418	0.14319478565937657	0.3428240835895918	0.15230943126896757	5.103593392362734	5.1947013926884065	5.09263062403167	5.202207028144767	0.0001444307892628669	0.00013655585960447466	0.0001464704600089022	0.0001353867598323709	8.393923784966356	8.10992973578687	8.274678168743637	8.129911539142379	-0.5680652309808291	-0.6069144492858813	-0.5836001400167206	-0.6039703394936548	0.9983321835460583	0.9986622866002015	0.9984825902065412	0.998666812130619	0.06341943532789579
TCGA-AA-3688	7.3692328522971255	5.175552277707792	3.883060232629684	3.741365484173676	4.669462642009293	3.338782767438764	1.9737161442982198	8.236084148510825	8.481930787756392	5.418393105854021	3.6237380626263724	3.586758116922128	5.105297966472059	7.109166957397363	7.979322981799019	5.815873627195047	0.0035279585773394058	0.004152577525164075	0.0034611849053566273	0.0041758108613851	1725.4120871209282	2212.5152029534224	1504.3803170649824	2228.540086161839	0.3352853228680528	0.18115950075117412	0.41114047955031496	0.17787253332464667	5.759819007149146	5.810109090745628	5.697706185897961	5.810090382604321	8.339009452611266e-05	8.022867629117435e-05	8.803199768357268e-05	8.039121831769553e-05	8.497997813691937	8.319326603064875	8.522827039659669	8.314490567067757	-0.6696346196994509	-0.6935828308778934	-0.6665098456085048	-0.6942762381682076	0.9997289774460933	0.9997772648122994	0.9997268160187048	0.9997748533414196	0.04061567315142819
TCGA-AA-3692	4.905556980972657	4.596194054492548	3.9596706606998846	3.6563164727790896	2.740445092642716	3.6962205252531737	3.8452373344555277	9.319503903533354	8.50475564104024	5.846864090394424	5.069133188159425	5.4218156185697985	4.859081366389811	6.634490401824907	8.814356534476211	5.55205362133546	0.0034673423944906207	0.004142720934299856	0.0034960949326002244	0.004147175709920149	1529.2245990397037	2146.280006204855	1602.1493546037086	2128.204662611388	0.3795802648863971	0.17617842919588994	0.3474923346441579	0.17121161197959592	5.690889563675307	5.77732299629186	5.719709807474087	5.7835323681134865	8.687885791179066e-05	8.113818936769013e-05	8.471008231085774e-05	8.062894107963578e-05	8.515620101508162	8.31848498924777	8.505976516361562	8.316928658635442	-0.6641148706729648	-0.6904700454547762	-0.6652019751205339	-0.690677194613164	0.9997088759940765	0.9997611973527775	0.9997181952379642	0.9997630115493981	0.04269460401279958
TCGA-AA-3693	4.6722282769300385	6.822718529808976	5.568734803820854	4.124517700412871	3.7653090812001437	3.403552763415332	4.649645092505255	8.076959823712043	7.001612572354807	4.84841801606275	3.4348818923392668	3.453891935576005	3.391721425820585	4.541663933971375	4.8406731271925985	5.788482187908794	0.00338300493990415	0.003908451131455934	0.00330056873458544	0.004050638213858595	1623.1034673160907	1923.701509805533	1372.4625698642308	2169.2191099868596	0.33456593028747983	0.2382544288075259	0.4265423746875585	0.1528439994499268	5.736993897166926	5.753589507777014	5.652333868826205	5.8035649409054315	8.453143686647929e-05	8.377622171173264e-05	9.06658318438765e-05	8.037008375866495e-05	8.55560661481569	8.400933141972073	8.586301865790416	8.363659857755101	-0.6577296447338351	-0.6783878160133501	-0.6540181713445344	-0.6836021570385633	0.999734743058818	0.9997736912980292	0.9997276143093269	0.9997817757475107	0.041227067490625664
TCGA-AA-3695	6.735805110516023	4.037851765620989	5.882253355077686	5.36550807347081	3.528550833435158	1.233213419844222	2.8869036800184973	9.966404274314616	7.411438906428406	4.870112852595473	3.934206031483965	4.015199960379861	5.049139557263973	6.80330955518891	5.396400006052403	4.189366242692098	0.0035519050606048824	0.004281709078192221	0.0034815136461220286	0.004231386567067841	1417.9156383133134	1814.9652735924133	1312.9977078405766	1806.4755847453912	0.3010501620602334	0.14265082460337358	0.3455010372782823	0.14946603936416006	5.664284935048537	5.714114515355841	5.637352976142936	5.70776684689074	8.791961984797733e-05	8.553997841515633e-05	8.966269855629749e-05	8.56240331613149e-05	8.489547194734529	8.300716177716854	8.51117012955897	8.29689824303091	-0.6560629864749016	-0.6816152178013255	-0.653175955656447	-0.6819475057565612	0.9997222859457066	0.9997684579469354	0.9997136514190946	0.9997723969976716	0.041166997423802025
TCGA-AA-3696	3.898025429646025	4.9517378125987355	3.845647052243934	5.360617470583951	3.952945467715008	3.8535728630492687	2.4506401582483646	8.255315266606399	6.593216697800655	4.094141876031064	3.7751820883049754	3.346430428064383	3.6161529389629994	4.290602235228506	4.770693829652697	4.63475844721073	0.003450341528615665	0.004106370309148357	0.003400552823812315	0.004094183299448366	1278.3679738940564	1593.6532613633287	1192.163686200343	1648.3968417717342	0.29297918623461516	0.15371428717987076	0.3322161016638652	0.13466229548753966	5.6242073138533195	5.668131954285995	5.599579375908376	5.678064577580582	9.117505315899677e-05	8.838994458575374e-05	9.273938577055166e-05	8.770137994593418e-05	8.514263910320969	8.329487447796653	8.5310424682096	8.325967046231726	-0.641901092990427	-0.6676327784246009	-0.6398925439687791	-0.6680245402995993	0.9996292390484355	0.9996941451537534	0.9996245220054261	0.9996982154807857	0.042810243330306155
TCGA-AA-3697	5.8066028855963	5.556909855389068	2.4480077745653825	4.012479265525513	3.261450887455844	2.579353897363265	2.5028011430382486	8.266349149614156	7.521480329875755	4.8990815373867145	4.071226660509127	3.810852429826539	3.8371378218345478	4.742894877248079	7.9082512525411595	5.0584969647540845	0.003477505648720698	0.004086068061319943	0.0033875162816563798	0.00407251356744094	1462.9926088924585	1864.7290658935367	1248.4124633506462	1849.4245360440116	0.3343931360548354	0.19101957732531719	0.42562955969264826	0.1938397398844449	5.661630463711235	5.714082885649003	5.588199213556583	5.7150070569726585	9.41730843266255e-05	9.022161286833074e-05	9.99557290672987e-05	8.99760251955757e-05	8.527434624089937	8.355329863327785	8.56129922144932	8.355868530935782	-0.6484812066713721	-0.671835091646059	-0.644307773217769	-0.6719511375747308	0.9995997382425521	0.9996564790690984	0.9995785831708596	0.9996576549928178	0.04390995113893821
TCGA-AA-3710	8.581958491218526	3.010506774566963	5.470882411453496	2.5018303486955475	1.8167394764116869	1.2459150552061022	1.0354112779037963	11.418555152681385	10.115658539997163	6.124959269764209	4.647684615985885	4.376121391434361	7.386385203992111	8.177474968770774	10.020072182261124	7.633927891972127	0.0035915731271709767	0.004283964117346734	0.003652388664703363	0.004371660345898671	1339.20783071066	1857.892363948494	1455.2536268642953	1993.1561782168703	0.3942532286980297	0.20579518700175342	0.3450199594031418	0.1489589760604295	5.612855528075198	5.693327498168986	5.6593964964215315	5.730319831483936	8.967126779677116e-05	8.426539705943227e-05	8.608580033049277e-05	8.187633025639333e-05	8.460360649225013	8.262949023013379	8.437471600142722	8.238875404067675	-0.6607878805192064	-0.687483648176808	-0.6638922454460449	-0.6910125981640771	0.9997419719174483	0.9997933491667391	0.999748194410406	0.9998010794971643	0.044527309326297275
TCGA-AA-3712	4.389992743774465	3.5018783804816147	4.591322820553747	3.6811929863691573	3.507489533124891	4.378527799941366	4.9072433335808565	7.25794649572728	6.697039281647747	4.685725930808994	3.695571011017777	3.5956876178574912	3.991292055480458	4.1783119129884385	5.143070270936862	6.117483944033298	0.0033629479807940465	0.003907093963367971	0.0033196879997459653	0.003968875451964987	1321.941811791395	1673.0649984295258	1178.728507351461	1732.4544552681832	0.3455219652831215	0.20661130546957993	0.4043399641532203	0.1825795420372974	5.612169576669514	5.673243554896266	5.5601231844821175	5.6844372057256995	9.558501727716244e-05	9.077988010408292e-05	9.95188386023528e-05	8.99538395807455e-05	8.568327027240189	8.40274868534095	8.586179116023532	8.386020894893612	-0.6340170711202047	-0.6570760039835384	-0.6320356052251183	-0.6592923513428969	0.9994675239142992	0.9995424479494855	0.9994862915411312	0.9995693285154953	0.04697735205236819
TCGA-AA-3713	3.8222752299939766	4.428631693689509	3.5366121509161488	2.536033770400478	3.213707958319375	5.021713850449393	2.706871783064936	10.385723602053146	8.853772105161392	5.402391573917878	5.124066750561322	4.90916032155312	7.574034581585067	5.470001514086405	4.137716610656697	4.705268552002582	0.003870556044987815	0.004611184396636389	0.0038195950591922547	0.00466604565533552	1687.6299550636386	2156.7229334195786	1548.2713597532982	2188.3768421563245	0.2961859103080699	0.13666598793706397	0.3437064009472818	0.1299584581543893	5.691094911837172	5.732410023617751	5.662428207225553	5.729668273958599	8.77230008532256e-05	8.474725474351869e-05	8.97465131712865e-05	8.526865862410257e-05	8.344457540535258	8.148317127922333	8.360884277640684	8.138963850575525	-0.6744934065306655	-0.7011529293134208	-0.6721374474500402	-0.7020571888620217	0.9997525289996401	0.999797765487062	0.9997447915073078	0.9997968010612424	0.041275786032301205
TCGA-AA-3715	6.346237490519874	5.46185135892791	3.0827302950772224	6.319603580471952	2.6302204693098687	3.4729551392617592	2.5134332395987906	8.165402908897937	7.992550439202218	5.336184075187114	3.9331363066377203	3.3585889289397985	3.744279571202925	6.337005116041663	6.464458960565377	4.474952365680668	0.0033313325694015127	0.0038866117932133027	0.0032833981488939183	0.003919841002348491	1174.8402905786206	1547.0279862909413	1065.0973364669	1565.6448689863735	0.380354331789848	0.21321341784266598	0.4253830821899479	0.2117504912297223	5.557824290166548	5.649370684703006	5.516741887697706	5.64067217739534	9.807838853211554e-05	9.102059842973936e-05	0.00010122342714651033	9.201746130080243e-05	8.601554517485361	8.43641928923422	8.619877814354124	8.429881093781896	-0.6262061356568673	-0.6489395054846174	-0.6240538800033827	-0.6497708644743329	0.9994784005002918	0.9995639341733363	0.9994772323052056	0.9995601412331394	0.04953587061769911
TCGA-AA-3811	6.265519288237367	5.24736888916608	3.7236885239596025	3.5629476622907124	4.826739583182687	2.7498056504216963	2.862273115937364	6.97309415439751	6.92434870226607	4.9713799370531495	3.8175787806519343	3.308579009507932	4.542945821790597	5.312545701247643	5.344395627795653	7.130967943306446	0.0033375617129031473	0.0038985527103405308	0.003326678959951515	0.0038969702294293475	879.9689538385945	1215.3806637590028	865.4110467360565	1222.6637889342226	0.4182239530756219	0.23259558697961255	0.42694225286435883	0.23368182083632866	5.405689498330838	5.528158477389733	5.40320186721606	5.527468170168645	0.00012038989035111283	0.00010921783450483593	0.00012085475848662505	0.00010964761654258694	8.614166152713073	8.447301240476289	8.616921393313358	8.44535511520054	-0.5964720842308819	-0.619698594792111	-0.5959361754699107	-0.6198948520222451	0.9990065613437593	0.9991612328050887	0.9990041462453597	0.9991430992534841	0.05766247244977985
TCGA-AA-3812	5.734132581415802	6.774239533608694	5.197184318600853	6.033547314123525	3.3795004559825195	2.9886995749702603	3.232079351300546	8.553175354073158	6.269747640313473	3.5883820830222484	2.8145157143169883	3.094648395855799	3.7099814418973174	5.232798699094375	3.6705890072246787	5.980636132138507	0.0033721915303429354	0.003977847595879261	0.0034039252801103	0.003995069240167434	885.5053389203802	1249.6232238329094	957.3543185418214	1264.7052259968073	0.3964340971383058	0.1884521292052878	0.34743586821534794	0.17615229186588338	5.396401433441751	5.526264643919862	5.445643626899842	5.531689505852284	0.00011179701848359347	0.00010047064133274467	0.00010708162363662605	0.00010004089517392745	8.58046822467712	8.399838233344996	8.568092813699776	8.39501927898764	-0.6002681174888891	-0.6253921872942427	-0.6014584481115375	-0.6260049002672139	0.9990925329128801	0.9992356139960797	0.9990963670820084	0.9992272448133919	0.056326952383725086
TCGA-AA-3814	4.6457478235577705	4.469979829001103	4.199156848569068	5.098610423899522	3.297469183363777	3.7015851688559835	4.9664975590979505	9.058881342776782	7.428009226004169	4.160575998500269	3.117211122027745	2.6851157106895003	2.8991537200775745	2.6621312872559115	2.442467113928813	4.48811601108502	0.003641498310425846	0.00433800686472891	0.003620049480982822	0.004310270359122309	928.0317314376264	1242.2880423844733	881.1497184160404	1226.815181128733	0.34876580364682236	0.1703865261222616	0.37263617091503637	0.17924416384718708	5.404718231488181	5.484663172283861	5.382835813605022	5.47972647388432	0.00011396507213437853	0.00010718913116011203	0.00011558317383760387	0.00010754419442600081	8.451527163047476	8.258750268714534	8.458605010064911	8.265084137959592	-0.6131202328061784	-0.640702530667839	-0.6122019826481875	-0.6395043757513478	0.9992072200886469	0.9993524178384565	0.9992067882780338	0.9993495487980647	0.052356609603505175
TCGA-AA-3815	7.093283596324887	6.2858483687593205	5.765054704143258	3.5192621590712596	3.059706451419961	1.8919664069407873	3.6202572307894747	10.34698306776008	8.265390134183214	4.616290897267629	3.6984341792143907	4.45634320598355	5.098547430201109	4.5719797590142965	5.993533732820286	5.783424374363767	0.003748896276462794	0.004448344441165156	0.003762241771548547	0.0045198213686735884	1274.1176206271687	1685.2750789460633	1293.7756968018296	1743.5206034168086	0.32842415284338383	0.14794745723022476	0.3146016945825548	0.12226252711595137	5.589636325093333	5.649883450370002	5.5990657516944635	5.6595020434510035	9.257155980993878e-05	8.836349304822218e-05	9.182750977861126e-05	8.769112754547464e-05	8.371638732372194	8.17340092864648	8.367049912211325	8.157640251597806	-0.657198973676569	-0.6844494607203943	-0.6577296870900962	-0.6867378819285311	0.9996810586488444	0.9997467587059903	0.9996848727869342	0.999746523213665	0.043964625952845435
TCGA-AA-3818	5.096149449271583	6.212582834850243	3.892877251655522	3.356148825898876	3.597950101156997	2.886865924573436	1.9330312038351047	8.734442670292232	7.24613300363377	5.246543070531735	4.755416157837744	5.372990351805055	6.164015264484003	6.941497455946348	7.68955657917102	6.078438397858398	0.00338026337145538	0.003971289738918191	0.0033598208035884227	0.00397839628042192	1228.839323777077	1624.4924821095158	1174.391538173923	1623.718986571216	0.335941543641388	0.16134802111281316	0.3596042950236446	0.15537395457210895	5.598096157828015	5.677864933493423	5.584598737576273	5.684327174276621	9.362238906554067e-05	8.764295678985497e-05	9.426967784094916e-05	8.714851981406432e-05	8.543092733017357	8.363101225955106	8.552183191366106	8.363385030920899	-0.6368663243323841	-0.6622647346087366	-0.6357250012575589	-0.6620470728011303	0.9995896805721729	0.9996666110965463	0.9995877318247122	0.9996634265255722	0.04643382361574635
TCGA-AA-3819	4.384561345782658	6.3369421721694215	2.887544725692513	5.344411239004304	2.5299668715132606	4.307196715976781	1.7429978626622833	9.302155786946441	7.722079161336198	4.579971945347034	3.314162134064723	4.4091509068895105	5.319338010557043	4.503302015178101	4.563780748172791	5.789221366568815	0.0035535928604989433	0.004266833021156585	0.0036044790902701406	0.004307471639864168	1125.9209792359177	1563.9022531831702	1198.7836359867774	1555.3360941098404	0.3550825500082383	0.14689232237515112	0.31533323851521017	0.15251270641612885	5.553689192258909	5.646835331856646	5.581248343942347	5.636910811075769	9.817481161284845e-05	9.157021659090577e-05	9.601333102176325e-05	9.26479413546107e-05	8.482076255257457	8.277624474411585	8.464409001661378	8.275073043079479	-0.6406836084782225	-0.6688226536316647	-0.6427839920085274	-0.6691841078789065	0.9996203693921855	0.9996995780276108	0.9996258244324948	0.9996986080568612	0.04649735953931606
TCGA-AA-3821	4.972272927174525	3.690546047074607	4.366001519515037	4.299685219578859	3.510220801057907	3.8363692065536186	2.849900829388512	7.550646865300904	6.731509894104237	4.425629981800314	3.7256696972314858	3.731414251162238	4.468206120563366	3.287081807393075	5.361716832538183	4.913446165016741	0.0033328690663861327	0.003851625169818391	0.0033338537251081627	0.003889100912458558	730.9076473053386	943.5871961166802	737.7758310944217	986.5378032356736	0.3425637337267912	0.19440655489209024	0.3388155154833165	0.15797540146574102	5.320851578325942	5.410038540541497	5.3257280402083165	5.43283842352968	0.00012260019060986562	0.00011367066074424589	0.00012209572877392474	0.00011169621811928195	8.568382061689867	8.40360723856922	8.568452215817619	8.390922570572089	-0.5741569639080921	-0.5983163716356866	-0.5740828013083558	-0.5998899937603608	0.9987488571573095	0.9989396695141243	0.998741225699062	0.9989497545388137	0.06007571126539033
TCGA-AA-3831	6.121630718629186	4.04404613625429	4.049405954800419	4.525942130282659	5.759994502098567	3.869227535967701	1.8316504860714238	8.97108659981023	6.8886722172660155	4.117374012522415	3.5992644279054375	3.8061149735688726	5.4944031843168935	4.536256893107804	6.060457863356579	5.822936550062554	0.0036298975051471	0.004397467618154604	0.003680503902046095	0.004320512673321576	1191.548555235473	1641.4167829269425	1264.7418835365377	1576.2152488550369	0.3227673901151235	0.11093881003656536	0.27004025369999274	0.13929814271207624	5.539042523953581	5.6226529884105	5.582734774165432	5.60945776525775	9.925320523323304e-05	9.283411232566046e-05	9.524263421975539e-05	9.369794329343839e-05	8.435145426008905	8.220031808328985	8.417968847790645	8.237461063574253	-0.6367285545938915	-0.6668021688882843	-0.6389810429167398	-0.664295985773667	0.9995211914721062	0.9996174695957097	0.9995311696669111	0.9996125832614144	0.04708797131720035
TCGA-AA-3833	5.3702593222128225	4.439425314287792	5.973903968842112	5.866847446255398	4.095707650069104	3.120168847979621	2.9183513241138628	9.222270378977758	7.057293516253301	3.873985018783893	2.763756376313908	2.3085082486894635	3.851948025764554	4.759267754281853	4.4552056362916	5.320200689752445	0.003712874367036543	0.0045223047563680155	0.0037839530502885113	0.004461758370232221	1083.3059779770779	1553.9113640119851	1184.0962846253576	1541.2435548705423	0.39898507229709335	0.1719523027169534	0.3418840684168326	0.18315842176929106	5.435165871301426	5.5507622896486595	5.488170250472211	5.545051190971601	0.00011475811609361499	0.00010477877855383496	0.00010945856399943867	0.00010483072731723827	8.449948804020375	8.240215663685243	8.427601185425077	8.24937991214541	-0.6263498302132234	-0.655032181177231	-0.6290282166932271	-0.6536751451598325	0.999217567153802	0.999360244241089	0.9992300575005209	0.9993456822244104	0.0536413677443939
TCGA-AA-3837	6.404447168976831	5.907633015296834	5.3860519495377766	4.325059126999106	4.800918709883605	2.6274061970278897	3.0824197705972636	9.320890067184484	5.910754090648789	3.5921670313568135	2.7916319313118927	2.715465556103833	3.049589205184801	3.015376244006473	5.04405179836542	4.976255750961209	0.003621715361638883	0.004270968964905964	0.003623291416727835	0.004413118863449844	1040.8756965819807	1354.7904540837121	1059.4238919301213	1496.9105950045061	0.34243984883774437	0.18475521912029313	0.33946200172562807	0.1133337575043002	5.462288643606988	5.528546676123292	5.467987272848609	5.563965990844109	0.00010927588880251532	0.00010410160257890219	0.00010908697808330898	0.00010154410629508278	8.463146808551235	8.290495852384877	8.462898858912167	8.252458776410661	-0.621301842924746	-0.6454436357265791	-0.6210931591298064	-0.6509489442879436	0.9992438621275005	0.9993574007909738	0.9992352204927496	0.9993907169625303	0.05032898427715563
TCGA-AA-3841	6.101419676317971	6.975106244226177	4.451763687972212	3.4392926498238388	3.3804814851058755	1.4860214185013345	2.2083648094823967	9.686861728551099	8.284014132442298	5.297588391120334	4.395559176848243	4.480903786990802	5.822126898556667	6.881593732623704	6.517066850147818	7.231427961618219	0.003239271382669488	0.0037623532031165175	0.0032103179223649477	0.0038046859237715297	1671.8809967537566	2140.6076202079375	1543.9087308964583	2265.212666047189	0.3433469544579169	0.18665178673127422	0.3827218297483069	0.14798157955520164	5.74841764848611	5.817423170756604	5.720175633075972	5.8378155270292105	8.184229205830288e-05	7.662581101001833e-05	8.36212063568801e-05	7.551672888365784e-05	8.603685344607106	8.436701669222716	8.615575276539584	8.421930703861747	-0.6556591817344728	-0.6786982611050144	-0.6542092118588607	-0.6807427622153678	0.9996843550225866	0.9997345049662891	0.9996880997689847	0.9997376047477843	0.04241319842560179
TCGA-AA-3842	3.193055860615712	5.001915973259142	4.495479151501946	2.3233481102612097	2.0018626822020638	4.60466158866973	3.3544973925719472	9.06934357266141	7.049727486460339	4.411535501058344	3.9640729151126117	4.725344020161965	4.628300047803342	7.755212562937101	7.103920528724767	6.5939091706377875	0.0032472218201382665	0.0038683256621906063	0.0033213921075776888	0.0038785686946477987	1242.2653627547777	1836.6113305010517	1408.722968254584	1812.013560725147	0.4149574675348976	0.1794380903900887	0.3428210994968565	0.18420996505845685	5.606489960445953	5.7442970835450495	5.674601205409134	5.741784856681281	9.31646289008885e-05	8.293400325563121e-05	8.780215663985854e-05	8.301240012166827e-05	8.609602945610426	8.415202548994376	8.582022751744654	8.416823895534392	-0.6396265690178758	-0.6661964367530437	-0.6431669812640551	-0.6659356726289324	0.999637160869077	0.9997035579179887	0.9996470929009865	0.9997032105546845	0.049160316946761276
TCGA-AA-3844	6.0952370042991895	6.261769875415457	4.8425579541802275	6.715295460989323	2.7524639471755297	4.949996234013579	3.157341513256485	8.051729977102674	6.1040192774911555	3.819966669476498	3.731219695096312	4.0878409010901136	4.47856756824396	4.373443931540871	5.833354659528709	5.10929141626358	0.0033624027970439413	0.003937323486293683	0.003378909728735229	0.00397006390827071	1268.8536332527428	1750.2011170797894	1322.0077589962066	1785.208465891149	0.3627804424069279	0.1665346229576325	0.3374273988291386	0.15129387029336622	5.585037089473813	5.687610074174244	5.607717100749186	5.697920510434819	9.590255835885318e-05	8.776575051761513e-05	9.399526357665322e-05	8.707384094614559e-05	8.553426113747923	8.374994953843439	8.546674812558129	8.365892043235796	-0.6314067582673883	-0.6563249216795335	-0.6320346083061055	-0.6575217484930899	0.9994778107648619	0.9995491436777509	0.9994748072268412	0.9995674616761542	0.04914815491450778
TCGA-AA-3845	5.144082835269354	5.921061942212898	3.4456073405408345	3.834760641656444	1.9119982603341084	4.480354972969052	1.924590263026402	8.626001446900743	8.312926905211468	5.115237078763586	3.7891584265606775	3.0996368660489706	4.459794986770089	4.7524727184179625	5.060915891763496	8.746208992612777	0.0032386731769676164	0.003777002480162997	0.003214781758550938	0.0037947524995186623	1208.4389749243562	1653.8104758415643	1153.2337080132452	1637.106250153636	0.3986667160994362	0.2221107646217127	0.43254789877243127	0.23053394721067696	5.57855672765155	5.684547160163404	5.546888144194841	5.671589384657238	9.559580633744034e-05	8.77596274305298e-05	9.829757792380946e-05	8.886585405087848e-05	8.625702641603166	8.459012005045366	8.634691476919098	8.454663264689595	-0.6295873452439544	-0.6527269340567864	-0.6284815395102606	-0.6533147213333029	0.9995422231735723	0.9996244319555274	0.9995367221227544	0.9996199516686595	0.04868052382479694
TCGA-AA-3846	7.285029132560206	5.0278823367380205	7.214961204259972	5.11885176499029	3.148006833007328	3.306964408662781	2.064626513454819	7.433824287778295	6.354125403276723	4.424715831120569	4.154293285514206	4.0502784452574945	4.747811852459437	4.697120410554921	7.221194980243341	8.27772253899886	0.0031944585106534365	0.003704092285937871	0.003152176483760569	0.0036981122477343594	1267.0214612192535	1671.4311991755555	1145.5813493024116	1640.1308796804617	0.36219589591048845	0.19657600157430402	0.4204417494787143	0.21397866002230229	5.624618522624799	5.712056289504514	5.574442185990739	5.701217669422379	9.250085180178519e-05	8.584222079582552e-05	9.651085715270071e-05	8.680417530897216e-05	8.63778569102389	8.471139414442295	8.65553146599667	8.477928470369188	-0.6298453616288637	-0.6533036295413489	-0.627677591295419	-0.6522153437845624	0.9995652470772979	0.9996404809195311	0.9995715187878657	0.9996334023800151	0.047278954476656455
TCGA-AA-3848	7.310360418073559	5.6688056167660115	3.437175833063359	2.6610480036279958	4.944669993153478	3.760839388343365	2.326082067504466	8.99281427704107	8.426190455645976	4.936215661978103	3.3485660804960724	3.3820229256314294	3.388060307278302	4.811598730671067	7.015308563177813	5.7069811099719985	0.0032374725906850446	0.003746281870379669	0.003226365681445951	0.0038351019507273927	1210.3466326101022	1527.2808863150535	1154.4144785843343	1657.482930637973	0.35250731738269897	0.21491680907751667	0.3736377017736073	0.15616741397529613	5.599866076639999	5.663048600862873	5.579409851215696	5.699871899893969	9.200560865234655e-05	8.746574871123033e-05	9.372767883063018e-05	8.467539396766284e-05	8.603182390243328	8.439042884930618	8.607953436785886	8.41334538393116	-0.6291645259801878	-0.651981430584559	-0.628198709712279	-0.6556725045594303	0.999531644262325	0.9995971071237427	0.9995038934194507	0.999608575789267	0.04698065830058803
TCGA-AA-3850	5.405294445816077	5.174455339836031	4.763363002843077	2.9840674357977788	3.3246118469958845	2.5524157864571446	2.2380147685629956	10.78385756739787	8.700255160061689	5.489673186682735	3.4884275651706833	5.362037032841101	6.375573793988078	6.918009473335326	5.0379771395880955	4.546009013193194	0.003602657619714514	0.004247138530491465	0.003573557932066149	0.0042878249464970205	1234.1073397748776	1607.2346463589954	1218.6906323807382	1649.6854667876617	0.30371748342037763	0.1440300381314395	0.3203639437156511	0.1263395317663887	5.5835536107623485	5.63994468515623	5.579310262249224	5.65066033773808	9.40067130540003e-05	9.010448779186842e-05	9.438124993770972e-05	8.928839696368186e-05	8.4436616229305	8.256759567091253	8.452472252753866	8.247132593439172	-0.6438408056412196	-0.6701124633729623	-0.6425554549391529	-0.6719169263691964	0.9995440798539584	0.9996082794933037	0.999525484022281	0.9996212387163353	0.044746460049867216
TCGA-AA-3851	5.188686055136599	4.866242578081494	6.030563783816551	5.388804724420066	2.8054625612545925	2.2150065782445414	2.652749437249525	9.29425274170435	7.231078987999966	4.7584019825891515	3.8747701929117775	4.777652186646914	5.506845073209559	7.383526232720941	4.875034897011309	6.79727047681172	0.0034265617230468956	0.0040892096111944136	0.0034632031961285012	0.004071472887700324	1340.5332119335735	1822.5588961477113	1377.3764342547418	1820.0301880288578	0.34711413724860724	0.14934272648562386	0.3200640277629646	0.14895760261335894	5.641274552490051	5.727973740314622	5.664316125465809	5.730324272052939	8.950635003473826e-05	8.333206639232281e-05	8.735666954754185e-05	8.325620535527807e-05	8.529413465291622	8.332800407085843	8.516612038696307	8.333753000478877	-0.6486249671143878	-0.6759182149565982	-0.650445744047187	-0.6756566332135834	0.9996448096768816	0.9996993459783364	0.9996514761091321	0.9996997840187211	0.044429136668267186
TCGA-AA-3852	4.790445163127504	4.1889693892013735	3.5123687033526076	4.7430874392170095	4.934312074962211	2.3326458063026876	2.817836518850338	10.494917854344884	7.746536836751108	4.489167434264101	3.506229972289352	4.207221743100204	4.964187378913573	5.379594188399553	6.088028394696073	4.155158063171116	0.0038140431953231726	0.004598805573367151	0.0037726749486425896	0.004553718942486449	1235.3992679424684	1581.0175336186364	1183.0049421216454	1604.361294750502	0.2781917719590516	0.11980114706052998	0.3025788555489683	0.10947687852800211	5.54816281139471	5.589981738686806	5.531547008714796	5.60078495928702	0.00010177203540200103	9.929825065518406e-05	0.00010324227719661391	9.824450204509749e-05	8.369403380621211	8.168983666305358	8.381467836066674	8.171758006733077	-0.6441392327338952	-0.6722411956419114	-0.6420203044155534	-0.6721106509265156	0.9995576126331656	0.999639055719364	0.9995442405132469	0.9996446153226025	0.045088490369524885
TCGA-AA-3854	5.3261408223735875	3.8000589491924606	4.68161886943108	3.84489579828597	3.5788667256279934	3.3326263052442573	2.0301453758243584	11.100657038182385	8.288900272889968	4.721147085704399	4.130969989464693	4.152995853783873	4.7792310255966015	5.297140675694478	6.006014027932713	7.038996345101537	0.0034671754564226643	0.004204372074684775	0.00352584308439329	0.004159145748171124	1425.8374941995319	2043.2744795707038	1586.7637200603651	1996.596024192769	0.3493305262789633	0.1145692496924266	0.27683305280150877	0.1373804147914882	5.658932469651991	5.762905378715048	5.717670160779387	5.7506395058821935	8.68651075501974e-05	7.971773705424408e-05	8.247738473500953e-05	8.060681657412858e-05	8.48686324362117	8.273763138980643	8.465041461391037	8.284202729854353	-0.6596895833816262	-0.6891715970878377	-0.6624577092691147	-0.6877343051826358	0.9997274291450118	0.9997898080872798	0.9997332489735249	0.999780448219561	0.042587030831732216
TCGA-AA-3855	5.46319319334834	3.3716649924527933	4.947530703617651	4.348522835176125	1.965960787767838	1.534288656377389	2.6609307179327217	11.065742776805171	9.521931021327172	6.3206070878499965	5.130341740250708	5.626477003969211	6.132725681259605	6.657390857659237	4.443251295769266	8.207059699294163	0.0035349653313039666	0.004123973154332922	0.0034436234716122777	0.004176375235075074	1464.5780054145134	1831.755414539203	1289.430657610461	1873.9093360739635	0.29098454206834806	0.15718756674013756	0.36670693029067974	0.13604004399065353	5.6700823664323385	5.713232196707126	5.616997871098391	5.720092771136743	8.565901347438285e-05	8.31113516003499e-05	8.938276028288562e-05	8.258554178995006e-05	8.482936983017884	8.312360216983453	8.5140773336886	8.29873716539682	-0.6525913921222543	-0.6764248256259062	-0.6483522233774351	-0.6784977683669775	0.9996644845431096	0.9997249607008301	0.9996526778070933	0.9997336424759561	0.04273425737889762
TCGA-AA-3856	6.776887454098697	4.760420112243065	3.2611532376998977	4.719575712545295	4.800546813480194	4.002748727749853	2.951161093196034	10.880859397025471	8.08412627724062	4.160844968556636	3.1606425221994874	3.340491216832043	3.8285176043991003	5.079553330760101	4.865067492276773	3.973316827171629	0.003966407767447822	0.004785378510762549	0.003980189090392366	0.004899194827086013	1221.769909706299	1604.862379844614	1209.0286537760053	1631.1903377861693	0.30302197569563216	0.12869640252132677	0.30799783428169764	0.11597760212507613	5.509155472859612	5.559715608047184	5.508509439694982	5.563160467784476	0.00010529348341271247	0.00010170442876614595	0.00010522741090474518	0.00010193124299008135	8.31700744169682	8.10858875484716	8.316096140975283	8.095658681795685	-0.6472536143859122	-0.67599782464968	-0.6473392732200065	-0.6779344083209718	0.9994051480770095	0.9995073033049182	0.9994087254943214	0.9995139685086676	0.04672164982716689
TCGA-AA-3858	5.517472903258707	6.304221881359677	4.875331501730072	7.756186685957449	3.438021115563307	1.7486623781905577	3.5200309127844247	8.329456619638153	6.004982448008666	3.9046738591376253	2.552983333310777	2.888559342078265	3.2048342893661954	3.4270895552694247	3.5017594567992574	5.286649041113029	0.0034601705000718895	0.004073876538156397	0.003449665457087953	0.004076903801055501	989.9148696948301	1296.9046097867035	971.7289598835275	1322.4835286568366	0.3321916709646695	0.1626199015881427	0.34388407787672703	0.1488573941389267	5.465050604140393	5.5439599821394525	5.454596813284608	5.555618158185577	0.00010664796991645299	0.00010024541910387285	0.00010766529978114538	9.926570975594944e-05	8.519107411655508	8.339795449180112	8.521569805172435	8.336294737524886	-0.6113516871182484	-0.637093139176662	-0.6108419415670739	-0.6375300971646934	0.9992587237864977	0.9993944646431261	0.9992554952547156	0.9993745572955816	0.05160993002455695
TCGA-AA-3860	3.486359498803078	5.257583098486654	4.876037496636382	4.320035310377398	3.9505708931131824	4.129320104315453	3.8366357312571058	8.634753536368295	7.825146651478951	4.473612633425506	2.996002992100634	2.770943468554894	3.658995155250945	3.102754124977656	4.487298611939082	4.0637318695715985	0.0034705303228233734	0.004120549656829549	0.003529745502644741	0.0041537439657252625	1058.6162517184525	1561.5352589594152	1202.0552261470584	1552.6067433378228	0.40460664449209266	0.1752088304547266	0.32651586973218444	0.1777927566931177	5.481674335576295	5.61722738991343	5.553147169796434	5.61203089321203	0.0001053545741220947	9.417915609354206e-05	9.9160507055567e-05	9.464910545157717e-05	8.493024774163597	8.295804415994551	8.471273845830316	8.29199231140661	-0.6283675474937855	-0.6556339394240173	-0.6306318543258204	-0.6562097383228873	0.9993816085414671	0.9994851996899803	0.9993724072753288	0.9994811967453574	0.05252053022292373
TCGA-AA-3861	4.995151004198817	5.050585165207694	4.7307847083758094	3.7880955680784374	4.892653127570724	2.140769788796503	2.603763456985594	10.018018203549913	7.055387535630185	4.387255786449517	3.554529437124544	4.261464893212667	5.664076344946102	5.244779763136549	6.558698509437428	5.765787901660502	0.0035131478151690086	0.00416049382006246	0.003542590653592835	0.004172526897034789	1194.943728322423	1618.001446730451	1236.7581229135692	1611.2795749546635	0.3255303286524344	0.12945369845077853	0.294078365059729	0.1309290307551729	5.558455442968679	5.644035838718173	5.58058959687365	5.642724134425964	9.471778941724207e-05	8.825016097125357e-05	9.294732011467299e-05	8.827121353067788e-05	8.473652475200682	8.278623706170032	8.462058406186356	8.280737271124211	-0.633231005939368	-0.6609600764351845	-0.634469332358201	-0.6605795278696444	0.9995326482448889	0.9996221144946541	0.9995340582006109	0.9996204953934228	0.04796778648363678
TCGA-AA-3862	6.4549993835329875	5.229005812748109	4.722364332683825	4.207961310347819	4.0079860575566455	4.554310614665017	4.633014703166311	7.627070073677746	6.180349701653802	3.786614195567898	2.9883135586457756	2.802832695287979	3.21030194843909	2.8449644262984224	3.4637654477403346	4.652693153548279	0.0035313380492643298	0.004107286613546659	0.003470254421026972	0.0041459604501086645	1152.2920523392465	1462.6703721027222	1038.9711306053764	1541.2344020467617	0.3365835777640544	0.1906930133403874	0.39674320666314633	0.15367093861603162	5.52911328251015	5.5900931639986435	5.480602151439488	5.6167382220758295	0.0001029555191479499	9.821693217575942e-05	0.00010710806661458145	9.591387772870862e-05	8.486863073727461	8.321901712994036	8.510480851596201	8.306211994988091	-0.6284830475443771	-0.6519805278063819	-0.6253692756893681	-0.6542735619623704	0.9994918227194728	0.9995728461558441	0.9994807502891875	0.9995820600919487	0.04853215469121366
TCGA-AA-3864	5.053924465315253	5.37245341110786	4.211644414646587	3.57317143294146	5.4065468334855415	2.6511439397485455	3.1028133697232763	8.456301621896918	7.269913883993562	4.299230140161891	3.7411906667643846	3.4555871182090914	4.018204313319384	4.285802265938545	4.318418679021642	4.922593292441749	0.003310299646523434	0.0038345268893013973	0.0032653443707741092	0.003930358485388464	1238.7731656916642	1558.1325588012069	1117.6831300964197	1594.4329394432796	0.30752750326781647	0.1718708467834784	0.3672677322447878	0.14930903415183944	5.598139853514251	5.653951910545526	5.552851363818314	5.664597995472561	9.535938371475441e-05	9.109061097479068e-05	9.860867061209529e-05	9.037599540909825e-05	8.572446964190883	8.4051736995768	8.588736744486855	8.388192513379813	-0.6274071286179418	-0.6513189546679475	-0.6256174100141006	-0.6538166282601677	0.9994025873929007	0.9994897627230481	0.9994094007661194	0.999512201086661	0.04627771491811884
TCGA-AA-3866	4.000038017015727	2.128651564324146	2.869966273806878	1.9305383434549768	2.389308134469968	2.2526967873394597	1.7565760386318954	5.90024243567341	3.991835275675666	2.4683157282744035	2.2231133263699117	2.242093613778095	2.369554734248405	2.874019365604973	3.129139047335476	2.725496054850308	0.0037095685106634992	0.004245682734644539	0.0037194727925694265	0.004244230504159088	425.78881889859827	535.4131620288136	435.71705796434145	536.9568735468727	0.30534497379222275	0.16158865175667897	0.2839538544628017	0.1616157451904952	4.868396148981759	4.968756109035626	4.887987683984865	4.965833644747059	0.00019716861521806164	0.0001801602474251288	0.00019376719885657955	0.00018074038410714324	8.462521512617046	8.311438191842937	8.460939175758396	8.312161977290822	-0.47620202775309484	-0.4997399673823419	-0.476011561827134	-0.4996076121571726	0.9926995947393138	0.9934902429647533	0.9926502803554698	0.9934973903999468	0.08649673081369659
TCGA-AA-3867	4.419182451023513	3.503609772662549	4.852419313569297	4.583365821754865	2.641198506539759	4.78915621295375	3.1290255919773546	7.4981686519781645	5.9100857140298935	3.750110473987422	3.163964284581759	3.1167569733682	3.7457668318094597	4.348245436904363	4.366517196766309	6.058157773057954	0.0035403229526653817	0.0041854284630462564	0.0035927670824160733	0.004336195704769617	774.0346503212011	1074.7572004638828	835.4716170794717	1070.011389982142	0.3702174884354522	0.17818045698906987	0.31823038550526506	0.16832546273063723	5.311067401513876	5.431037596864189	5.362152410096803	5.432937070420665	0.00012611874961437536	0.00011467057616269893	0.00012019432370653943	0.00011514561842445055	8.534651374493256	8.351054709194345	8.517130896756699	8.342032862387732	-0.5845643811788526	-0.6108264506522624	-0.5866881442228128	-0.6123381590166175	0.9987857918283782	0.9989545089295562	0.9987889204696624	0.9989611964653384	0.06052117181955455
TCGA-AA-3869	2.8765034993270437	3.1785159216966874	2.6099041818832296	3.329053413762933	3.5017912169964047	2.8720433111122246	2.7453108923813554	5.897620664771872	5.076822716280559	3.376419999129259	2.6883521003123314	2.273355441823387	2.436944374722268	3.1922664519027575	2.5355339142364404	2.6914996361667543	0.0034178117436135316	0.003921353868320114	0.00336051293870153	0.003945748997481789	715.3908426263963	881.4006242134778	657.6042772987396	905.1061482793269	0.3054154997144657	0.18629803520207402	0.35253050548533793	0.17005944567673922	5.240263274340647	5.303037953496949	5.201439044350903	5.315600824017135	0.0001433970457612885	0.00013620916816590965	0.00014775373518565127	0.00013472586653554304	8.570787596633304	8.41793070435718	8.590019938917777	8.41110788490445	-0.5453201356000836	-0.5680322131751449	-0.5427723677512816	-0.568992768019741	0.9972547697526467	0.9976213997991857	0.9972391993635533	0.9976231320856473	0.06483968124956485
TCGA-AA-3870	3.680745049145749	2.709367186570404	4.098395081644399	3.903126874698738	4.551780932736317	3.7157690326361976	1.7251578637646454	6.74945490299822	5.117332503878331	2.768960849963847	2.3954697098094266	2.3117040401935514	2.4129613507588967	3.501947507005129	2.505532975425171	2.55514158133098	0.003674011823435215	0.004241147653811057	0.0036758697156019904	0.0042960117831417855	530.7373438483567	684.5485751800476	539.2330937710042	711.1116495019265	0.34602533655251466	0.20770566390249115	0.33751799992485426	0.16950247318599512	5.063888444737463	5.150832633144755	5.0773523297941265	5.177297891713045	0.00016740782364405368	0.00015623281166275883	0.00016558518531950428	0.0001526303933319804	8.466518008178275	8.305805327087885	8.46579112199743	8.290725737221583	-0.5313354403850075	-0.555576268608276	-0.5312306522012872	-0.5579401176655445	0.996639328889563	0.99711755105953	0.9966393833384544	0.997129590217284	0.07363168546374424
TCGA-AA-3872	3.768666270205164	4.487697533672928	4.848500580100817	4.018938174336837	3.119429583479674	4.878325481763418	2.341121249026995	6.2011942429097235	4.847359048883884	3.394506465090501	2.6924865051247306	2.364114706314153	2.5674777289761908	3.2570607992744223	2.7251734640498997	2.798158448409954	0.003279407173555347	0.0037309648473119977	0.0032537554700023392	0.003855777813667722	577.4072157038211	694.4779540919995	556.3110678110628	746.921792031709	0.33749051359903665	0.24575389135269257	0.36409231997044805	0.18818982077914123	5.172475182206455	5.218413348506142	5.149188043658173	5.258593277263456	0.0001495743487983518	0.00014528142394753843	0.00015297506289357988	0.00014033160194422376	8.64841666674941	8.508433033941891	8.657654083466719	8.48066059350419	-0.527970845147947	-0.549168988189038	-0.5265548126231975	-0.5531739523666647	0.9971483810744262	0.9975248802490966	0.9971433874235248	0.9975907373918427	0.06785062703245757
TCGA-AA-3875	3.547446192910008	3.080747182260337	4.190373342214354	2.795820801689365	3.422936204311697	3.0767490905159995	3.427223509938955	5.18337881079856	5.122914625995053	5.1424698277195535	4.43219104616019	3.8786576179541647	2.546898129090622	2.5364546387002145	3.0139691468496865	3.888812217547367	0.003872897836063547	0.0045641413696493795	0.003998807156186638	0.004828733301560267	533.4656669283053	854.4445566459962	609.2497525383495	887.8960123281125	0.49529434125602273	0.25032495265421323	0.43976753373185284	0.2355266995930644	5.0858042681155755	5.274302870371165	5.138311522622285	5.254706885559941	0.0001686026591656849	0.0001460386689936203	0.00016215932149096776	0.00014810866389168852	8.39477369656293	8.21348995887031	8.35813479641262	8.155436330040676	-0.5904205552486984	-0.6152103228513365	-0.5947582534032925	-0.6228751568305663	0.9985573312247162	0.9987597170328135	0.9985732872859642	0.9988136482278273	0.06562061517469775
TCGA-AA-3877	2.846510155844307	2.4016345231661487	4.100507490695178	3.5123738158629707	2.6968953397415327	3.915359773439825	3.5355342900433726	6.767360927489413	5.226118628852715	3.3040811503430207	2.5302446425381397	1.9762742856881883	1.5545271572219241	1.9251321599448663	2.05818185440107	2.096317899499555	0.0037347235873746542	0.004324304526423018	0.003754008643202622	0.0043144789887623125	443.2655041623331	568.4058142291079	457.51224512854793	569.0220457697787	0.30598650225368423	0.1625408711790127	0.28731237810641375	0.16704904002899862	4.9274365040270025	5.018644191101408	4.945461554660795	5.011695145112599	0.00018588542652794317	0.00017225869831103075	0.00018319996610511227	0.00017335213056849985	8.446475258460856	8.28446424965171	8.44133398520425	8.285985431038714	-0.48958053623329983	-0.5144959480971315	-0.48995373669961806	-0.5142038707413777	0.9937053979031053	0.9944517048217332	0.9936958012394822	0.9944465967227334	0.08256458333663978
TCGA-AA-3930	4.158484376278763	4.368899875923967	7.1416172948524705	3.183197136207254	2.4668693206416785	1.8533049843562415	2.209553799823135	9.253668740456469	8.322171223501512	5.343493076290515	3.975216875054994	6.516224346986851	8.844817322180882	7.722249482517806	7.641016317390978	6.105030295809914	0.00386031049004512	0.0045819671585662315	0.0037816761712945834	0.00459391061831128	1105.4020854953192	1371.6260671370096	1017.1665492634806	1388.2689335785083	0.26643392760833834	0.13206257845559735	0.3208923010920041	0.12216517593202934	5.518405139189955	5.556499925382115	5.48762172853277	5.564316165632588	9.953596053763993e-05	9.709271599432868e-05	0.00010171645148121076	9.647182541065637e-05	8.366471373237104	8.177985400126818	8.390856526802914	8.173494972807124	-0.6369877173112586	-0.6639418310829156	-0.6338980608510967	-0.6647302358325249	0.999545344478718	0.9996303271660415	0.9995300149545585	0.9996371348517904	0.04663915530780542
TCGA-AA-3939	5.637680167409699	7.74371018165214	5.3705337792690875	3.332995435382848	3.4618724635420235	4.2042284719534475	4.0193730188333525	7.487966505579425	6.567630185968473	4.818164917140434	3.810005096978931	4.2615264962098935	4.570244720246363	6.740800149267292	9.314451716691234	6.657399598883481	0.00331207512790053	0.003907891228397315	0.0033400727393285154	0.0038867326290532556	1193.8168023802566	1744.0843956674596	1269.9215637845568	1676.605127497122	0.39519842438409875	0.16069594391888603	0.356781754303768	0.1876017163287261	5.582532336696232	5.720737235659317	5.620231766982638	5.701707384439532	9.405572065606284e-05	8.376987773356314e-05	9.10070727462128e-05	8.500439930131093e-05	8.577599583041245	8.391385630428797	8.565938800566876	8.398328922487654	-0.634546717995954	-0.6603943530049795	-0.6357940987457417	-0.659296699499363	0.9996087258387426	0.9996744745069677	0.9996080792244094	0.9996671335276299	0.048964098916544394
TCGA-AA-3941	7.470609271189907	5.453729033452065	4.0005832847042395	4.257677550663379	3.962208847821051	2.1596869086303636	2.440576578845416	7.4904240963518705	6.871327250340723	5.069939772199202	3.94238345675912	7.619464627345698	5.896529321648155	4.69792828330625	5.664530236801077	5.547219378576475	0.0034440731868200887	0.004009560479641272	0.0033801206314233714	0.00401370779764784	1331.2346884827582	1727.2891957981324	1163.944645076099	1720.9041294321266	0.3429830003768296	0.17794906991644519	0.4109839065516848	0.1781800734801326	5.6215861189662215	5.702294349755927	5.570837699350742	5.704065528680876	9.555247534194533e-05	8.940643552870753e-05	9.948253886275056e-05	8.903318876916599e-05	8.561052667894034	8.39263367203669	8.58312391297005	8.394147533120263	-0.6333873839813058	-0.6571195535728237	-0.6305845331558909	-0.6566746071297801	0.9993845957635349	0.9994490057153598	0.9993627411650402	0.9994554368119779	0.04818086085843442
TCGA-AA-3947	7.003221258518209	6.630070378005229	3.7262958799133985	4.010766869401606	4.409361255118136	2.6350341426198463	1.9655145367932851	8.206033465697793	7.067034007399351	4.416114555413876	3.735837250621822	3.763464886772686	4.98184930027436	5.252971357862032	4.935719675446344	6.9216906228612345	0.0035012954674460794	0.004135584529283832	0.003515103266484912	0.004201058305803584	1202.074946044442	1665.5495562178426	1237.5013936810205	1708.5934818868152	0.3960524133012257	0.20304451202638918	0.37475030622076666	0.17935580952131028	5.542308774273098	5.643690659071694	5.569251715652928	5.661692185728191	0.00010358581030085631	9.512043714023433e-05	0.0001009758347253944	9.378306806330909e-05	8.511192750356148	8.323600097060604	8.503091744693211	8.310471569073497	-0.6391176704571185	-0.6644676696327451	-0.6400336892021189	-0.6666016301730934	0.9994993609016222	0.99956667711143	0.9995050951306367	0.9995909901395253	0.04960377804112776
TCGA-AA-3949	6.70528201472787	4.435856892812575	3.623930703187651	4.151462170645144	2.8610751899069675	2.2072189566614924	1.9604958724319717	9.031708794591406	9.021364865242504	5.880514776597384	4.563900400248969	4.77523639352833	4.585323429386146	5.964000138380011	5.110408505293626	5.3188384941033595	0.0035084612811375477	0.004124363753130506	0.003514830576731597	0.004152158401102107	1127.0676936950356	1522.796272481871	1093.6373039674877	1596.4909291245065	0.39830927527708904	0.21193957809755315	0.4028232639754012	0.18880098548604865	5.475224173227302	5.578910279837648	5.475338846985964	5.593051734005509	0.00010912436429257162	9.991146520258392e-05	0.00010862131122378003	9.889584015268186e-05	8.50264692030895	8.325753990729911	8.501838657887479	8.314642856532345	-0.6267919762786822	-0.6511174237532594	-0.6267347223603785	-0.6530294105407137	0.9992033356820292	0.9993116859948489	0.9991953380487473	0.9993153148148688	0.051861992322656834
TCGA-AA-3950	5.433106439670653	4.277334933580425	4.464151119229418	4.162854742089933	2.878490799562067	1.5180219489741105	2.678873426776838	8.445178653859363	8.28436431954602	6.207533680969078	4.723767470526793	3.6345483211976393	3.0474848195234827	2.7597251944662426	4.410750037136001	5.794412332429855	0.003728111041994528	0.004370503233562066	0.0036653499831106892	0.004425531591842076	1057.1504539104092	1425.1976139766273	1035.3833367522327	1503.5808087218247	0.4065249544768979	0.23219176501939792	0.4131042203529246	0.19971542530440714	5.426241532826202	5.526486491878308	5.434285907930731	5.545674248708162	0.00011967596816083448	0.00010988012376791496	0.00011839933546598297	0.00010816556759593341	8.449674252102687	8.273065436908754	8.462334621793271	8.258592533440291	-0.6287396702457759	-0.6524451266454304	-0.6264479715733046	-0.654307318192928	0.9991726278495728	0.9992913347736975	0.9991348644342628	0.9992842326795811	0.05430104317796789
TCGA-AA-3952	4.672305869234644	6.286256240712012	4.200342575071117	4.64873253323972	7.019188888171201	4.948875076066974	4.1416835046659495	4.890626761242659	4.214690986486562	2.588840759669674	2.0788430405762046	2.513781061363192	2.3904769245002386	2.8202924385908466	4.172223576513266	4.574878935932816	0.0033489413866167475	0.0038653181076471607	0.0033594992374649624	0.003834039409444472	637.0614576640622	936.4795380603084	665.2584409837434	911.0572722261267	0.4445860166772036	0.23301601010454187	0.42435408042372275	0.2541632355269518	5.189634980882122	5.355408864466585	5.217147275714628	5.339979885474365	0.00014569510121765955	0.00012738768034654705	0.00014268656599556695	0.00012916455682053	8.610820526302811	8.45335810160192	8.606387692293461	8.460594588150345	-0.5520479757105299	-0.5746295191274956	-0.5523044437227517	-0.573220462047413	0.9980319930061243	0.9982211307615764	0.9980006632272069	0.998229269148345	0.07079955753786887
TCGA-AA-3955	7.004363426125181	3.9528800039533523	5.53470546179933	4.7983192967262545	3.3389167934835124	1.9721379317242895	3.175733580050833	9.503686935364318	8.8010413857432	5.9119093063039685	5.002561478948252	5.150296419537598	5.941291798766199	6.206314589898095	7.645673388303312	7.584989343553292	0.0036138233828323144	0.004266739091938701	0.003564879901088105	0.004257793831486512	1396.6793027080932	1778.7384692353776	1298.95588984259	1811.1765641286731	0.2988956590555777	0.14448025561117844	0.3411354283466522	0.13233882396705984	5.642525193822324	5.695001012355116	5.616317402567686	5.702866684834726	8.873061576031525e-05	8.503058258104217e-05	9.059383557971019e-05	8.444646611635502e-05	8.433447800281336	8.246983073871938	8.450083060065753	8.244302226872911	-0.6521668860859403	-0.678159925171303	-0.6501822576765228	-0.6785786141407316	0.9995981289097958	0.9996466659617852	0.9995858083246962	0.9996614029262754	0.04450193799682231
TCGA-AA-3956	5.123062732268192	5.425355189065668	6.186726174470226	3.7118119617961183	7.228446753391811	3.046971017338777	5.082349350589834	7.7439523185141885	5.865198482133782	3.644501863985682	2.943818093909191	3.335394071916668	2.954535098300536	3.7582127279583784	3.910560059199025	5.326410309219515	0.003612098203112004	0.004335323727992971	0.0036092937130122187	0.004295768677800088	1179.965082853658	1538.309643084024	1142.338416751348	1546.5586571185543	0.3237126360693048	0.1548899359723169	0.3377840814322381	0.15277791055099318	5.545226164844456	5.6056720924100345	5.530734470405738	5.608616765299849	0.00010264498016317637	9.850934200406605e-05	0.00010391186393476844	9.818316418397081e-05	8.47103523292045	8.273608874440198	8.472427751672189	8.279927076503702	-0.6332375444620619	-0.6605878333810072	-0.6328737662085285	-0.6596937879773184	0.9994894922509242	0.9995953939286097	0.9994768327561908	0.9995695549806336	0.046991793321024634
TCGA-AA-3966	4.598287721706435	6.160178469247267	3.471214989583489	3.9360881884277834	2.7241012224035184	2.2821864123088553	2.3118530219219187	9.454009786604894	9.698377163824677	6.730180292934285	4.672347253655228	4.939259990200717	5.901918612651349	8.85665259456081	6.4121236545438105	6.744412894939759	0.0033720655278686134	0.003938758578603454	0.003327481155439886	0.003947896059065823	1254.6989188205434	1652.311621498372	1146.187799103332	1671.098008943126	0.37760479450201406	0.2192539514299669	0.4271784983366301	0.20755226916160247	5.588900886895726	5.674109739336426	5.552749354493788	5.68278131141774	9.500430229111423e-05	8.881649366638292e-05	9.769938949314912e-05	8.801066152680301e-05	8.57539449449496	8.405499320277828	8.591281823281593	8.399339084312084	-0.6361786983780946	-0.6596480657009143	-0.6340969135133182	-0.6606044668901438	0.9994874016201899	0.9995641014255743	0.999500793404239	0.9995794480519209	0.04875239285805295
TCGA-AA-3967	3.610209924266487	4.774847890544849	4.829356419165844	5.669227462552053	4.6760475097025	2.9598586813637975	3.2703472045753847	6.766980257035119	6.916037281937211	4.414242272781587	2.9421516703688355	2.8934261108384236	2.4916762836181694	3.1915405409415913	4.977937346489081	4.834653550394549	0.0035549282226901248	0.004354662710893209	0.0035829732071261614	0.004195370314435087	1010.4728508537397	1458.9650400854416	1057.307979632257	1353.48585166252	0.39440052856394564	0.17609732948362253	0.3648563542975518	0.22731282119269575	5.432886779512405	5.557773841326569	5.464713599802852	5.527275583662163	0.0001231596267428385	0.00011206753457483698	0.00011966188733179533	0.00011409899499827147	8.514211841583712	8.307538316647548	8.50592137211817	8.3382710347796	-0.6146534894070667	-0.6429063095890425	-0.6151346743571166	-0.6386008104685039	0.999176730051271	0.9993228281039322	0.9991551476404523	0.9992748049843946	0.05536952776425096
TCGA-AA-3968	5.675087309674627	5.46823369633279	4.8679660473268624	4.824737223169701	3.884322759445771	4.235503680463499	4.406017328366241	8.226057442524292	7.6240528283262	5.007302911911208	3.56117275807309	3.252342401082775	3.5514682573699736	5.488049706353995	3.351109140743081	5.5019876123277145	0.003701526551820604	0.0043878050460575664	0.00363666998943807	0.004467111939814734	1250.1399567325075	1609.3804591398439	1120.1787338645706	1613.1149619289652	0.3194797717828689	0.16885125225396094	0.38447279219650626	0.16826676162436272	5.566666266078796	5.624304148840298	5.51625059231154	5.622941863573432	0.00010036247053443024	9.62661795871174e-05	0.00010439271532645608	9.691771365423873e-05	8.438019301193492	8.253026194082338	8.459668531783331	8.248684003752228	-0.641391253003137	-0.6665006343965649	-0.6384993066235791	-0.6672411512429577	0.9995656324191421	0.9996485770343205	0.9995562441163871	0.9996348662785602	0.04706641046076999
TCGA-AA-3970	3.843600467540311	3.409583125159901	3.7315384772851083	4.065777344643282	5.132276258153893	3.4206477187977735	2.989890449857662	8.65003296011035	7.737645055085682	4.37706490468034	3.8177007488141097	3.7527490411626627	3.306411375039859	3.815775570733797	4.169973318772255	4.0071407603143685	0.0035507653395864098	0.004324995364886443	0.0036004621546632887	0.00427934222366576	1169.2614303493867	1666.7261865935827	1245.4581909006274	1628.3131441069986	0.3900342867741478	0.1790162800350657	0.34807432803306065	0.20019203497621116	5.5146744112335115	5.62039857581651	5.550807510221455	5.60659919532254	0.00010580784865662838	9.758474012688005e-05	0.00010267873315170008	9.875157089309169e-05	8.47926472575055	8.272255568253206	8.464708586519832	8.283081888276453	-0.6371902398192109	-0.6659160095966536	-0.6389367252743795	-0.6639818100298356	0.9995188732724477	0.999605260202745	0.9995178808622677	0.99960071607096	0.04952466766256868
TCGA-AA-3971	4.123479723950768	7.516682849247065	3.5801969125658806	3.5488649255574134	2.8638158106623024	2.342017178775412	1.4770035059353932	9.171930007420789	7.6612355454110475	5.14336166226339	3.934550691149801	5.193337681557635	8.372306451381968	10.203269094157461	7.6316449584226955	5.677508096419955	0.003745119476997206	0.004548134541315414	0.003684150396052014	0.004391203506403713	1368.2723206119883	1840.9022713022318	1245.8878086187453	1697.803793109313	0.3255576123600767	0.13178459344722454	0.3791903369144359	0.19369564149166377	5.629653465032269	5.69498914314429	5.589089452405956	5.66359439812858	9.237398921521367e-05	8.823241521626016e-05	9.529978061305049e-05	9.037079765461139e-05	8.423650475845161	8.214859734566435	8.443519800750533	8.248723245665822	-0.6576972308309578	-0.686170201753114	-0.655070599868902	-0.6812465016338412	0.9997060357627152	0.9997649661016921	0.9996984136748309	0.999752434852356	0.04378178627547894
TCGA-AA-3972	5.950108482678439	4.73163414455293	4.084468703473654	4.775628199034145	3.44098974083403	4.18605523262808	1.6551794715314123	7.194898009829197	6.1783158008900845	4.299495491853626	3.2722939286348236	3.3074035016263186	4.615308369108422	4.284774166291173	3.892575313424522	3.354807162111357	0.003457341055501824	0.0040738434329673934	0.0034279049262198823	0.0041025998610810166	1081.5504089399255	1391.9546323847303	1004.4844682022681	1389.2270773933649	0.3309542099738937	0.1838071781011168	0.3706275145438533	0.17550599802010705	5.500919700910903	5.56562466590034	5.468945692105536	5.57327226405906	0.00010656003284056505	0.00010140927660978868	0.00010919882246189525	0.0001005015371916523	8.543995148504624	8.370809869709865	8.558481517558288	8.360072775597576	-0.6156075717588487	-0.6398220497943217	-0.6137388260775911	-0.6415141261197645	0.9993324285203312	0.9994257732194719	0.9993250467046119	0.9994498654640575	0.050300566137851346
TCGA-AA-3973	5.326730076198061	4.193291161777419	3.9590694981419268	1.132592202386787	6.7376014857091615	3.658736939357076	4.225349484407761	5.792868054834932	4.362141310217376	2.9563233062263223	2.6332680116949354	3.0624991918772815	3.94884814235344	4.296001340100948	3.999960023879983	6.3434734473777095	0.003451646442080074	0.004056718989106241	0.0034459578803654584	0.004025732357229424	1086.4719736643574	1519.4098775317532	1120.0461714819912	1496.6392121507156	0.3864292089154813	0.1835533781521006	0.37208488351449376	0.20099687678774344	5.479342613249328	5.599903169429576	5.501867302356453	5.585956031345799	0.00011328628711876283	0.00010173889992833779	0.0001108257824783237	0.0001031638311715165	8.538113992752093	8.35240189781375	8.537653750836	8.361454340657787	-0.616893038310346	-0.6422085468113835	-0.61616083992207	-0.6408360563817695	0.9991219788568305	0.9992287553903928	0.9990966965714335	0.9992107844366347	0.05356038414026564
TCGA-AA-3975	4.265793143525133	7.5110624635361924	6.662308295026742	3.231028499242506	2.3085244726991636	3.272007342756025	3.7635718545440615	8.326866006994987	7.541307549279887	5.17928320744686	4.47236943921403	4.397662750740271	4.786447143237999	5.058523955172633	6.165990761663144	6.856543681865575	0.0035044021658561797	0.004117832505344877	0.00345215089193541	0.004179193783905879	1367.468259647064	1701.645217607687	1243.985076177373	1807.8016292689733	0.32820744131809027	0.19680268834673914	0.3816239025102001	0.15391323767884854	5.641112805940665	5.686375179345316	5.59849292156581	5.708585896792953	9.182340572344871e-05	8.868933319577566e-05	9.494851265413583e-05	8.712562559571095e-05	8.498164724183592	8.32423993351237	8.516789896821228	8.303803825734253	-0.6491792927512942	-0.6731079724931505	-0.6469010747756817	-0.6760105436659406	0.9996841310732071	0.9997359626659083	0.9996761881622892	0.9997450926076882	0.04415271487118285
TCGA-AA-3976	7.093275506367635	6.857482083630118	3.8876234852087856	3.438013479254529	5.511098498813968	3.326270121871109	2.1163777739800955	8.336912842945	7.3598156297500115	4.756252066533967	3.4443435952108588	4.2495287635781915	5.197836941752164	5.972629678260316	6.718041426193062	5.209455970205368	0.0035271689850492273	0.004146492714788812	0.0035164427153713917	0.004228713089226904	1259.127391971948	1623.03176595988	1224.6161421570043	1685.2149374598764	0.3208023752337207	0.15845865861168612	0.33092421674616906	0.1333098419413325	5.602207561786203	5.663970643175762	5.590246683991082	5.67323944286176	9.396196650349782e-05	8.959320640599483e-05	9.488980944376624e-05	8.902662265421967e-05	8.475344304760958	8.291787159486015	8.479377926033443	8.274207479810105	-0.6430628910624023	-0.6683450265874118	-0.6421896073630641	-0.670758697693271	0.9996501021716535	0.9997142759488793	0.9996450988584057	0.9997206611667956	0.04492941557503643
TCGA-AA-3977	5.008104913913703	5.3126016091656725	4.423740335154725	5.425962659184837	3.9812902490800934	3.4900507664298277	3.9204593881346286	7.935925376532348	7.097596921163864	4.249221866949588	3.4581778172334894	3.7218941149353997	3.9788425155478326	4.520656119732856	4.476522147627392	5.193697247860332	0.003427973580214827	0.0040757397349616715	0.0033789295713822637	0.004045617811285537	1373.727597704774	1783.093944988135	1257.2024012423915	1796.4216296396055	0.3438322782833907	0.18508658126362873	0.39487187065385393	0.1812082749627794	5.650922884496513	5.711640091949587	5.614176632059525	5.715450239910276	9.250747436554117e-05	8.855819495862318e-05	9.511694403330686e-05	8.799351942858113e-05	8.532471063711112	8.351054068638161	8.549286728893325	8.349642387157072	-0.6503780475106523	-0.6752656267726327	-0.6482082967596631	-0.6754385427803586	0.9997042488573938	0.9997521427622125	0.9996977107905257	0.999759614414378	0.04270871850815471
TCGA-AA-3979	5.127812160975987	4.951105612899871	3.9625308069505487	2.5392627016055704	3.366445849815847	3.6663723663396013	3.4468389580856575	6.88159658967846	6.9998299199973495	4.644948752593743	4.054074898114033	4.0464502259385196	4.554028098026814	4.877852144414836	5.8495302711685495	4.0080745554867425	0.0033467321975528055	0.003933080084393527	0.0033472981898918074	0.003925841401376664	1035.6063248577823	1434.6479055958268	1036.687211896545	1477.9750141070379	0.3973455009721419	0.2031208746099688	0.39215129187028686	0.18331752713004376	5.491878296787059	5.608752525720618	5.5027829553560235	5.624570638044822	0.00010445136200556876	9.531050586220086e-05	0.00010346708426986439	9.335176290689535e-05	8.563479245706008	8.393622445800387	8.564638432136878	8.385311393371342	-0.6190571783056054	-0.642694720585559	-0.618490385530901	-0.6442102161036568	0.9993912945155107	0.9994769764837819	0.9993913311893885	0.999482075507826	0.05172119868104343
TCGA-AA-3980	8.334129427835784	4.396367062485795	5.6964770572511245	2.52395869034457	2.4236713786950848	2.9191831580749787	2.0054413711158956	10.218572936279774	8.259959939792507	5.273177698274159	3.73572986233112	5.262360210308065	6.138737439565978	7.565792066163174	5.092509636178739	6.853633318235173	0.0038778742554809228	0.00461584256524748	0.0038210835181827795	0.0046374988487955645	1366.0361526353015	1705.9311522898258	1248.8099533827994	1728.5704481495302	0.2596747717322391	0.11940936965732533	0.3176479802270395	0.10987305792075971	5.61284857566917	5.635829831876746	5.574737817340031	5.642965631726754	9.103312554471522e-05	8.99523943292646e-05	9.374871012430948e-05	8.939231347508455e-05	8.334500000857725	8.138004663490872	8.35340080762779	8.134538402550724	-0.657119926508338	-0.6841046745273177	-0.6545306625653089	-0.6850709712392204	0.9997040364281716	0.9997626080501946	0.999697195940308	0.9997654241990481	0.04273065906088599
TCGA-AA-3982	5.610637344216361	5.453051313013015	6.5502761627284345	4.33976765450023	2.3690511223438038	3.6813031244531635	4.405775890178514	10.479020220073199	8.792425402052244	4.813347277266197	3.3708528151137966	3.647325209757209	3.67886877527736	5.389885104514938	3.742624707579462	7.085491711880917	0.0036837643983549215	0.004493412584348515	0.003739141992426727	0.004420361787785142	1333.0161489380557	1940.8742932586924	1417.4290264598183	1840.099206658958	0.3775302133442974	0.1433010362379928	0.33839923870262034	0.17823967270409308	5.584663542423706	5.681360760647719	5.617593616386462	5.663873003168072	9.628689591532391e-05	8.910601284985063e-05	9.328256571503691e-05	9.044624588136076e-05	8.417437976960723	8.196594786156188	8.400438618566927	8.216209906996925	-0.6568198018016675	-0.6869489591654118	-0.6588495632842071	-0.6839423273718218	0.9996533282986485	0.99972269104984	0.9996529533881819	0.9997118364337464	0.04528000040282363
TCGA-AA-3984	6.580279423746096	6.065489053055722	5.185114775024338	5.892005281084355	5.187756283317343	2.868103222797307	1.8676969726691932	7.5149017768463375	6.348026675178889	3.6538688474930217	2.7792331809619433	3.0667544942938916	3.4418941522316877	4.632953815874644	5.196782162653286	5.343341380084169	0.0033052676730183908	0.0038759402859242786	0.0033363723673625984	0.0038949154562041024	1221.6860799237295	1798.6152708227316	1329.3229620955003	1818.7840110226653	0.44375035503757926	0.21707742759482226	0.39579100809501405	0.2051304219262843	5.558955265648844	5.700784656949966	5.609860042600237	5.709937166799727	0.00010119540518912624	8.955086997147373e-05	9.685567363399393e-05	8.872199736104655e-05	8.591777892434086	8.40853938641965	8.578154923044853	8.404625692039604	-0.637505352720616	-0.6618314876251373	-0.6385598295156556	-0.6623827562398694	0.9994859870852421	0.9995572050975831	0.9994885773810699	0.9995616975168428	0.05059480824640879
TCGA-AA-3986	3.3873370999573607	2.2776524819404975	5.5380571543829	3.827143199016141	3.985704683905683	3.3703641485470004	1.9367898247456137	13.951712307606572	9.942550830252536	4.68251738580545	3.2895433336889597	3.387334204605613	4.67356322857661	6.183488224889572	4.356928597340793	4.438327846147461	0.004516428878691313	0.005466529887935394	0.0043893676226979764	0.005516932968435728	1355.453762776944	1700.9040542037171	1200.2940267293588	1738.2555692703327	0.25622557804571505	0.11348504346281475	0.33057252268818926	0.09632140579754338	5.521536276558022	5.518889001504788	5.47764324150448	5.527851716504402	0.00010218365509708713	0.0001033266759150722	0.00010554975847594945	0.00010281972242507556	8.100258877891665	7.891695459412979	8.137471624636008	7.878503567418678	-0.6737777494327633	-0.7025101898961831	-0.6688055130056447	-0.70452467934894	0.9996305516950302	0.9996981000613163	0.9996183615438794	0.9997186907174752	0.04276220256788291
TCGA-AA-3989	7.425942507647958	6.87550767091195	5.932088541921849	4.041318462394051	3.356295377644284	4.338359494024284	3.1218633052574	7.406542484131319	6.339648857233869	3.9038461015307755	3.211653309476002	3.3742677552317946	3.6302431083455997	4.305879261596374	5.09793591957921	4.254642955722106	0.0033598012131538816	0.0039845693798045674	0.0033781441333575104	0.0039427572700847634	1235.2415851876506	1776.6424357233361	1278.3364479514107	1669.7659292676253	0.38936782955349886	0.17558503270994402	0.36854432258511094	0.20874019008440953	5.5765956767828	5.690850807677922	5.596504423774862	5.670098231877467	9.823040359809905e-05	8.927016049736407e-05	9.664408550754669e-05	9.076822373015544e-05	8.5582434095586	8.363241044813888	8.551561584998755	8.381306191897314	-0.6350413636271318	-0.66142067155244	-0.6353634484801195	-0.6590019935660779	0.999556710217447	0.9996276048822141	0.9995515595288114	0.9996249317732552	0.04882279974964245
TCGA-AA-3994	4.9559277213250414	3.8960880819809973	3.8645023443870175	4.402546634353004	2.5661458114805766	3.194790372249605	1.5708722510492497	9.350237066980178	8.491320153453122	6.186616378825728	5.383570576758443	5.864285855350302	5.791087679955478	8.168036525716454	5.81296034223692	5.546067111416052	0.0034313035646422753	0.004071163294254697	0.0034343552436784477	0.004069277235116309	1462.5720163619606	1947.866271381519	1449.9320235970738	1955.4005291473563	0.33094425355713125	0.14937299696558795	0.33115909701634294	0.14418671682046436	5.684426854225604	5.759047989586304	5.686067811567896	5.761262541156598	8.70295698640383e-05	8.156794694200281e-05	8.646098543700327e-05	8.142069857318529e-05	8.522505549826404	8.329707825233589	8.520667433925333	8.330455770252556	-0.6543042983060172	-0.6805230848191538	-0.6542528368157468	-0.6803720934797413	0.999648261491537	0.9996924686647121	0.9996364246561237	0.9996997346841469	0.04346219022428185
TCGA-AA-A004	4.535502742922864	2.6140914578913867	1.9706474071080917	4.76316044383936	3.651645294075301	3.7655136185232143	3.028970114943948	5.4234522263031755	6.69918255535902	7.859654362466898	6.318117036994718	4.580527750322	3.219144626786549	2.511240713024187	3.080850725847273	3.8636359139813705	0.004197292957767094	0.004950744824630178	0.004352585016272195	0.0054992671933795385	561.4555262191808	878.1115832394694	613.4561063781741	919.2054273474467	0.47027417456607046	0.2349695905664704	0.4249047853054509	0.2158057119368432	5.052739004908163	5.221369344919972	5.087976936612772	5.181339863111456	0.0001533757963900336	0.00013584031099833836	0.00014967202384675514	0.00014094626558761017	8.284152876605255	8.099200628903018	8.240308963933115	7.998153692050385	-0.5909844738964861	-0.6163601510569536	-0.5968118031141646	-0.6299309462292348	0.998415913639598	0.9986919712318258	0.9985070924746821	0.9988090120464005	0.06763244435890187
TCGA-AA-A00A	3.7194211575429934	5.220544390608043	5.639306756497004	4.411436535402023	2.663598240928491	1.9343885351333236	4.6892721240280215	2.5806131058685136	3.668354136495794	4.248859204420643	3.2676469418044096	2.714584080455387	2.5477219449723605	2.146012167132794	3.023158436568365	2.7522458283304325	0.0036561497270440916	0.004171075370429042	0.003675272926824281	0.004100600296177327	405.52302108330457	670.4005211886506	430.9011597942979	668.6378962041038	0.6119257577575531	0.39810571782084975	0.5862517091112619	0.39502540678501397	4.847874226444319	5.092473519230239	4.890502732857242	5.101010775895808	0.00022232496100460045	0.00018428929995574302	0.00021455660092514485	0.00018288648396981965	8.605773351537964	8.477626790672673	8.600534061859772	8.47879811688563	-0.5256204109851631	-0.5422184102530756	-0.5262370791827782	-0.5422499809586742	0.9954358994808964	0.9956095360560759	0.9954670644727736	0.9956303962482909	0.0928566462231242
TCGA-AA-A00D	3.9855242394053407	3.5061403132509823	3.3991750381521744	2.719793423249247	3.817027322837681	3.5085281610612706	3.2622446110824455	3.3464941519008304	4.7143157723794475	5.345543459105243	4.262138440741297	2.9487072165263735	2.880444108605437	2.6273046337860895	3.8589997932185125	2.612535865968544	0.004047038609072828	0.0047786543556388155	0.004062249277556316	0.00472655383062517	413.1610165866166	687.6452137524471	458.96885382959573	702.6363085724528	0.5677920085383377	0.31789949149554303	0.5045400234945656	0.3021699706933548	4.843427453407573	5.076657762332432	4.929448112086049	5.095669707988006	0.0002037695394027116	0.00017066965636926187	0.0001903863655686495	0.00016762034541563557	8.374658896818548	8.202717372468241	8.371544232244984	8.211441478811379	-0.5538855513394069	-0.5777594721112177	-0.5543057936755537	-0.576373648861932	0.9965990964920972	0.9969399075273777	0.9965592119360912	0.996927836309115	0.08467028718169461
TCGA-AA-A00E	3.698454792189379	4.578934990233551	4.062874413140241	4.00306488530496	3.804435449513836	2.4620191907070246	2.6056953273101215	7.266025824223066	7.981846651862351	6.974310895005456	5.035501340149841	3.933355854907722	4.084120549563922	3.421974341491367	2.874909377006998	4.4326681483807056	0.00407515413949727	0.004723353939550802	0.004195187067307973	0.0054021584740600315	773.0781509311239	1181.7299177506354	858.1026965416689	1344.0932051825362	0.4672748356104651	0.22190905069952863	0.41724429239029226	0.17374042860870784	5.246178257160606	5.403614934100647	5.281995411180729	5.351670895598987	0.00013400292324368724	0.00011877654914088025	0.00013068808092495958	0.00012463357649175158	8.307218536215077	8.13896029812803	8.273040129805134	8.004888930722165	-0.6264252748851419	-0.6491222996830929	-0.6309323009807876	-0.6659007774147804	0.9988848292756756	0.9990667712570913	0.9989406208383615	0.9991284233996635	0.05593172360193374
TCGA-AA-A00F	2.951162691812695	1.9543156351942619	3.2869063100010285	4.468075853471545	4.372467547953019	4.737439505583199	3.9625291641149913	2.5207813649846735	4.08293144873262	5.002411574376728	4.243446491086999	3.2392359129817803	2.517588290000816	1.762746700002037	2.2293675972772697	2.437930246876148	0.003594529586838486	0.0041240876926090745	0.003548892313018171	0.004056532031530146	450.7293850180155	718.1353200898195	439.8862553381694	697.8155492339937	0.5820494719687583	0.36899639070131973	0.5806812222155603	0.38738344226998667	4.93140889265089	5.15974263432496	4.938794825917287	5.143919226940026	0.0002019641059137937	0.00016936941683039382	0.00019954715049445317	0.00017141692855990009	8.61002951570261	8.478956901392904	8.620591122351877	8.482580469646447	-0.535895933130982	-0.5533928595077885	-0.5346726985764471	-0.5528002946895519	0.9967924747894279	0.9971111798298519	0.9967838515466041	0.9971151334313717	0.08601350259167377
TCGA-AA-A00J	2.227105076066323	3.8585750421362897	4.56564097533517	5.1223918552585905	5.3080030966260185	4.520932570306189	6.332860659162255	2.372406686098055	3.2516116218164663	3.6817393220598347	3.2078383556240695	2.918599241856323	2.347343080604886	2.495249310098313	3.119208801157996	2.0778845584780425	0.0034629691336166947	0.003960293664704191	0.003471951726181462	0.003916265071036085	493.56556395595607	808.9964199101366	503.04343064730034	751.779540502772	0.5806083286459034	0.35254874861056834	0.571835718540884	0.3972479242780312	5.013343577668929	5.252683063966823	5.028556222159082	5.2097744781772	0.00020342855504166228	0.00016755780827201823	0.00020209886117878115	0.00017383563116934352	8.614007034444727	8.475406427915521	8.613024536798326	8.476435636182797	-0.5551642390943463	-0.5733967413421792	-0.5556078411341312	-0.573034083483139	0.9980186511823611	0.9981350716529523	0.9980295287456187	0.9981442151821814	0.08065232232253096
TCGA-AA-A00K	3.204354266927422	4.477098990592692	3.0395392912307964	2.1866417636083884	2.024324717917811	1.3698972771229667	1.8839873133263167	7.684652108601928	6.527623494321249	6.760826295124181	5.2778153216581245	3.819824291395781	2.727673572666103	4.011310509019382	3.945869422108883	3.6366637177186556	0.004780146255780001	0.0065198702422752846	0.005221923399976598	0.006210250059081182	580.536202732921	841.2655777761775	523.8654955472854	755.3856990152359	0.29600054623927263	0.08456633087090387	0.3682502194007609	0.12482277312282059	5.072885489090854	5.074044373970266	4.9663365976475085	5.085090926122434	0.0001422606253829918	0.00014465719630717426	0.0001551691845985843	0.0001423580571521852	8.05135116869586	7.706252146344701	7.9451916920873344	7.753555144159417	-0.5970811681929776	-0.6437737051103521	-0.61226961474501	-0.6377712145444683	0.998382112681907	0.9988017278959587	0.9985784312519851	0.9987943910756285	0.06063304624805132
TCGA-AA-A00L	2.365868760554304	2.9000640006971516	3.825232561526546	5.207228269728382	2.7618736196037186	3.2522409871006057	3.6461128605588393	2.5649532199743534	4.098315691332719	4.742040405518943	4.1234025400459755	3.19036710259463	2.830204442695661	2.7871241211105953	2.728106547607555	2.467755030755726	0.004217567584942814	0.004816908796693737	0.0042063995019856835	0.004864654019845431	414.08046947183163	694.5293367445353	421.7045746893874	653.4903166466858	0.594326378503765	0.3616334964375133	0.5698353220108747	0.38427892906897515	4.788767699934485	5.044231165826509	4.836289175266834	5.004542279983526	0.0002311755077633346	0.00019093392628734157	0.0002242049723786425	0.00019652613600453005	8.39168638467342	8.251865832395113	8.397525321047093	8.243075587657652	-0.5414500196254171	-0.560368379801965	-0.5408974388259408	-0.5618234019359428	0.9955537164628294	0.9959215679296033	0.9955024887006864	0.9959892869839825	0.0934704875701406
TCGA-AA-A00N	4.431132132499418	3.33634404234523	3.325588168085721	4.278676372486942	4.797927456576833	2.7852160219455753	3.4558014526945664	4.235072699632728	4.911577058326406	5.506864260466228	5.346449844373267	4.784723806029705	4.063508695315947	3.567336209469721	3.2571911020037407	2.389640113904988	0.004112515303407087	0.004871046883617794	0.004099420234953997	0.004784902609323941	579.8343670133188	907.2239158603229	537.0871212445064	826.2436774301525	0.5053391707211891	0.28168649512530103	0.5267646522216715	0.31904955429477433	5.012273618442786	5.194249638911428	4.989020218242723	5.157746159684162	0.0001974854241596167	0.00017068344628450808	0.00020175960466237126	0.00017528192437810765	8.366306669412108	8.194729626459795	8.373088876346058	8.204580829186279	-0.5792901941735705	-0.6018893085382583	-0.5788171731869253	-0.6012842569707583	0.9977133720482598	0.9978760114925979	0.9977410655226123	0.9978764214480241	0.07529841567333768
TCGA-AA-A00O	3.9992812643761146	3.397208791597415	6.623174546486325	6.732735429294791	3.95533754178391	5.476715211151141	3.7918851778258524	2.86622602862579	3.609040983130451	3.8049676843558538	3.4595057836007497	2.986862810822559	2.9045342570307096	2.741044455127577	4.330335955403356	3.7893712199966054	0.0034939623413905376	0.0039758718333724125	0.0034912914935572976	0.003976504269846898	542.5086631716782	871.5669448938513	618.191745169906	955.9427054685167	0.5915856627167702	0.3777183475608441	0.5325857596238536	0.3270133531550793	5.0260352352620385	5.257321063431004	5.12424651852767	5.314129173663276	0.00019278877896942675	0.0001605757820005063	0.00017840060014200063	0.0001523483720706006	8.614100881224761	8.476085818049944	8.614556082094122	8.47143971069165	-0.5593567979516451	-0.5770728495078256	-0.5584739251947799	-0.5779040688787647	0.9977133300280684	0.9978418569700513	0.9976750915877427	0.9978400160291254	0.08178521744169531
TCGA-AA-A00Q	4.703488213166991	8.106158333946956	6.875591326860601	3.8867949807186437	3.4216400613424143	4.832646204555648	2.773614718470256	2.5726223461564803	4.309560906086912	4.716376844578277	3.8967383280183787	3.02184213108774	2.7543433104262807	4.559639191050526	4.939293704840838	4.598607783464024	0.003577628631750772	0.004005821636706043	0.0035435618134153145	0.004052871319333743	559.1860100266885	903.1627436008483	583.0204551860026	957.3172693047683	0.6169100431848402	0.4126497785052064	0.595465094364492	0.38570772879098925	5.0260182735164785	5.2543861472123154	5.073722530016176	5.286228282087634	0.00019127682555156314	0.00015871869899605577	0.00018341354983010194	0.00015535212802360445	8.589244073113322	8.45977673759196	8.597200196548142	8.450841502721898	-0.5686565060286611	-0.5853683561489867	-0.5677372307390772	-0.5868924364492913	0.9978418499696582	0.9979658418318605	0.99784111793291	0.9980305017416329	0.08239455258127579
TCGA-AA-A00R	5.536045079686665	5.648841141311432	5.990158811592107	6.5911527675720665	4.306092672755699	4.92032588274445	4.425148022309518	2.6765184903733954	4.775748394442406	6.086024286652973	5.136779403683469	4.117201583719524	3.6940460102336723	3.520502141086991	3.8674553815035275	7.193762655220899	0.003353751083375575	0.0037984294886628587	0.003327421257572043	0.0038147603835297617	574.8470191932198	938.8614712222826	582.5032858830778	894.3601810883861	0.5870060463847877	0.3624654759522047	0.5770474428123237	0.39273818213906353	5.130646987643532	5.37122958118871	5.158173755302757	5.335154935197893	0.00015855048950960687	0.0001306319238825343	0.00015445845989799103	0.0001349195833731676	8.622213386650886	8.48522227338037	8.631400115829905	8.47918963944776	-0.5763190878039282	-0.5940711145805072	-0.5751061317192391	-0.5949892116800353	0.998663731217511	0.9988083078505465	0.9986377794151841	0.9988122630361183	0.07454518018971086
TCGA-AA-A00U	3.4702356011717317	3.590837462899723	4.858285548221023	4.077239374118242	4.167287822530971	6.292458062339892	3.013453736720703	2.8511509111633058	3.9986663728132124	5.126673713956489	4.4036682650942485	3.751002782167791	2.989605220371172	3.2539932657274306	2.6993510581943454	3.8737748964850383	0.0038398042644613322	0.0043978996481196745	0.003823961882052971	0.004381519156034502	393.23132744744777	628.9176977197544	396.9199007860622	633.9332078220941	0.571916506372361	0.36436181296324843	0.5590169146722823	0.3511519131402149	4.855086100920267	5.069365441901831	4.874139817614849	5.084307889003023	0.00020308231958268306	0.0001723016913861187	0.0001985776503390563	0.0001699306070836714	8.499950090856052	8.36126630757632	8.502558473970318	8.359471194012457	-0.5341026732872921	-0.5531304976838008	-0.5340170635657575	-0.5534922846484859	0.9963738518878495	0.9967345707126327	0.9963594979055354	0.9967298776219907	0.0882905658926035
TCGA-AA-A00W	2.9958689906573452	4.03343729527243	3.4946098458946757	2.554248642259434	2.9985283571681514	2.3269141661032675	2.70329714338939	5.416060932320319	4.549913495589328	4.456187180090101	3.82283964308276	3.5792631839769578	2.6955847221039533	2.8944771482443126	3.728160246221115	2.701194154446501	0.0043730640492261885	0.005170451732054922	0.004545073588213414	0.005785214429403461	371.14276408032487	602.1592123938486	435.373973765063	604.5129725614555	0.4606970147954594	0.18235327200947785	0.3843914897577154	0.1957109202298236	4.892465566139379	5.097859703097925	4.959815112527993	5.024337483949967	0.0002005859515092517	0.00017241136391426176	0.00019097241633606258	0.00018393695287634022	8.242472073599947	8.060608308767538	8.199718174962564	7.9531483672754435	-0.5656340493636683	-0.5919475260647288	-0.571481240322791	-0.6054913003452085	0.9981052054652102	0.998409192108851	0.9981636459747152	0.9985127289729954	0.07335309912792877
TCGA-AA-A00Z	4.080645369415211	4.659260907121918	4.334852249117609	2.280416910293522	3.4643397572246255	3.5286433250452363	3.582053705418457	4.445017127386134	4.9549512366097135	5.22879267348838	4.794118786292543	4.159988944970894	3.4976879380762798	2.3156374625594522	5.219101305942045	3.3199426581629528	0.0034386236394689	0.004041070748822555	0.0034595799490419795	0.004189361473004739	573.4007627149905	864.867866121986	574.8138389067424	896.6102955244938	0.5057464723838659	0.29026419541408405	0.5088928839397225	0.2842290778657246	5.147054695541619	5.325200787188262	5.141412371604004	5.316084526254967	0.00015569631134769966	0.00013500290120457975	0.00015515863226164885	0.00013701875083387113	8.599178223114917	8.440283269339762	8.59195621482784	8.410521558738468	-0.5732342437661894	-0.5946791425462404	-0.5741242519728958	-0.5986931697296449	0.9984483205480655	0.9986334685377225	0.9984558296854481	0.9986444366308276	0.06609688562494861
TCGA-AA-A010	2.8552375286083507	4.651495791477391	3.6933061336152426	2.988517303897967	4.501560807362711	3.525567342465722	5.629372717343211	2.178858368828813	3.545255821068896	4.11776139256308	3.4743308145530913	2.7743158174669227	2.120878234351894	2.2307214391589536	2.5964193691688413	3.233819988609041	0.003968226603626805	0.004557482551708526	0.003967663729667586	0.004545810642175719	511.87735322050156	859.7697777721622	572.8449409424417	852.9933894091375	0.5921534830326308	0.3612006082958647	0.5407008382129888	0.3554747006557102	4.942620732320213	5.176578620957347	5.031376010469626	5.184404955983035	0.00022912764617142076	0.0001906597164857998	0.00021589350111557066	0.00018860289783057067	8.415266506074545	8.25495445139396	8.416481473290974	8.258346965550126	-0.5712524523739948	-0.5916503195304368	-0.5708437294130514	-0.591679431641081	0.9976275972313942	0.9977786472070043	0.9976185902419304	0.9977974964637437	0.08415743301357823
TCGA-AA-A017	3.720830012072468	2.896443533782007	6.94251777210363	3.2612596181558557	4.4678748294135024	5.446794236940348	5.453073672508048	3.2134725857927475	4.647081242626511	4.491432611791029	3.5846814694651576	2.545852911191249	2.478772240483653	2.3995288586665393	2.8038287859120063	3.7753506185646324	0.00382637603880621	0.004438967893905352	0.003792196585882529	0.004428491760524749	620.7849466031015	970.0141699492773	613.9454360868381	939.3063669278846	0.5333967282623805	0.32075172427259846	0.5303305496001688	0.32673872363151235	5.090616721517392	5.263150571840806	5.1012962831668585	5.26103627132883	0.0001861878566649584	0.0001620978611518905	0.00018437835659809983	0.0001621822602045325	8.437139247903776	8.27101653519319	8.449559585154265	8.278787005410951	-0.5851745123449881	-0.607090482271006	-0.5838612744455751	-0.6063730981825823	0.9982311171053749	0.9983874075854509	0.9982080838951641	0.998408169557221	0.07232143011672791
TCGA-AA-A01C	3.003647468044302	3.5832651514773985	4.125245811859918	5.065370506749835	3.2887127684245843	4.149946360269242	8.412702896144694	3.070785098792867	3.6220017920158294	3.33504007631211	2.8835009052205063	2.3941776870331926	2.7718027769614166	2.897060788758166	4.215895774787969	5.419017337372485	0.0037525455091805596	0.004305812687726051	0.0037055222564860387	0.004215377839896182	623.2067332338322	959.9946550121065	582.885077028434	911.1950141329036	0.543491699914309	0.33804165215324417	0.5670713849803961	0.36035467587998354	5.044943326300884	5.232474363838201	5.025610423711342	5.221380674926773	0.00020922728410870212	0.00017914955476627383	0.00021292193579909943	0.0001786170864313627	8.50258012313856	8.352573328334575	8.519849108932357	8.368985058554896	-0.5653220327397572	-0.5846090496579381	-0.5637642179831229	-0.5828465323548467	0.9973767936952143	0.9975062745591284	0.9974527674362664	0.9974989715527661	0.07940838551464552
TCGA-AA-A01D	2.5557272367376433	3.2536033395644495	2.8353344287110205	4.44141832313418	4.479115921028831	4.737800513020488	3.0183113356888227	2.6944074985082382	3.9695978991958403	5.154714728747313	4.791807058474774	4.292128290440318	2.959679342679563	2.661263787960895	2.7847461857249147	2.901542626977197	0.004832667769568888	0.005600699387604366	0.004814660029694781	0.005522046523899286	330.80904079824774	549.812499089769	332.5237556440681	534.062105502939	0.5782593451739503	0.3524755903291804	0.5600256995757894	0.36628205260609575	4.613620513181614	4.830455413683615	4.637341019750034	4.825797069871613	0.0002698425900660054	0.00022996273616773713	0.0002625808876097252	0.00022901564289680768	8.208704332451722	8.046909850789623	8.209831480013472	8.059149512647405	-0.5245466876263101	-0.546936201781109	-0.5241744578139087	-0.5452926794046272	0.9926939265420894	0.993432067285828	0.9926355909175266	0.9933247282960979	0.10324043242712978
TCGA-AA-A01F	2.0408477654278303	2.4839962375354037	3.8324434777905023	5.167227139370027	4.166717704440824	4.416967243620928	2.0226357273562194	2.5700656390474035	3.7259685033724934	3.912594797483016	2.938241414045487	2.390124934961077	2.1446402365750186	1.9074609679814267	1.8959137523396319	4.0346033786943	0.003429827150267717	0.0038604639096875577	0.0034151799806950707	0.0038354014848315642	513.7086287095728	866.5727747851365	537.2520429055352	764.8420403256481	0.5710356920015135	0.3272596769882584	0.5532189216086018	0.39213148974632506	5.0151057469773	5.277612946026168	5.053545269035209	5.2119189023229415	0.0002103980577067506	0.0001702946115150917	0.00020280068264061005	0.0001770582631339289	8.634610629351108	8.5037977203833	8.64235910551659	8.507801251463802	-0.5512387713244672	-0.5681652898448158	-0.5496799579191329	-0.5674643502667885	0.9976764595971069	0.9977963938774448	0.9975950445056789	0.9977457600996368	0.08208667285974852
TCGA-AA-A01G	3.0542866175459116	4.034802027249184	3.616514050551424	5.353372510958855	3.600327501903821	3.5874045089901325	3.285156485570717	2.655812087837676	4.617428464665314	5.712027843726684	4.837468311792164	3.8381608810023717	3.2529320220480495	3.9922335530605584	4.296641474877986	3.8204207974240867	0.0041414673629522995	0.004751874416695624	0.004069869510099341	0.004746526182758604	433.77614105808414	694.531915706788	391.574955245583	663.0845613959342	0.5702338693241508	0.34601360024117067	0.596704948509511	0.3725194533861863	4.867551251258698	5.080708203177072	4.840638453128532	5.0502011818767345	0.00021106939922209262	0.0001773260711668887	0.00021223748592320212	0.00018145769025378154	8.339129274426424	8.191472680586164	8.357655736819146	8.186822332611728	-0.5643654044590999	-0.5839839274051245	-0.5617301350757294	-0.5848417506373793	0.997440043496084	0.9976289646005801	0.9973891608024997	0.9976406255525262	0.08325365983559802
TCGA-AA-A01I	4.378210788643559	2.788881655821878	4.465738751510715	3.196837149936473	3.4570259591689143	3.8944068929341644	3.8324474437475167	2.2336853720110406	2.8922403973954682	3.229782982742063	2.746661706347427	2.191958285592157	1.955271419950691	2.1372366878711166	1.9278560088405856	2.5350404633054446	0.0036733041525716967	0.004126687587643441	0.0036581598266168408	0.004147902735315149	403.20958105317374	661.4870627386811	424.5534478161809	656.9217890029062	0.5806362446501399	0.3529104379695455	0.5609437998923595	0.3498890096826515	4.866555238535098	5.103609385344555	4.899515152793364	5.1115927922587305	0.00023302923369503118	0.00019429293285760753	0.00022848397433188094	0.00019249405758561664	8.538145326995638	8.404968997743829	8.54156308632661	8.407811819159777	-0.530233267666351	-0.5475772011641131	-0.529169976303072	-0.5471419374102309	0.9966144176320904	0.9967623668473942	0.9965399709158637	0.9967224738405682	0.08816339691896327
TCGA-AA-A01K	4.5810979357366	3.7402618153216185	3.489256374640819	5.32129073729206	5.986574262073671	5.63715376333776	2.892846707784766	2.784235003923263	4.375564154840946	4.938244757379594	4.062603001859891	2.8303336777099735	2.533352439207591	2.571847571680729	3.113975970366672	4.079952026833051	0.003869874577169097	0.004442722250102474	0.003824008582656077	0.004427090505026818	578.8117863117463	906.5803967907754	539.9896791365588	840.1005152348772	0.540082308960617	0.3211675402245934	0.5615672113885993	0.358119432130202	5.032922793079893	5.230826265373608	5.008161278077726	5.194313215005037	0.00019477384857025882	0.00016569406384666586	0.0001980521051390504	0.0001701600381824294	8.435484168994146	8.278737892190247	8.447632830644789	8.283584735027878	-0.5731106708512007	-0.5939262705637349	-0.5719230197020333	-0.5935829278794903	0.9979494898508356	0.9980979794539351	0.9979183687450341	0.9981408150302609	0.07716731404346537
TCGA-AA-A01P	5.586451624230777	7.425580126085034	4.9889989567083335	5.357360973048816	4.316419668870845	5.025172489791783	3.230613988176666	4.730511754822412	5.947345305432225	4.8944747950802645	4.625196285023934	4.283637107392534	4.8814862196035005	4.00707184319039	4.723921496625745	4.9728459305751445	0.0041641158627277845	0.00489823383749451	0.004244712679064041	0.005209897586804837	914.0598229649967	1328.8557372105943	888.7747116003815	1468.355156358863	0.5211244091448087	0.338230674314396	0.5302115199981099	0.27436334519897204	5.270035243214711	5.389465387501827	5.2432166834643565	5.394437570097456	0.00015086231265854004	0.0001368435575077899	0.0001542259780727342	0.00013625289597733744	8.294250140797194	8.113867320738821	8.276378684562522	8.05584075314523	-0.637724107492846	-0.6607909514383682	-0.6399740714304601	-0.6675674173887017	0.9989958333404461	0.9991183817127802	0.9990438105769992	0.9991287510984022	0.06151183541833271
TCGA-AA-A01Q	5.99635013538855	6.69553221132879	6.000325646581903	6.328039717311857	5.90753764618303	3.65669443077765	2.397284883123639	3.0445711338769854	4.53229463589816	5.031048697853047	3.9305336607612507	3.053332345233664	2.6107761671447287	3.5372327852980834	4.492710798168608	5.171359541936768	0.003052601491045178	0.0034754252039803594	0.003036033472946398	0.0034598095568206307	688.4295289128994	1111.0127744272502	713.6892664936684	1126.755132481921	0.5843989733943507	0.3653095300052513	0.5677368595823128	0.36006944654887935	5.268759404322588	5.494114238811351	5.303765409277866	5.504632035663892	0.00013616376256511407	0.00011359399615795503	0.00013200266454993316	0.0001129788105134902	8.754369597917956	8.611133438703545	8.760495795817755	8.619001919401857	-0.5875839163734727	-0.6061542571583154	-0.58669476445979	-0.6052690519987711	0.9991460950220912	0.9992442309532916	0.9991388295968159	0.9992370418522206	0.06679882008734475
TCGA-AA-A01R	3.9612569641125193	3.409914670089616	4.542665337481279	3.7985141883121547	2.8678362479459216	3.06918347926032	1.2090158038519303	8.8737061293279	7.875496530877883	6.644907989951537	4.065064606591305	4.025084193676527	3.885091749009073	5.121046822594593	4.245589363159409	4.459401322729573	0.003859485272852833	0.004524255160258031	0.004109429806069605	0.005347068016451135	678.0986718952659	1022.8343838060047	787.5845900476025	1110.5301892426091	0.41568175172591	0.1762307285712907	0.3408083126833792	0.12230741894485464	5.239901496340486	5.386140822668603	5.27918441065074	5.3312292954441345	0.0001235601738674373	0.00011150206011363181	0.00012098780577092231	0.00011757763712234986	8.390746302437536	8.213113776241293	8.316774304860262	8.055630106750336	-0.6034839123308567	-0.6277557758448515	-0.6139207425976624	-0.6488890912026403	0.9987012989849945	0.998898109900011	0.9987883334308842	0.9989869761596593	0.056436723104437536
TCGA-AA-A01S	4.480324007732709	3.8410708352085354	4.167652472292371	4.7347393571541865	3.2369136722206253	4.566749345265765	3.1454502337766805	8.233373644167623	6.509922823626241	5.11518713259216	3.9101145386046245	3.158209319340132	3.7913773138114863	4.1462814469921865	3.8979297059733495	5.3938297131485236	0.0041069083259176594	0.00483213384117554	0.004323372734880767	0.005645422179143445	656.1068345395838	1008.453771999457	741.3300795639492	1078.8197943336916	0.42821198805120775	0.1808329439540534	0.3606776150636069	0.13771169318953227	5.186141919093402	5.3357891024045365	5.228910934153311	5.280789478569062	0.00013032999826829734	0.00011754539247276781	0.0001267740365138207	0.00012350566138966048	8.29872873260768	8.114890327542504	8.238792543675682	7.968560099549518	-0.6089865221392184	-0.6340565317563995	-0.6174635691501406	-0.6537667423985778	0.998805312774125	0.9989905791080208	0.9988788237121234	0.9990906758822357	0.05851658640497449
TCGA-AA-A01T	3.6496007683474208	2.826809687553898	5.8716108236079245	3.6353172104374436	3.4367900219232275	2.9732214889722752	4.138976434260496	4.803620577008368	5.51921095862567	4.293920028023254	3.7039631589904243	3.8830323556781896	3.4645576381776135	3.5369797340770344	2.7636434201376123	3.0020621215688132	0.003930650617866797	0.004640446804473422	0.004001655146801271	0.004705084381609839	758.196022731377	1179.2191048291643	760.5714231921359	1194.8664082537587	0.5296230832909735	0.300387974717781	0.5264230890630737	0.30958814325256917	5.179795139651314	5.35391846996539	5.167159456921955	5.324191762359169	0.00017304894642268577	0.0001486029146094524	0.00017397749076759675	0.0001529976409841469	8.366357825065467	8.181849453537755	8.346955125614162	8.167000376298471	-0.609458902819046	-0.6337714899061517	-0.6119275089754467	-0.6356188360669895	0.9986315298470411	0.9987932057736406	0.9986358972926362	0.9988048970612298	0.06706534157316184
TCGA-AA-A01V	2.833875847525068	2.434357382460267	3.3770355154037994	4.433648339171376	3.427033940505893	4.169243537657776	4.573680894425321	4.013134776508804	4.926880785486899	4.506791686864015	3.5559187768508065	3.1444630484820553	2.776739607552235	2.666160820761622	3.7880258001364613	3.1473626012628335	0.004117927729466344	0.004845384319994492	0.004146702822039475	0.004869102410364316	603.4490863327309	940.0167588769914	584.3885675145699	926.0615220745906	0.5193184248875237	0.3019136249608856	0.5360887195105797	0.3088268934946619	5.04406597679995	5.206857027445943	5.0103892168467885	5.187190144617544	0.0001922058203234043	0.00016821539483696397	0.00019655604927196744	0.0001699463719497452	8.321925869630778	8.148550457370096	8.31762041315288	8.139636276569115	-0.5831308400773481	-0.6062247638443445	-0.5836260616108282	-0.606780889858478	0.9979143889031801	0.9981659638734961	0.997909749001821	0.9981274654699613	0.07463993874061074
TCGA-AA-A01X	5.559007579177995	3.102188471541719	2.316504701667502	3.3181320888544494	2.6143656454005693	3.8932892453857604	2.388127048967265	7.605207496173834	5.888495899288004	5.305194192405775	4.470659365069234	3.858892467564644	3.9455421600846687	4.434741427259368	3.4602799581044628	4.803150739807004	0.004152480754467843	0.004871098666801338	0.004293456648853664	0.0056123800924591065	679.5123777107408	970.2125673754131	726.7534093341487	1099.1716386509456	0.41811815749305153	0.20074451195938678	0.36419835801341055	0.13063301026003227	5.173954965784867	5.295129036029268	5.201074060889478	5.272352735458141	0.00014133189439983535	0.00012951078454560556	0.0001388778299251557	0.00013315623899935467	8.286458444986108	8.107803683871111	8.246533323682872	7.980361125787717	-0.604314399381211	-0.6286524230924943	-0.6095788880675141	-0.6453551447341954	0.998503756884859	0.9987107232749366	0.9985553631790529	0.99880698562541	0.05896870109166488
TCGA-AA-A01Z	3.8573457699649767	3.008612583418343	3.5696082566505085	4.076268200491807	5.236912413356924	3.6802297030440276	5.416362826687988	5.046388896887177	5.4604538607602695	4.272777706668274	4.138187278475493	4.177643444397051	3.1418170700531305	4.70006012549976	5.232318155132658	4.04103542951409	0.0040448479640051525	0.00469865538685971	0.0040942521046229835	0.004930611784927265	815.9341323487865	1176.8068453266455	773.4968816154247	1290.5377280535954	0.5160416755982675	0.3293942016698719	0.5376635112166804	0.2814753504264962	5.209621752257673	5.340737094350681	5.165664191691949	5.351239389830017	0.00016262404979188475	0.00014498039830948794	0.00016781651917779355	0.00014431817014109725	8.35778496218499	8.189616404261704	8.345734509624187	8.14949026426672	-0.611038319648102	-0.6330580168224328	-0.6128593877858655	-0.6376815731454806	0.9984921263249589	0.9986664235650685	0.9985564495467055	0.9986884572605549	0.06688720086764109
TCGA-AA-A022	4.820579923422654	5.0055921468286995	8.118587690910326	5.336834583129207	5.8065813853800154	5.697276742000844	4.378346894859254	3.573248718076103	5.059385974956199	4.33974833871612	3.2636198227926214	3.3079044710778143	3.1740694555317606	2.82193243700276	4.674009644570878	7.507331325838478	0.003529911517863313	0.004038582002103884	0.003563004564315983	0.004182891997504321	670.521901280857	1043.2654233417097	648.3645260630663	1039.1383684686652	0.5584345237126028	0.3483699784825076	0.5699911776232669	0.3473613060233526	5.169178702560132	5.366368140841875	5.145267384356286	5.346950962366038	0.0001626684651427345	0.00013855815630543411	0.00016507263674463808	0.00014078914400747172	8.566260722001118	8.422039745733061	8.56047170597312	8.398197119590495	-0.5824875110498396	-0.6012798484216008	-0.5831727364426054	-0.6039688703055295	0.9984765062158694	0.9986373849122842	0.9984826874741607	0.998627887500431	0.07203474021064302
TCGA-AA-A024	5.4865082789606605	5.128637460583122	3.846985710286071	5.740877053077697	3.4276491229114847	4.539449560763527	5.324735592926493	2.854391537877822	3.8330157173767136	3.801589339138751	2.898802034589436	2.519609917904209	2.6258622122360014	3.672935188099541	3.471015608496995	4.18236727175857	0.0033173280952825466	0.0036679220638819146	0.003290718428742346	0.0036933181983615604	585.8290337780732	983.6705886344711	613.7381488634113	931.9368947507575	0.6047401779737296	0.3724282782543137	0.5824095598744441	0.4076339624103851	5.095808670202002	5.361990739205211	5.139716558843765	5.320556838439697	0.00017769344019927068	0.00014361650408680894	0.00017092880939558285	0.0001479357862247989	8.711653431504915	8.589143756143832	8.717032621994196	8.584297861968832	-0.560645937482203	-0.5759913444351774	-0.5594551835545971	-0.5772141985543758	0.9979667682846122	0.9979987177856594	0.9979252144394847	0.9980063576101529	0.07941985581453634
TCGA-AA-A029	4.845840493165352	4.729917659772523	4.797125784230977	5.300465602312474	4.3773005062654	5.68311923296565	4.6067141591357315	3.454658642861697	3.7535055344208486	4.015924742390827	3.2837740863030693	3.1043997079240953	2.9540181692573286	3.654842374374235	2.6879844818352754	3.6004689265169882	0.003306043293516973	0.0037013464763612862	0.003276568020469373	0.0037470295935301055	581.4346905184499	893.6564122972	579.00793958719	883.0192285611932	0.5216205414277826	0.31093762775018546	0.5282940856381153	0.32098825908386963	5.122021500820946	5.3217598942818505	5.116641298686753	5.314086835814893	0.00016262831575478666	0.0001387717056601396	0.00016442823192232167	0.00013951523865494785	8.646043567040996	8.517061212757678	8.657583629606409	8.507570818059698	-0.5569770143597234	-0.574614015867136	-0.5552585692272404	-0.5756985085259765	0.9979773261467196	0.9981215626714146	0.9979566641456936	0.9981184978407448	0.07308912883172777
TCGA-AA-A02E	2.6687614344602175	4.297147867515117	3.789190421658652	3.715631356847098	5.229259758017861	4.399981487417479	3.654450245785989	3.0771296004153474	3.856005796912396	4.532077827290667	3.8334257536688034	2.9581991797996605	2.561744515495108	2.3756365502384256	3.384368904211255	2.823107015464463	0.003170140336960127	0.0035585134012689422	0.0031508138406047817	0.0035740237721542294	520.8624020035855	827.25352208422	542.6449916157785	790.9694419252828	0.5461806575344418	0.32492315704843544	0.5340629474112307	0.3494010867007707	5.07963345380126	5.312437513940053	5.104138987997319	5.283018783420163	0.00016779926774985064	0.00013894576485500297	0.0001656001604206588	0.000143019192363479	8.71946844161635	8.593334435129272	8.727938987832072	8.589789588522418	-0.5453331093113399	-0.5620515417285012	-0.5437553335489862	-0.5621792002256984	0.9980517328540307	0.9981879878069019	0.998016568507119	0.9981945897824532	0.07653015729743544
TCGA-AA-A02F	7.45231062490573	3.4512255361261297	4.39856018220621	5.187496304837038	4.380263613397481	2.8953105163139	4.374246298535806	3.6464228506350156	4.4322492387352925	4.409142483480745	3.8618455148836284	3.4804210158227717	2.9142421570148627	2.8577870598846955	3.4975174172973515	4.646653048341592	0.0038091799329397556	0.004327637697475301	0.003730192392861922	0.004326237812517034	711.1528157277304	1081.1354685869462	623.9473223680678	1031.2871627910097	0.5366912235806555	0.3298178419110981	0.5753763931693141	0.35022443424862953	5.1560117763353555	5.337619763741625	5.105509804319614	5.317945700814147	0.0001626828690119744	0.00014152323009630644	0.00016883192734286673	0.00014389181348439974	8.48234446390682	8.33689834622818	8.508882191526697	8.336002827324487	-0.5866032793658582	-0.6071827057087201	-0.5840062827435565	-0.6065969424315356	0.997666850681357	0.9979305636747882	0.9976330074284818	0.9978752106374787	0.0716884180511797
TCGA-AA-A02H	4.091361814902269	5.540924878171972	6.927809032018478	4.814050366891362	3.2362448750093753	6.665902511410716	6.997615096731644	3.846509662374015	4.775486569889468	4.693406053243735	3.550809591638412	3.2148524799579774	2.950262380771322	2.9105494313197524	3.888115348962967	3.9015180900631328	0.004153757405360058	0.004986543936879194	0.004140579873896379	0.004884451887770263	690.2696830269427	1092.2793209822735	677.0617617855627	1034.7133274227551	0.507995913825072	0.28442687431757363	0.5142538898900922	0.30777922530335083	5.086502369428854	5.2400127872482924	5.081135978128999	5.2294048927454755	0.0001741072729017304	0.0001552911824188808	0.0001759879267853141	0.00015630105419443702	8.333234502192651	8.140354200870577	8.341108399638326	8.159556682620668	-0.5951133661053208	-0.6205293078114323	-0.5942841962989565	-0.6180279858586738	0.9980784656633536	0.9982827483240304	0.9980855584616208	0.9983113000286502	0.07118068266719056
TCGA-AA-A02J	2.865438135180019	4.658520069099423	3.7376405528169574	4.100094392045938	4.3798489055313015	4.0176494728332885	4.7745750705628796	2.93350514804921	4.148404751400991	4.681546564680556	3.945316645763845	3.413052693453909	2.84322172880154	2.440032559098702	2.7618939552603208	3.344353868078468	0.0031981430553113693	0.003613885806934836	0.0031411094486658736	0.0036231005426497495	662.6731841796241	986.0097404262716	610.5510770954885	931.9010284780765	0.5230797345903674	0.32540648644108217	0.5556899024898923	0.3577652628354705	5.2270358138216775	5.409352175138878	5.185181635957382	5.380180730359433	0.00015208486667003807	0.000131119463284285	0.000157341754849379	0.00013497375209705394	8.70913865338566	8.577056901388817	8.72933363273524	8.572391069672694	-0.5695052102147662	-0.5870922435979671	-0.5670837152991465	-0.5874795191075941	0.9985974938466307	0.9987601650855071	0.9986037828788074	0.9987684374399818	0.06829093968356809
TCGA-AA-A02K	5.237175003872069	4.3624858202515595	5.095075821486602	2.7445845894723493	2.667441502882376	4.0057932793073725	3.137901147367986	9.163150846495428	7.553098638929727	6.394117612806843	4.743988454560506	4.081149557175189	3.4342129213011954	4.4642820665910135	4.024594022446865	6.561409723621759	0.00449529803252467	0.006231459205023773	0.005336286865679918	0.0063752850860842826	617.0589188021103	955.1728909359518	737.3229614662046	1016.9539023606688	0.3760010435813986	0.1084961519857318	0.26595402999017026	0.06663014185625991	5.121675188695174	5.168809946773342	5.123100989464819	5.190313130634208	0.00013430530403149766	0.00013110736972810812	0.00013465245737560844	0.00012979054335190643	8.133724709616954	7.768197794457071	7.934026062116526	7.757403478302938	-0.6034333162189044	-0.6526858443169019	-0.6316545256997045	-0.6545062828807295	0.9986011634316291	0.9989852462075127	0.9988387337866279	0.9989814853017385	0.06067415445951301
TCGA-AA-A02O	4.787695582267048	3.855212850280791	5.126254057555761	3.960005899296442	4.14086799599299	5.388225688373155	2.6874678942672117	4.4035977168395855	5.748752143879559	4.726420938801003	4.082056026229823	4.199251734486274	3.86606894403572	4.276183515631353	2.632937834543185	4.945310482863437	0.0040187202210542	0.004753280011765808	0.004071524381276881	0.004876348031846638	800.2396838381798	1209.4548895861585	778.6595950919703	1211.854603331503	0.5029488628338555	0.2883944377335904	0.5194389910708685	0.28992426510894453	5.201131059367525	5.3506501904189605	5.165739041428769	5.319723605020231	0.00016665100265058093	0.00014643255528491104	0.00017164113340100887	0.00014986321256021834	8.340800812665414	8.155649754547104	8.331635089831193	8.1387332517081	-0.6137031243547071	-0.6381803656358367	-0.615140136911323	-0.6390208888273992	0.9987142967104042	0.9988343768845475	0.9987103653430847	0.9988262688040856	0.06521010358370619
TCGA-AA-A02R	3.950688716487988	5.4587298438373075	6.045894362519485	7.993831048853477	5.546469796109607	5.807859686654255	5.227243603011531	2.918838263710535	4.048087101426789	4.833490017184833	3.790087144443187	3.416898247005079	2.8082317509130643	3.0306761027194775	3.4001643865915736	3.718266223436076	0.0034771867685329852	0.003973351240018687	0.0034901506188107314	0.003983892938840068	503.31157005148276	822.9598036934682	527.2634622445717	810.1749948272972	0.5837120836061637	0.3666150143913269	0.5619507414328244	0.3707135491210181	5.003404100011355	5.239566877925311	5.04142450791579	5.23198746980492	0.00018187470027115262	0.00015286009391638787	0.0001775630209402341	0.00015297888487687065	8.630851003113905	8.493636120455035	8.632027026711562	8.493217679708557	-0.5500210175683173	-0.5682507109419677	-0.5500037486500119	-0.5686394362123298	0.9972886240722717	0.9975867412619608	0.9973543035623545	0.9975919832581706	0.08176452185073556
TCGA-AA-A02W	3.0690004865921052	3.9583592047931475	4.470874493708157	4.66824712197584	3.8375257071720617	3.364354266905347	2.960647574454481	3.4359839194542032	4.977333765602828	5.328067209752371	4.299619697176864	2.706161459309688	2.4561833955867103	2.4575033708295284	2.838340128573593	2.7088814736313953	0.003942686444403031	0.004557595876041828	0.003926662752140556	0.004562244212926811	381.5364773749905	588.1027828484379	385.00109238780834	608.244647362258	0.5394771461910038	0.3091971852915651	0.5112867637581754	0.29883866357544014	4.814305460520445	5.038219372778126	4.866546471585151	5.05153191635817	0.00020372231737428306	0.00017077544625938585	0.00019360588887195956	0.00016890768580200382	8.41956838935618	8.270639620574462	8.428541956429246	8.266850122421323	-0.5344477940456309	-0.5549196464560073	-0.5328092583882789	-0.555807477563454	0.9964927007223139	0.9968036717921753	0.9964929166616188	0.9968219311595798	0.08697677758388836
TCGA-AA-A02Y	2.8921827353707177	3.6977820632169207	4.096470493531147	3.591079076969174	1.9639710711020018	6.380638516581249	3.450474700447292	2.468374749805407	3.4681856364915724	4.332334681855395	3.3406172482836043	2.5036293419782316	2.217510773536001	2.5265426134505216	2.60234453471513	2.8071858780723256	0.0038596519408914346	0.0043854655721572095	0.0038548019704695105	0.004376742341529782	548.946981687989	833.0069192314078	482.05886760180147	811.0899584649923	0.5552279108105688	0.35352176573697186	0.5961120167160672	0.3797407895332341	4.985664543821793	5.178334117355263	4.92816134271372	5.149828009459882	0.00022647330249993787	0.0001917577223810361	0.00023677006844327118	0.00019934648855162552	8.476306112610763	8.328668527524739	8.481468561467544	8.332805257168472	-0.5587550883889756	-0.5781419195794337	-0.5585087938463157	-0.5781390838949639	0.997108217033692	0.9972840270672251	0.9971342871132534	0.9972976441349957	0.08149041606682043
TCGA-AA-A03F	4.404807332867781	4.056447251917803	4.660532503282634	4.059800637231154	3.5345093151009435	3.748603411624662	2.5137497861179554	6.236198562554064	5.788528368969597	4.955468809181939	3.911651876038001	3.775224821799229	2.9306874647650285	2.801999361432583	3.159339874995274	4.230732179778638	0.0033283029141529985	0.0038955879698831007	0.003343469409148807	0.0038877427867090447	622.6426082865116	920.6648082513959	586.5818998912903	903.7234200824865	0.46289625430552345	0.2557755692413844	0.49713629265888326	0.2755861252012202	5.206496123396246	5.365480339771841	5.170383004748919	5.344562797700175	0.00014485730321775437	0.000127210934300748	0.00014806584955890837	0.00012937149779067755	8.667520905813042	8.497596630325678	8.66345885881145	8.504834562556898	-0.5619107516161832	-0.5859403587186143	-0.5627572215755253	-0.5841286017091879	0.9978134280791869	0.9981322182624665	0.9978579773353562	0.998095176513284	0.06419590992330282
TCGA-AA-A03J	5.7487729153647225	4.9146690133205295	6.092651309817031	6.504214261356477	4.764573951852262	4.1683868063673115	4.608749394035241	4.252991776311315	5.096596771512836	4.7765719044110435	4.573242226601791	3.722963525291051	4.6439474065668085	4.421696274109157	4.8877470766647955	5.454511875539436	0.0035102622180677246	0.004075268646873616	0.003557600065211925	0.004162716468173555	796.8603752916753	1231.695770786649	815.0376989887604	1277.4128433802778	0.553252366896164	0.3479448139296172	0.5479885678748527	0.32699984180547254	5.25671076426847	5.42694476041643	5.253188729054465	5.431689969386351	0.00014383939387320837	0.0001249413605070597	0.0001442292067101734	0.00012470917612410106	8.541085280622468	8.373595664527212	8.529153466095892	8.362789162219293	-0.6049752748909764	-0.6264445558933107	-0.606456402793524	-0.6275400479399614	0.99880813174874	0.9988897466052863	0.9987848400572273	0.9989260761112876	0.06543520857094967
TCGA-AD-5900	2.154723673151972	3.9819167157408315	4.576736537194709	4.967036229368001	5.7489832052879235	6.000664927866651	5.085922735097137	4.237033111473607	4.485484132223375	4.412865221934466	3.389652125979713	2.6170689975436785	2.3765861618068533	2.9892441555287435	3.4621217150341606	3.2499023053303087	0.003085871276606346	0.003559460987444959	0.003119621082603487	0.0035634213217772756	752.8324031918014	1010.9796673110562	712.289466287959	1076.4382834264386	0.4677226253483703	0.3242359874279337	0.48679232197756084	0.29192342073397887	5.314819875210852	5.424096151680501	5.288600724760438	5.452725105640233	0.00013306516476732497	0.00012231011058349146	0.00013605774217721276	0.00011983765636439576	8.732618803899728	8.574528803931067	8.719706770864711	8.573334496962904	-0.5715165603926073	-0.5934248717181387	-0.5736789645753403	-0.5932364805198383	0.9983981102727295	0.9986351194023766	0.9984353449121846	0.9986033104536303	0.06268618414797247
TCGA-AD-6548	3.5127233301423595	2.4698601590266054	4.048018318146559	4.30100378548637	4.550447383090918	3.1547009621082838	2.8829936855752445	7.985166965320725	6.610374999972964	4.47604390662107	3.125140061012158	2.3692298175680366	2.6968803788235087	3.491087114574091	2.856735406111654	4.733922322004343	0.0034085938412330417	0.0040577128703018495	0.0035067163740172577	0.004128183299627666	886.4877129314485	1084.489640350221	809.4415663803488	1109.0988993551412	0.27834426167694315	0.15996704123751887	0.33309193441648793	0.14573061612910085	5.441010482640655	5.468809611250454	5.373476823637268	5.474312781970858	0.0001105072094052835	0.00010858337040042553	0.00011685928573501331	0.00010836919239628835	8.556666586800647	8.361475204434981	8.524831742237467	8.347274948279216	-0.5916939618931282	-0.6191821367714673	-0.5965625765118701	-0.6211838238138767	0.9988318206964675	0.9990275055998775	0.9988795696097538	0.9990318309661285	0.050678445468582176
TCGA-AD-6888	2.685161023015105	3.3141615040853774	2.6434837108377534	3.048733731744144	3.9526724198144834	2.8105572458789028	4.790093812747051	5.863610351206879	4.968216864598807	3.949706719149677	2.988049090682011	2.347105529260539	2.2167976040812474	2.367185079785895	2.1563280281919543	3.0258943625898684	0.003328607161743672	0.003924041891885496	0.003380346248239222	0.0039641094947203285	646.8019623100253	861.7305783239821	675.7466136583064	883.8927433440948	0.37199287402091763	0.22022134744584682	0.35080289584682245	0.20190600128806013	5.255884944283588	5.346339421191056	5.274964728906647	5.355083591966276	0.00013956306924091434	0.0001303142144066572	0.0001372376193300474	0.00012967363133710615	8.620418146677936	8.44268404674229	8.600950973570786	8.434882246599694	-0.5622222305116168	-0.587342570195492	-0.5649233446851769	-0.5884523591371952	0.9981823853750716	0.9984661570418312	0.998219805507473	0.9984672318584104	0.060766629173479574
TCGA-AD-6889	5.2651143857505485	4.657739893091492	3.7977769859312382	4.617468989595298	5.829796778848723	3.468156081825258	3.774593028754155	5.322234458214042	4.528768607438654	3.9904017767996787	3.077188176446124	2.5618096620089488	2.668325546049452	2.9325979666414805	3.478363862563012	2.7091111052148724	0.003195467454682748	0.0038092231322994627	0.0031868677475397843	0.0037098817280747844	834.3750793436749	1048.9062213251282	753.5439299379638	1079.2894900561412	0.3386528882293268	0.21846643595389847	0.41224796920299905	0.20601704667472054	5.4058279357159345	5.466399233827983	5.3450480469918356	5.478393903961927	0.00011962225802866221	0.00011525091372077482	0.0001260663647721698	0.00011396080614050981	8.67142533970056	8.505548381375919	8.676556427143838	8.505834259611964	-0.5774296501086865	-0.6003853352882993	-0.5773476650340577	-0.600568365696436	0.998491180813403	0.9986403614751326	0.998548238224025	0.9987058392919551	0.05515104505070946
TCGA-AD-6890	4.775413335246081	3.7554155882560862	3.9370466348328943	2.200658564092928	4.433346840262825	4.725012829548296	2.9986179053654873	5.7583220758733775	6.997321981303194	5.98063587358104	3.647740301855008	3.0826092261801463	2.09864245394242	3.4579535412177367	2.3146239009847824	3.136325749500631	0.003376308752489706	0.0039004829192707704	0.0033624359558796415	0.003965503898165103	799.1074026457893	946.9372691957211	668.3097241952308	1018.4382464746577	0.3253793654892981	0.23601264298430674	0.42374701168282314	0.1939480394140518	5.364794363012587	5.396004555489782	5.263031147633068	5.422907014128799	0.00012721547719270063	0.00012415143550754216	0.0001373919461375881	0.00012208121164068746	8.57665358440727	8.416085578731524	8.58378680882408	8.401697858958558	-0.5797498017350615	-0.6025776844286524	-0.5793788782425205	-0.6044712563245497	0.998444544824687	0.9986729970490446	0.9984696576210739	0.9986795829965992	0.05553128110437815
TCGA-AD-6895	3.7924809841995546	3.9210101103321175	4.167609911657928	2.8882733207853835	3.5811068998648783	3.144350234127658	2.9063254746808855	5.252168489014967	5.094518510140977	4.892047561018318	3.5068144313458416	2.6013537085268914	2.5218799234164124	2.862366760210174	3.1648449689503715	3.472169992549722	0.003170495264038631	0.0037908332292296842	0.003198676116895233	0.0037081049628836706	763.6540347267198	976.7496277328778	723.0460342320984	969.0044781697576	0.3578957342746937	0.22749845727417561	0.3837803945965313	0.23122502871262895	5.377815009411809	5.4493437059511	5.353665981137047	5.444767703827214	0.00012721057707357292	0.00012136686228023451	0.00012909269024918304	0.00012078736250152302	8.694460643615205	8.52396318199808	8.687244772266382	8.524404265472246	-0.572786732798957	-0.5965916447252683	-0.5743245333480089	-0.5967964268064602	0.9987063682349003	0.9988445890692879	0.9987205908558406	0.998882395585681	0.055870821582804445
TCGA-AD-6899	5.9319254673958595	5.037352533277864	6.22372410241498	5.169906341515939	3.2090686448446437	3.8609376389815266	3.502773227808916	6.0053038775399905	6.128826376409861	6.016676054213548	4.469710757121485	3.8393800649787875	3.643862964042316	3.5520254523434938	4.330192502090913	5.03581523119919	0.003410568920061432	0.004052984887467566	0.0034229410600148417	0.003985857588927575	874.8693149971826	1172.3924177185559	844.2150279301001	1147.0427575441784	0.3636823035751704	0.20286794690500967	0.3857567929608695	0.213354198681275	5.4375485686622405	5.511596590278397	5.41457482550074	5.50650402663581	0.00010969727626745659	0.00010397697139307424	0.00011169221584012839	0.0001043820361709751	8.54420917353679	8.352397569053704	8.53866844837802	8.367090865444851	-0.6096986439003281	-0.6361118532475782	-0.6104155985208735	-0.633918950410875	0.9992784184649466	0.9994132503436994	0.9992811826761077	0.9994003937179181	0.051077631366404225
TCGA-AD-6901	2.656208383325121	3.252455143311953	4.823864577725664	3.4525955045506844	4.194874712829157	3.9054817412322858	2.273836528079729	6.666280957671732	6.572099345070706	5.849078660900722	3.9667057184378964	3.053029216951521	2.7971215783158856	2.8611770701319488	3.6111574990299316	5.10379473586873	0.0032404436640217265	0.0037815943440246223	0.003233333741546296	0.0038195381162666304	848.1092295432464	1042.7258926068885	761.4133448752095	1060.304168109668	0.29647206574483725	0.18342374709643647	0.36989253015893847	0.1732425189393506	5.435317857965657	5.479353038773284	5.377282536235287	5.488922953783148	0.00011207023595283895	0.00010879687763440948	0.00011748351154790478	0.00010823320821552627	8.63118222692598	8.459658749320871	8.635437210914915	8.454700778442383	-0.5850864902370425	-0.609240005311582	-0.5853010408575359	-0.6098549941944398	0.9989358238516691	0.9991072296094833	0.9989433179446362	0.9991043291838592	0.0519013893671498
TCGA-AD-6963	4.855653394828365	4.558427702613965	2.9784997799183115	4.397723922135125	2.848434293602573	3.9948470373775695	3.2787074651584494	7.02163260168878	7.411387811282752	4.797486110302842	3.293313259346993	2.4937222448556	2.957690869205981	2.6749472959597793	4.27431691293604	4.696624240609966	0.003520189726387747	0.004124358772512852	0.0035023104948692122	0.004200988372164148	1126.4005046048028	1492.6506648619907	1008.4649656763233	1448.852176572713	0.3613878183018221	0.2027048086521978	0.4259920041352863	0.2233695342725181	5.493069350769764	5.567290343723702	5.4348652886347555	5.548730831241438	0.00011278663988614318	0.00010638031080641096	0.00011775954063135641	0.00010773582620587915	8.52515380279299	8.349409356059645	8.532876295108311	8.34351908905976	-0.6192218270058999	-0.6438072119964443	-0.618773724553396	-0.644929718634598	0.9992143313509985	0.9993234449660208	0.9992150205659931	0.9993351538186069	0.05084732663485162
TCGA-AD-6964	4.701477477378383	3.8783917945526474	4.822835727574985	5.308928258254655	2.7145463739687923	2.173457004589356	2.067365404360974	7.091950129918587	6.507187876264121	5.560796869560192	3.7105672641053347	3.1286044155753565	5.040700337557528	3.2843346923166843	3.9798303157121033	3.8046672692649333	0.003140770020066073	0.003715785266417589	0.003171912675209105	0.003701062865785984	955.4516023601059	1188.2651257106168	896.1490876238774	1154.984064489319	0.29865463081234556	0.1684054239807778	0.3394588125016308	0.19205629375660968	5.537688001644165	5.581632209198512	5.496981025265951	5.565916634818788	0.00010126114836889537	9.868543878539286e-05	0.00010458563663017223	9.995985536714935e-05	8.688152048106442	8.504136424420711	8.677722602278232	8.50965993748603	-0.5995621997182229	-0.6250841640937956	-0.6010120907041111	-0.6241894482589764	0.999093621871069	0.9992305576457627	0.9991020119344453	0.9992271560181849	0.04654461089963059
TCGA-AD-6965	5.28825464162118	3.558291575129025	5.927348063653367	2.8818042011462524	4.082457119931989	3.4074160025767237	4.430455563542307	4.832151170597185	4.862521754006386	4.9186379460803415	3.8110590388086183	2.9554590135134524	2.8879455687636186	2.6053609358685352	3.0338103776806906	4.211241889126954	0.0031315928827747906	0.0036509471831240744	0.0031455078788140776	0.0036130473749639205	812.9204891817473	1137.660391431921	801.6381072904418	1108.0780984668597	0.43594082776698073	0.26404874957809404	0.4467381488278797	0.27911625346026286	5.386506824903999	5.499858983396839	5.378774132449114	5.493116905745762	0.00011993450061565382	0.00011009164407936688	0.00012059120482701974	0.00011070262053820784	8.69669779148513	8.52464702591866	8.68869305715076	8.534368033424377	-0.5892037214554052	-0.612519353500432	-0.5903576674831938	-0.6114082644172133	0.9989057845200204	0.9990421989047111	0.9989040758998233	0.9990575157459637	0.056472756608921336
TCGA-AD-A5EJ	2.1921501384109114	2.5951064762775675	2.568858664748224	3.0491598208473025	1.9349506181745488	3.391210526072827	1.7671352872286243	2.534532314157373	2.7780471422306716	3.101098994999324	2.7161448319376205	2.527730153196493	2.18327954894837	2.3551831992921373	1.8943791300690842	2.688055529754763	0.003990528464049654	0.004537677413011536	0.003987116686394555	0.004603130351576006	525.92082759732	651.4503838780355	438.0139581640505	738.4101090132727	0.43479398428366584	0.3257975243780437	0.5140128474972568	0.25484472345580644	4.988891979223779	5.054185313014601	4.891168917855511	5.118527145371001	0.00028458700592430547	0.0002651353402310297	0.0003021035566649976	0.00025300241570165024	8.413704192817274	8.260217212086046	8.410919897340568	8.244293611078167	-0.5355818798014281	-0.557557942697224	-0.5369596908701093	-0.5598198953072245	0.9958503784575533	0.9962688822208908	0.9959672136734489	0.9962443395435556	0.07981432362181853
TCGA-AD-A5EK	1.9566556053907083	2.428019798258357	1.6991708754465087	1.922627867275473	4.532147874828811	2.947455015085042	3.7459655522777386	3.9664251093828016	3.5602680412114203	3.603518301388699	2.716210907740409	2.464466170580411	2.5816111256792817	2.4327642915790557	2.754328236258347	1.867183075658083	0.003440094022511549	0.004039951701624845	0.0034325787543391527	0.004012655516627796	811.7126177195845	1032.85459118257	687.8123908130216	984.0286035759441	0.3518319463787582	0.2041070569832166	0.4379320011850195	0.24519623919983538	5.357843671980985	5.42764684853802	5.276627472436297	5.396236856173037	0.00014805740305307306	0.0001398828014686296	0.0001571190532229557	0.0001440608951230575	8.558177285044986	8.378424459371528	8.561159820577638	8.38388275188041	-0.5836485556537003	-0.6083908732430018	-0.5843697010243318	-0.607858996881389	0.9988475255647924	0.9990310951313982	0.9988767704695094	0.9990277825228534	0.05702380301675188
TCGA-AM-5820	6.085105872601574	6.297581343533234	4.140330852444517	5.93931177678033	3.5876971253923426	3.026264319016419	3.359508373508288	6.602790075069249	6.583738370080977	5.075669836142339	3.882929141451044	4.060480565737541	4.942636976816756	3.960323123214128	6.568861277429903	7.559861379321115	0.003302242368604981	0.003878208770146953	0.0033109140768701056	0.0039028224321518137	1165.7084115117696	1557.7534399018311	1136.85338899469	1624.6559599811726	0.3835298892814843	0.21812322914962923	0.3980488906852294	0.1931470452213805	5.569395277102928	5.657899134335093	5.560288742539653	5.675967475912083	0.00010278589438290839	9.568361753571817e-05	0.00010355575155886796	9.478235414552617e-05	8.621100317034706	8.44656041164003	8.61783950671595	8.441480140553603	-0.623959480903802	-0.647594053399109	-0.6241748945990263	-0.6482177871424419	0.9994325321530869	0.9995324652733026	0.9994373094469177	0.9995261710818887	0.049831685479394254
TCGA-AM-5821	4.648458266445292	7.802491040909103	3.906548556233573	2.9394120309116065	3.4958033373148334	2.804998869576201	2.003212781212696	7.041504070252444	7.622211227311619	6.460410967192515	4.877977388887214	4.130376626483585	5.255935375009572	5.150997722531315	4.5369525728762055	7.782775622826738	0.0033385132325531312	0.0039554811120335615	0.00335909156426354	0.00391233955268603	1313.2970448421484	1778.607207210805	1194.4683029944522	1802.228417190937	0.41504536151249877	0.24691781409584873	0.46310337766596815	0.24387017617979312	5.609026432853027	5.697188599222937	5.557480222463967	5.701595365453872	0.00010014226034415015	9.236806724491696e-05	0.00010382666980444386	9.262927908637902e-05	8.587669793208493	8.404875729109518	8.58510578572084	8.411624554155626	-0.6424620879855673	-0.6668472395881633	-0.6428171724474159	-0.6659413882948451	0.9995360287602215	0.9996259031764987	0.9995451164661923	0.9996053968017591	0.04802672853261071
TCGA-AU-3779	4.34543909491886	4.41063482639002	4.021625384089879	7.485891379454309	7.556499645581052	3.9210846045220404	3.4394859388272407	8.273134195726824	6.65304541110855	4.401724159716725	2.7753414308974427	2.563560878862003	2.609061620699498	2.6199948951984724	3.9185746724551094	4.449502955381718	0.0035780880262028486	0.004304303737763778	0.003548493035624071	0.004242362550087544	1225.7787157617047	1640.6222383164943	1152.1945779164985	1571.063512282911	0.3300471122599996	0.15120643261303002	0.3652908563687373	0.1778797580080992	5.551310807846235	5.620787201701959	5.525782016358085	5.610468662186968	0.0001029292244456448	9.784205714061203e-05	0.00010476872707104384	9.849883392599063e-05	8.504874823794477	8.308667362148448	8.51743643301143	8.325154725432613	-0.6343784517568881	-0.661274756550972	-0.6327790983820144	-0.6589495950657583	0.9994539769106664	0.9995423457826172	0.9994489886998668	0.9995425081755392	0.04620169165232806
TCGA-AU-6004	4.003178470238592	3.4381353879046475	5.791545314401279	3.540102069313711	3.957079058725151	3.8812312634987802	3.874434907363884	5.0709094653744025	6.540342301535864	5.558581421553651	3.932067362020397	2.821942823957607	2.8091312325095967	2.1871785075377157	2.949408002503294	3.9023521228557745	0.0032052123304789374	0.0037674887607646907	0.0032547753078945576	0.0038216326052161616	1065.4697571524152	1383.4261674141537	982.4218265276436	1440.658613110735	0.40919834680314077	0.2721541160268508	0.45267020389008145	0.24987155385024476	5.531395291739114	5.594951937966069	5.478649626838074	5.605430984243755	0.00011499332132380402	0.00010924137878233244	0.00011906062481090252	0.00010864328567235907	8.677974241661342	8.500712148076474	8.661082281670257	8.486358248101352	-0.6149848802005239	-0.6382747752441038	-0.617429755584208	-0.6405053689314195	0.9993096472091841	0.9994205928105381	0.9993217281264012	0.9994276174658875	0.049755214182674035
TCGA-AY-4070	2.7729623452869188	2.4344905481928305	3.4169169026084196	3.132641094703372	2.067228996430028	2.493808820969305	2.7651692862408295	3.5604302508657524	3.963045440376908	4.462020660368329	3.72878763771326	2.724397673615434	2.603267632509338	2.1881804537400558	2.7825659411802994	2.1030666538543605	0.003283400317059544	0.0037735307901053065	0.003293352078228436	0.0038213395326647487	620.0862017103778	750.3451589264901	544.2083567198043	842.8424568677509	0.40430225738641956	0.30409745671523597	0.4660306170286345	0.24641236472546246	5.204050843098923	5.261843309981745	5.135092073956283	5.309375843848437	0.0001624107121577013	0.0001544563139317359	0.0001714552558857185	0.00015076100960244917	8.661857319638726	8.510852067492893	8.65890003324537	8.49253386210283	-0.5480800396548263	-0.5692335534198034	-0.5495253091233624	-0.5718391451893976	0.9976251838495774	0.9979417390962266	0.9977100163572885	0.9979450391522706	0.06538880146128548
TCGA-AY-4071	4.17631290184956	4.872994839591386	3.575903488552933	2.8881717477506634	4.276464482681827	3.6255369678947673	3.094588201623757	6.358386907936444	6.491040620798803	4.672595500905868	3.849387452593752	3.0094770198653666	3.534972258967	3.2749575346901207	3.8313022419778897	3.980819175379517	0.0034096876742140533	0.004013765710610324	0.0033717311859307072	0.003946306091605281	1108.2555386352387	1546.4768527110075	998.4890890893788	1418.1472559463916	0.3823851284601145	0.18676862672581712	0.4302414059680446	0.23817823019037132	5.498045655557564	5.607508134922937	5.456151222398818	5.570794600465295	0.00011128487513336984	0.00010164959666280086	0.00011457546833944338	0.00010448666401025108	8.538045494530227	8.353366761998183	8.550730281225327	8.374793295481345	-0.620464037201402	-0.6462555587265687	-0.6187759950637093	-0.6431472266616493	0.9993392863047645	0.9994482672355497	0.9993406216078152	0.9994435825946266	0.05090963399065924
TCGA-AY-5543	2.9238694288182603	3.8659860209683656	2.42680841804987	3.635135409565818	5.297156455880415	2.650353311808523	3.478962917021852	6.166516119591576	6.0216086755390075	4.2106930500305495	2.941426162824856	3.2577266762007486	2.6070661905374353	3.2756820673193423	2.520567616765362	3.8488162251609848	0.0035475894342248434	0.004153414900185153	0.0035157303426761118	0.0041651169010071005	969.4305282422341	1225.5839213868485	899.7034569959783	1261.1644990199018	0.31973834821218855	0.18372231640484588	0.3650435747421678	0.1665801162807784	5.439122515600029	5.492547846444699	5.405378425794033	5.5046653921104	0.00012127290165759811	0.00011649781844683184	0.00012458355222630266	0.00011549307152608054	8.481911476980033	8.304145650067074	8.494465079370547	8.297947463636955	-0.609035694849435	-0.634015108283784	-0.6075269310633412	-0.635148531202685	0.9991059072056215	0.9992457670091616	0.9991139252243547	0.9992641969739255	0.051687828912641204
TCGA-AY-6196	2.808810034633921	2.6796254055059836	4.171119561591215	8.362948961055832	3.8686108351982242	3.365602439608043	1.8007841465300274	6.9238666048482616	4.999369475479342	4.560373496189905	3.8221172849798615	3.1056951719277186	3.2232669314529057	3.6474677968441473	5.264632627642196	3.0471046113395484	0.0033941797085931262	0.0040790545749871945	0.0034973516776287965	0.004102309891726918	671.1500698036654	872.6469483069195	696.1748464658879	897.0277427651777	0.3298609780007996	0.17492638265973212	0.302885054689367	0.15510826002565914	5.312873976770959	5.3846493778840125	5.3269289319455995	5.398542114744511	0.00013532663196647168	0.00012925972194419724	0.0001342109004433327	0.00012792395161947577	8.603151243483635	8.410397986326343	8.571462331651853	8.403515890585275	-0.5724245860500746	-0.599672664643475	-0.5766352750662875	-0.6004845132050958	0.9986182636455764	0.9988410337500031	0.9986555531618199	0.9988520509312316	0.055432031334990105
TCGA-AY-6197	2.6269050914297547	3.736894896213679	3.371357996123362	4.177707981464173	2.4696814161618232	2.269759860293734	4.149557111577025	5.398536770423567	5.01812760778895	5.121486618598455	4.108669874616934	3.289113514992165	2.8509623139459346	2.74122148580438	3.2330909881292964	3.338015505287911	0.003292411076360195	0.0039191099909104184	0.003330319739902766	0.00386724988199478	775.1026257434265	1018.5268397686692	769.71510274259	1003.2249478192813	0.35805185976772136	0.20664244737135437	0.3676470467327545	0.2227130104037064	5.395988691092402	5.470592465104603	5.385835552551918	5.4624183607854535	0.00011839106363667655	0.00011230374014391537	0.00011944177571286608	0.00011299326533954354	8.607909446575036	8.418478042318819	8.591581227679688	8.427299678927435	-0.5919542293123841	-0.6181372878171925	-0.5938596088198794	-0.6168784496745527	0.9991375993631597	0.9992850073691545	0.9991510523197846	0.9992786090373396	0.05272447008760017
TCGA-AY-6386	4.746662086986083	3.6207968140233597	4.817486861661465	4.475820698597628	3.5559245689367844	3.3330154065714255	2.8574877495122055	5.536110006862502	6.504801248491477	7.611393761759028	4.938900919318893	3.3322426741580924	2.6157900939131387	3.3413301388456755	3.556940921187992	2.7849266805689648	0.003616487462722596	0.00420325728008143	0.003591445767137094	0.004321903942418255	807.4256894804536	988.8041130435689	723.1784806431466	1146.4772875197011	0.37484877029185604	0.27150513056594966	0.42229892005461084	0.18191293448146395	5.32786876894282	5.366113675274546	5.286054436062189	5.429076433542109	0.0001320011228688028	0.00012807126539296856	0.00013582588203922552	0.00012266162348723884	8.476502089898968	8.310051515149807	8.485671095309403	8.28307113397983	-0.5975774811244777	-0.620346130211361	-0.596769052698728	-0.6244523870267452	0.9988453614727113	0.9990216979701699	0.9988522465013212	0.9990542552726781	0.05603656493420414
TCGA-AY-A54L	1.6447739524136014	1.9116623432605995	1.9213694218011363	1.134319783677556	2.775663658150836	2.700475660704645	3.5729347731304997	4.315061370107622	4.438489987895669	4.673665747386788	3.8913226457765546	2.857872177014756	2.293603498363797	1.6763819799410273	2.390622255051029	2.3085934958697707	0.004185758580700038	0.004962446953242118	0.004179508796484013	0.0048111688826163596	360.67744118182515	553.9073734776249	340.4372407702533	517.3974385484239	0.45637331247144913	0.21680115585381962	0.4775545748275681	0.2605580728666829	4.825425526509302	5.002271336066934	4.802198876120978	4.972850397752061	0.0002283700481460177	0.00020020470245679257	0.0002321865315998748	0.00020367231307202288	8.29372527066148	8.11590676951119	8.296489437008292	8.134569278239201	-0.5326129202104127	-0.558986644735046	-0.5328737242949048	-0.5560730300546445	0.9960791922357687	0.9965791256662239	0.9961025981067356	0.9965543834429956	0.08128019237228974
TCGA-AY-A69D	2.792581912278927	2.710387496560961	2.112595910672418	2.4889366150250765	2.625327520160243	2.453535336240228	2.5258770031804745	3.5633018902667417	3.5663012103969205	3.9621210848484028	3.2528466909823113	2.4278517905298704	2.313230947530271	2.0610059173367965	1.7556523340587422	2.1615072839483593	0.004282224542338712	0.005021428153466676	0.004245280878195327	0.004956744964847118	417.8551266225026	607.5537795824478	383.0994640878493	562.9584816400278	0.4073584067634089	0.20076388720076035	0.45415749880131767	0.2442976134059834	4.874177237524918	5.01392686559176	4.833265878227777	4.98216358388489	0.0002548667723229106	0.00022859446341839382	0.0002621618809444136	0.0002339891455243083	8.291844379147303	8.115352688445135	8.302241303777441	8.12778367557584	-0.5303136012425685	-0.5556035517263052	-0.5293514104917754	-0.5537502643120241	0.9961685853486971	0.996700014762318	0.9962306440435601	0.9966788523807548	0.08137735017513074
TCGA-AY-A71X	3.2686095191799436	1.5886189748732662	3.2191944860844033	2.8628777815932893	2.7466094517413304	4.20731516970105	3.4368044185309854	3.233546942900531	3.148334694369065	3.2139728896970414	2.7369010221152243	1.9340270933653734	1.7680996078722138	2.0789382212356147	2.0465436876950607	1.4406754089141893	0.004081958599787856	0.004817854970696685	0.0040710130115058415	0.0047790912180293256	475.22590809187466	667.4147191557938	399.4350382713075	636.6561231591116	0.4199433894676104	0.2285841743509149	0.5070033392098742	0.2530126800858652	4.991575625015214	5.112341452275372	4.897109166298899	5.091482603010318	0.00023853317145344872	0.0002171431034974055	0.00025921230060764266	0.0002194980591867059	8.36192373259824	8.186209632417958	8.3687084395189	8.191251291227893	-0.5496125472904486	-0.5738828374934024	-0.5492741178852206	-0.5730897123611961	0.9971833986355894	0.9975131155773141	0.9972882039122657	0.9974957341334149	0.07306083691316982
TCGA-AY-A8YK	3.233884985028494	3.0712173947393837	2.001737273513139	2.311882953379697	4.206296288763343	2.506170008947094	1.189532387385272	3.8336447698684655	4.306281764450187	4.493723841553896	3.6312949569243997	2.593657524371632	1.9123992120210331	2.6210797681979003	1.8381258295240055	2.485409794646189	0.004371456281605303	0.005352422454963966	0.004366468144363523	0.0050839054847587545	409.26028806621514	614.7900917261675	382.64979096566555	566.7047179436364	0.4298468894748314	0.2035583970986296	0.45814626121782465	0.26789147178213835	4.858947446291548	5.012479102956048	4.82404207306747	4.967604335128912	0.0002517736800699347	0.00022412283275192137	0.0002559995277090737	0.00022998681067538829	8.25948895678014	8.07349273464853	8.261909046299923	8.094950739141312	-0.5378058839401044	-0.5640859218983248	-0.5375190973175574	-0.5612272719941852	0.9960033163274032	0.9964426177264126	0.9960656803371953	0.9964849913150554	0.0819432324740448
TCGA-AZ-4308	4.810545076143824	4.755393704161565	4.306558838813024	3.5808979448265075	4.024639271402557	4.731822854036152	2.6464966925928066	5.776683749625051	4.9466071512096095	3.789867804995361	3.5271679173721506	3.167986358606804	3.3028802901844356	4.839262411649473	4.047321742782947	3.278798721715481	0.0031516958264973627	0.003717485236893111	0.0031619382964802475	0.0036787775421322473	1012.1479701977233	1318.9009040612125	925.9497970022618	1267.6584616408932	0.3432029715494979	0.19035930000456597	0.38609891156794907	0.22456589660319282	5.523817807681335	5.598222390354246	5.475634209416875	5.571483701071405	0.00010791275002438953	0.00010195958820404755	0.00011230038474797518	0.00010453421891892402	8.696002764294443	8.518218395475179	8.692216414995492	8.527452275439218	-0.5992483391233331	-0.6239224071279533	-0.5999022384143663	-0.6225081764585931	0.9990541570577591	0.9991943358816344	0.9990502320077801	0.9991902063597059	0.049736362935719765
TCGA-AZ-4313	4.02011620648913	2.212836364754517	2.4580986682012202	3.1664168308526977	1.898851036942448	1.9132876990894396	3.879594324558965	4.432387934800782	3.8139559640526683	3.337354011932463	2.559807528629614	2.3788649625323606	2.2850982623254827	2.1249270501383113	2.92300272355943	2.363119059366749	0.003340904472991239	0.0038469886672521797	0.0033158961737634004	0.003853908825339	751.4771397860342	1087.7206159796146	737.8619674474318	1026.6007464814331	0.4218914483920497	0.2686840793676889	0.46320761554642265	0.28477185397457255	5.307126675102739	5.420551157347306	5.276156953298518	5.405442621134807	0.0001597499524074926	0.0001454439481781958	0.00016286797915126812	0.00014630720570860408	8.665711079424785	8.508920170613276	8.674597120560213	8.508575290694258	-0.5728390665179957	-0.5943645224865027	-0.5713490320914165	-0.5945092712041633	0.9978422451769506	0.9980258358481756	0.9978262143551311	0.9979960649319122	0.06173962608250791
TCGA-AZ-4315	3.822480922462363	5.43181105189906	5.2841047937104175	4.36955090836027	2.866540772458787	3.0643963618109895	2.04838031682891	5.150782772125728	4.478064310108932	4.1672976392309256	3.3713257447895653	3.328436140411916	3.334508295820048	4.14456333433579	4.458961985686622	5.522867210734613	0.003168970150624427	0.003727934699195097	0.003209272716816434	0.003750864930692299	1061.049009631322	1581.743101465927	1205.1603638703357	1578.08343506843	0.4499271083910376	0.2503317859444924	0.38278660949354637	0.2338273099640098	5.522770164223996	5.65645827184099	5.593717629406685	5.66518669244577	0.00011407275183002987	0.00010368706072768721	0.00010771084924128512	0.0001025123523524358	8.694717627818141	8.514276846790725	8.675903630889422	8.510153388427899	-0.6178850351413893	-0.6415354499295097	-0.6196259913401972	-0.6423838093006073	0.9993216600926235	0.999441235339195	0.9993181331997281	0.9994336083821024	0.05114676728805553
TCGA-AZ-4323	6.81994250867928	7.034171599046561	7.606077071290526	2.8029961589131878	1.8186341124192575	2.094986064087736	3.0843494592147835	9.28577479908486	8.21683434285355	4.968295728089638	3.8778980648826558	4.297599468412011	3.328639453919189	5.580912050171978	7.908750278891143	9.999226618605487	0.003510701594586457	0.004117471823327833	0.0035083064524728206	0.004138667090496343	1513.5606191268364	2108.4929884953776	1479.1333408076982	2138.4731022745004	0.44546667444623333	0.2500331804987927	0.4510170517056894	0.2509429158803037	5.645219473292559	5.7559242594813345	5.641623253413403	5.754145587296452	9.50997335682911e-05	8.640997479476271e-05	9.5055232954368e-05	8.6728778731412e-05	8.578385763611585	8.403121199367016	8.580569474767124	8.399217576729061	-0.6496712788636326	-0.6730846295917724	-0.6490947064352192	-0.6732316871505629	0.9993333937140968	0.9993752657361653	0.9993548896366086	0.9993952981645191	0.05028973717601878
TCGA-AZ-4614	4.570291424029193	4.092759849784338	6.302017003289185	4.97173692391167	4.497044614605739	1.829827751595551	3.261058965835571	5.386529184988174	4.656281840758003	4.339608041599249	3.203643327239148	2.5412822044953467	2.469091043443957	3.425378163398684	3.29414928339372	3.1564075544756838	0.00320517198106831	0.0037925863649183275	0.003231059685322604	0.003785973320321243	1178.323993026822	1585.4731421320705	1101.2440090763075	1492.49167634562	0.377131317772578	0.21265661998826646	0.413147949959899	0.24110431520782377	5.603996980278799	5.677580310509573	5.56330252697814	5.650919520564477	0.00010465057620360559	9.987640606743383e-05	0.00010893726656999594	0.0001013204802899654	8.66872675688432	8.487131841279137	8.659620151250286	8.486818662260601	-0.6244542209305824	-0.6484508286023911	-0.6256839140378211	-0.6487673938879895	0.9993342810301117	0.999430248356651	0.9993412409522321	0.9994461715133909	0.04607148809633741
TCGA-AZ-4615	2.847057782440251	3.812008816961212	2.8719872676168428	3.5514851789899895	2.8546719013445077	3.370903838865226	3.3346814565805585	5.923078408811952	5.723173026023089	5.000787708812977	3.53001225217653	2.9335352785705173	2.506541770836626	2.825032273353768	3.448439706321723	2.9185203686179326	0.0031798847721860816	0.0037507691691747247	0.0031975820122373587	0.0037345134082653556	977.3531004894929	1288.4691458706122	957.6177950262438	1261.4035418230187	0.35980521083869704	0.21709948257467226	0.3745861933414607	0.23616438029993495	5.493586819767075	5.562501789229402	5.4825465668614735	5.547721162423089	0.00011222413215912907	0.00010713877432182636	0.00011318969760916517	0.00010812402216885597	8.680091966593412	8.498117755790156	8.671354639762917	8.50538370932535	-0.6009786226017828	-0.6260155300425286	-0.6021642098547362	-0.6249190491151401	0.9990440915891988	0.9992022795910428	0.9990527030002003	0.9991844232311808	0.050430623059390015
TCGA-AZ-4616	4.5201986801673	6.0882743617943715	3.6191003329127427	4.446439304187979	4.398288885496487	4.9705531339344295	3.0055343558419794	5.0068948071951835	4.851100653986507	4.655511733138608	3.9017499966320774	3.3684154188724293	3.1033430617983515	2.451174438789207	2.233468988425122	3.4825768492700377	0.0030021258980712636	0.0035620052804195127	0.0030670955717409815	0.0035130272345604897	983.3653705231915	1585.9207080066526	1155.4857801066755	1370.1977917083016	0.4838647060082406	0.2218571039152657	0.39474156253735254	0.3072738103196408	5.507040038714505	5.702919136510934	5.601615932066354	5.631057040047037	0.00011867836056788075	0.0001006306570789322	0.00010899558443649839	0.00010657567497209013	8.778774151947136	8.585925438402539	8.750507150972485	8.606893186231028	-0.612845002387738	-0.6374627719863247	-0.6152669462573498	-0.6346781023728423	0.9993022438386274	0.9994035999014392	0.9993049435475901	0.9993785829281546	0.05219856362032078
TCGA-AZ-4681	9.544888109097489	4.361783237650224	4.805831502626612	1.5464621286208737	2.6877369852843014	3.1473936532105458	1.0481018879632962	7.23952075957171	6.551764075536837	4.977625481852937	4.481318920837408	4.6102570651814	4.872520522645738	9.583930408748193	10.922828350897289	6.75949633570696	0.0032032644047347066	0.003820770295914092	0.0032463443385069304	0.00381870751393227	1709.9237491373171	2401.5054655268527	1682.8276332049495	2384.087690255765	0.4269929518839812	0.2287615137620812	0.4285114286511833	0.24192189490498295	5.766443434161068	5.870403105124604	5.760738108896431	5.861459274097063	8.50284058581247e-05	7.789526039272199e-05	8.526939523251603e-05	7.867419111973079e-05	8.654678036489484	8.466176487884603	8.64201333538136	8.467776938430564	-0.6630369969923858	-0.6874773521921481	-0.6644789367546374	-0.687279896768123	0.9997292224595583	0.9997714086432576	0.9997317216202256	0.9997669826346552	0.04366179079361328
TCGA-AZ-4682	6.426732688086577	5.763849969837574	5.276874343121813	3.470238655200722	4.3984689314868195	1.5922678885536903	1.5367320250176466	5.973489207506303	5.639313096836913	4.204080489134436	4.272762761993508	4.168140016483223	4.960812465168291	5.898235252356725	5.3328401091234285	5.232410048453142	0.003430117666730342	0.0040494334533895445	0.0034152670017199827	0.004052506657974976	1393.6058951024381	1885.297611112994	1343.8927747632524	1966.4991149788991	0.41893846886718883	0.2535027728133472	0.4381170416061734	0.22971568258396108	5.594672368260089	5.685789060263037	5.57521773440176	5.702880565353533	0.00011802407107901594	0.00010899566221724664	0.00012032756102072097	0.00010696005163096118	8.589243464710695	8.419848101618685	8.595298720821505	8.412324695415489	-0.6336686179510373	-0.6566675186766021	-0.6330878130546187	-0.6575118713496553	0.9992546596885049	0.9993516009115432	0.9992984156334274	0.9993335038480474	0.05202620264118097
TCGA-AZ-4684	8.104944687219831	4.159780345977639	3.3922395459073673	3.9716065340702595	2.1432020496039477	3.4596918918141535	4.733032372321959	5.881260108940627	5.787394768265222	4.284165349331043	3.7793421135961442	3.6918508415872564	4.106339948695281	3.713985871287522	4.73983530310891	6.021778297571165	0.0032669490035797883	0.003864561697684647	0.0032812322686740455	0.0038440191331752245	1381.406687824583	1935.6686972265059	1303.1150586592	1842.6573448184058	0.4126740057230819	0.21849854656548515	0.44719643114435903	0.25975588177992276	5.632487914982175	5.73791651743599	5.589398136343153	5.704489274635047	0.00010232049036013238	9.404189123791997e-05	0.00010610377427545564	9.695361984668841e-05	8.635510160096	8.45450095080727	8.63186400984953	8.457503384788083	-0.63483775499408	-0.6590639487327261	-0.6359807473071402	-0.6587665099590244	0.9994803594174837	0.9995713497121049	0.9994915757297193	0.999560457429573	0.04798364620115516
TCGA-AZ-5403	3.402871219482468	3.1965363059909904	4.4265030726996795	2.3891507251216075	2.9610605913921053	4.504147691904345	3.8126611600728175	8.55139760136021	6.447962768245316	4.794571460971759	3.4631451341276147	2.7903534504591128	2.9506337752588685	3.533999638187688	3.1715391711565215	3.440618637754916	0.011274789787150973	0.01114848086833969	0.011258397725248509	0.011126987729512332	357.71268685531425	536.9786933553654	394.93563349318714	494.30314886407905	0.35771644540071124	0.1229493729812838	0.3532275513777	0.18927092141310994	4.536985401159991	4.6963671524040915	4.533044994047089	4.647784228205476	0.00032360672536181	0.00028240057282776437	0.00032463563141586646	0.00028834709737827986	8.012409313977473	7.847524519953808	7.955489920858694	7.857191477087517	-0.46062008071483473	-0.48070315411058834	-0.4692193845547776	-0.47951072511733167	0.9664587003504252	0.9601004535243998	0.9669231258001041	0.960229057191011	0.13712152455186383
TCGA-AZ-5407	2.124271994391135	3.68304925150971	2.369275715738361	3.0537318980277166	3.228796754099385	3.2563900571385545	1.7452405453417035	5.451338612609399	4.889610647085036	4.256888398648227	2.914261528463383	2.643091351071692	1.6400781292125346	1.8806950027741693	2.1504351887317372	2.555193106948235	0.0035916973790149835	0.004232319314245701	0.003602739829590997	0.004229040606602825	832.581340418446	1038.6647720101364	742.880212575354	1033.4829233523192	0.3095358450556965	0.1715311961525722	0.3409105180767691	0.16884911099335112	5.306639729204814	5.362653002119397	5.27498102110524	5.3651045100847226	0.0001590967008586539	0.00015194853703326072	0.0001600766825551609	0.00015114421010375333	8.495180157414291	8.312440401030171	8.491837387950163	8.311860108817699	-0.5754555989159625	-0.6017248344204316	-0.5763853888411536	-0.6016217150904795	0.9981547090154717	0.9984289319573768	0.9981538436950592	0.9984379847670527	0.058478551263499864
TCGA-AZ-6598	4.077910166629658	5.724569045339312	3.9380005317957365	3.504956294483285	2.7007302479293216	2.5062993952036527	2.5061492876986065	5.649876797079262	5.491233318800719	5.129024832547635	4.061671440035284	3.8262570719448847	3.726661675684256	4.285077766960379	4.124712864861298	7.040170290470584	0.0034429921372723616	0.004095398682275858	0.0034572059179923636	0.004141568514459349	1339.4830347598124	1630.6644465599152	1030.8028770299431	1624.5847179283448	0.3136027531178228	0.19013130974496	0.4463670151544622	0.19080982932289572	5.6537140689761936	5.676215698209621	5.52716935287326	5.669505233263589	0.0001013524472233871	0.00010028532835225013	0.00011229959924061515	0.00010080666079637264	8.569188813544455	8.379917374608363	8.56761936190531	8.371498028327863	-0.6392050330479758	-0.664054334278434	-0.6401296940438488	-0.6650782438042181	0.9995131243483545	0.9996007757296599	0.9995276705739047	0.9995865060409137	0.042578552117273696
TCGA-AZ-6599	2.750852908899624	3.1807797926115047	4.582925980944654	4.748444244269019	3.3705543845616126	2.3089246441315234	4.23949487142773	6.066396367708677	4.731753437983091	3.9404602148080303	3.1477268392597884	2.509126170198364	2.7795265091574355	4.232144787423205	3.0408707869831004	3.7069314176300434	0.0031580718508801503	0.0037157971263499035	0.0032151111834273507	0.0037583122118445647	746.4068991806495	985.9295522930146	720.0257143913603	1000.1219402707085	0.3721100184326317	0.20335779677345361	0.38162560962686526	0.19446692107956728	5.385905339274676	5.475942860094421	5.358507477299966	5.480783822692631	0.00011896330433763394	0.00011129135622555771	0.00012189776333294784	0.0001114409448802489	8.682357145633906	8.505806702696518	8.663372739281083	8.501832403735735	-0.579423498759975	-0.6041704350734066	-0.5821677994235139	-0.6046107488772426	0.9989770416540493	0.9991439328781369	0.9990003734557006	0.999143951418038	0.053505467140974
TCGA-AZ-6600	3.3922242153378197	4.622820743047898	3.551817623592953	4.940478471494339	3.0001323252154455	3.979331889653503	3.332875522778537	7.22722495030471	5.927532969163286	5.114011067948704	4.0749282759476735	2.649617445561919	3.507316830183197	3.929547575622368	4.166238050014041	5.276858253350351	0.003242208038949376	0.003910310311826783	0.0032677252757788754	0.0038572753338888192	1029.4264558747238	1355.2663409119918	927.7434550719404	1244.421881108514	0.31176418126202005	0.15712267744772446	0.3839928016950115	0.21238150885097085	5.5199659018624425	5.584407696921811	5.442519466291224	5.543933534532292	0.0001126404877525424	0.00010643785900687812	0.00011959590953446116	0.00011105384489737813	8.681610247142206	8.493274338506794	8.676999443311617	8.509894182722125	-0.5990315744379694	-0.6246946771034949	-0.5997488069763198	-0.6220455580976731	0.9989193984010492	0.999067301181802	0.9989279978912473	0.999079608517556	0.04895447467420784
TCGA-AZ-6601	3.8673886070705463	3.7820107526195508	3.3766053436413004	3.2519912317504454	2.9033295909479993	3.346794996437835	2.7301625931022553	5.750423661808498	5.3636019207652135	5.63785686745204	4.063944934061739	2.663961683559249	3.0837912811154813	2.892631305048349	3.684581578327235	3.584602565166979	0.0031670204390482387	0.003651931104168621	0.003166071483247436	0.0037000955282795443	819.3915476734302	1012.6640182300067	759.6165562925106	1083.3154259476244	0.35891758917522515	0.273742881798864	0.405824040444953	0.20442016602662474	5.41207578591286	5.449551997381195	5.368025102476847	5.502487734348995	0.00011625461415465607	0.00011450852623487948	0.00012080735149696437	0.00010885531508833014	8.690451637727964	8.535407427755446	8.691614301299866	8.519278805521239	-0.5801946314756793	-0.6023251506209512	-0.5802645463969516	-0.6046631407984667	0.9985026896686912	0.9986959053031137	0.9985011789303052	0.9987156585527195	0.05425952525818057
TCGA-AZ-6603	2.5174858839685483	3.0474818377137995	5.4753183226170306	2.7511929245671363	2.539560275696678	4.862344744071789	4.3236939773166805	4.399478454157443	4.047162001929289	4.268955696583492	3.3219337537896982	3.1069994088516455	3.109150009819637	2.905455161941481	3.0326181486053425	4.4927334483750165	0.0030690187945458416	0.003590474099745534	0.003099434277623117	0.003559718596258531	746.6909971416247	1049.440733824012	732.6173349914375	1043.9726093688032	0.458270169135582	0.28202475452990833	0.46779464370661555	0.2770961938147623	5.364004357645746	5.491403652027665	5.350663648553943	5.497091602594648	0.00013001501788925055	0.00011840398340021645	0.0001315207622162369	0.00011706602856858835	8.741120069902722	8.575139725684313	8.728272014932536	8.57817863591075	-0.5819855786277414	-0.6044902766663588	-0.5837601796185241	-0.6043229081164703	0.9989804865727656	0.9991335175553636	0.9990035407930079	0.9991323239826512	0.057871857055641344
TCGA-AZ-6605	4.710875465128423	4.824317014819129	4.361131537272575	5.129530682463124	3.2052101672118805	2.854947014826505	5.517241798714294	4.94137900352746	4.427371368760996	4.088719913534023	3.5768346798385693	2.678476363991749	2.2723654438998366	3.221563013039957	3.8528399868565755	4.30285766818683	0.0030143044850684153	0.0035749057702454136	0.003059540602542023	0.0035475992291954194	1012.3629755505656	1417.5870570938584	1112.9509619871667	1487.243329530896	0.4441479498979551	0.2750888445820972	0.3899671847899534	0.24154013177565858	5.525307952247037	5.631878308916424	5.58145154636936	5.660915853180932	0.00011303088190542862	0.00010486097961871893	0.00010772773856754284	0.00010237457460946935	8.772170896948555	8.595905595277195	8.752351533980475	8.59437471555867	-0.6087149471324724	-0.6321529007358432	-0.6108708964649299	-0.6322988168620842	0.9991774352330431	0.9992881628098341	0.9991857088196828	0.9992867028302761	0.05090399881886262
TCGA-AZ-6606	3.823435049380409	4.099326459213107	3.5572284965234573	4.404608254506546	4.52834448638634	4.065535533655057	4.110722122190196	7.138543902147534	6.0738230151378065	5.619580973868944	4.278680607748586	2.987024487174241	3.4559478916902195	2.9155677967087317	7.833276006272038	3.3644664511002484	0.002993229336289404	0.0035073954358294046	0.00300956733225942	0.003526752853848131	1176.8469741820652	1466.2423666804784	1122.589481332353	1632.1241215671248	0.3766505461991732	0.24576826502865184	0.3936255985978066	0.19239052381412383	5.622945305839255	5.684627610773092	5.6038406391504	5.732347980079134	9.621840921066043e-05	9.170329781501297e-05	9.74082282958018e-05	8.880334045549359e-05	8.772568597416331	8.605854736752175	8.766377619206715	8.596417309437728	-0.6182347747262515	-0.6406764640271211	-0.6190610439194015	-0.641937394695774	0.9992851424776127	0.9994035121007397	0.999294368055882	0.9993833835493422	0.04614089524744768
TCGA-AZ-6607	3.5092488946672042	4.516491881684024	2.8847820901452095	2.848693160659003	3.025790449570057	4.0136706986863455	1.881526723221981	6.855041932340243	5.185494722188188	5.009567386972838	3.607480780566262	2.4865595632161552	2.9393138214896743	3.4643206476578685	2.533257793649299	3.6978194249299645	0.0031467855931178426	0.0037795865850789013	0.003164385214119087	0.0036845077481653605	831.1018039568819	1094.7013506205924	810.1824207709298	1006.3179007307469	0.3097891381798806	0.159041245462119	0.3309517184885378	0.2190580539669663	5.435880553571211	5.505010290992147	5.413278933268939	5.4675876808818975	0.00011378548581913245	0.00010885952359733324	0.00011602747951309829	0.00011227314729681896	8.701838243034926	8.511073211154907	8.694070790835006	8.537235806619057	-0.5795183100495801	-0.6064105355985855	-0.5804259962184593	-0.6024965640042586	0.9987227443554524	0.9989502873855483	0.9987311112545292	0.9989205251950479	0.0514270544246493
TCGA-AZ-6608	4.250639263650157	4.859339848304962	3.8969657940237292	4.554454606679489	4.125734835152861	2.737452801738671	3.3198083531517657	7.147252617203163	5.648512306560753	4.440477702316035	3.8463235851819957	2.881720707536565	4.298306594462678	3.244432012583681	5.237757605022394	4.436553884379013	0.0032363231186637435	0.003840769674966998	0.0032656721963522086	0.003842296445325302	1304.7912274682997	1647.1347831581631	1280.935298508351	1651.9156150052452	0.3008922925304271	0.15884148048052366	0.3095362353554857	0.16045782313810938	5.6592360061907065	5.703463235822337	5.65268619989754	5.701919970454921	9.35505344399966e-05	9.084150880182308e-05	9.378239133312228e-05	9.076944334719934e-05	8.639231048335066	8.446822019305005	8.627561104622185	8.449961492516822	-0.6290880391481157	-0.6547723285271694	-0.6305691962992473	-0.654358726011253	0.9993486987892	0.9994432347828709	0.9993421032262501	0.9994251595535223	0.04337940002002083
TCGA-CA-5254	6.306609213860042	6.318810462267282	5.064507861326027	4.603464203399339	3.9089638072995907	2.267478063013466	1.9255434077925553	7.490468623147229	6.860310339268882	4.961878040797074	3.7673564402594235	4.191273080036345	4.669238188550594	6.333686817127104	7.044100268517222	7.333618616754909	0.003226056604763474	0.0038259090990214626	0.0032497078415524698	0.0038238440754293263	1199.450152501181	1641.0409559178943	1188.878962966138	1673.0507293626417	0.39606251502153794	0.21488651641417086	0.39569283189186993	0.19772100401866455	5.567334947028112	5.668295995409227	5.569306021443258	5.679850446886561	9.718381747646305e-05	9.021176500382286e-05	9.6678991396198e-05	8.890155681860023e-05	8.653650732096027	8.481094701737156	8.644817863617561	8.473424956314565	-0.6224908198150275	-0.6464308462815238	-0.6235566080284799	-0.6476020721516271	0.9993466366236706	0.9994238390915424	0.9993462607020833	0.9994218023091305	0.05000708877477838
TCGA-CA-5255	4.9936930767188095	4.71462208450426	5.793281490209688	7.633517028961745	5.172125394861075	3.66859103582991	3.3491804571072077	7.38271221578926	6.974254298469011	5.117986674879575	3.7326683755123504	3.2719160692541087	4.202608026348895	4.679017427727495	6.731884312919622	5.1859384687783106	0.003198357486754733	0.0037298364697767343	0.0032116190832920137	0.003796277197687972	1092.3535191898343	1370.042995434046	959.0276599274451	1473.8168464782166	0.3707231634859608	0.24973457593896778	0.44026168656703785	0.19606625005959216	5.5335280882423294	5.5871039791148025	5.461219779079406	5.62956209441526	0.00010209948305445425	9.835383057771317e-05	0.00010832065833905828	9.467396982722666e-05	8.66835533636236	8.505025789896722	8.66542044649852	8.488801555589758	-0.6131065487540656	-0.6353813361494254	-0.6137351934373937	-0.6376867292852871	0.9991495226940966	0.9992543546867305	0.9991644778744008	0.999267230379328	0.04983742983768159
TCGA-CA-5256	4.733284587025523	4.195344337071657	6.808652063270967	4.784017070648523	5.322425571937296	2.806915115102181	3.7299457593674084	4.777714016704684	4.5180668635793975	3.5665006454695574	2.993086970417798	2.8100028059282036	3.4472910529713134	5.315603578281652	6.491511113180261	5.499295694238301	0.0030718958811935607	0.0035664098131967174	0.003091101316465483	0.0035658897688279007	1132.1951936028677	1647.3345494972903	1148.8057033076466	1589.8357055168829	0.45581620732951866	0.2536924360331632	0.44439925836660066	0.2708098163303436	5.559758711467479	5.694643898301361	5.570690194557153	5.682200594211482	0.00010890954886340916	9.720643309194453e-05	0.00010729342185106022	9.895427865688582e-05	8.72139088038158	8.55480684751262	8.712488754760885	8.557514555612562	-0.6140887801623642	-0.6361203901581077	-0.6148092918345289	-0.6358547916940916	0.9993534349649134	0.999443529989498	0.9993475616968328	0.9994450585035785	0.052570237513270106
TCGA-CA-5796	6.617069569063417	4.248353175569302	6.263839399163459	3.9521708090468386	3.97724653737023	5.138466393000304	3.5687895636134583	5.573385899273343	4.43162091702685	3.478247487968814	2.7972063451809888	2.652616700935885	4.078694993262863	5.671608002359363	5.1211216456179125	3.0879038184627063	0.003025743718940647	0.0035301411467645776	0.0030208232420229357	0.0035028655323542175	1118.424704982659	1527.7288556796168	1073.153508746118	1485.502931488634	0.3735915531345762	0.19868521535545045	0.4046769540422532	0.22321124836033499	5.563556871530088	5.667581997164744	5.542705237614823	5.650891936213554	0.00010329044466071266	9.525768402723016e-05	0.00010559889958201859	9.701418479395843e-05	8.75530585017721	8.5877941092445	8.756725998470364	8.59973311410391	-0.6002060729942227	-0.6234967372937896	-0.5999836571078092	-0.6218662432796815	0.9990889198423685	0.9992164311841267	0.9990897506474171	0.9991971229562552	0.050191908559854136
TCGA-CA-5797	5.745181172804509	7.633665463087427	6.074319669812727	6.891582303132512	2.538073980695834	2.3403737563110227	2.912030959814048	5.846209034846003	5.424160884111273	4.567128577766141	3.9423849369316253	3.9059668077129497	4.892920857546449	3.6371721458484516	4.178762574740323	5.072784790580549	0.0031497431406404754	0.003653525269767504	0.0031533344996868317	0.0036583870058480654	1050.8006263427283	1447.2266505112484	1003.1560864825494	1451.0110840797277	0.4250740911410564	0.26382357481204016	0.45020452457601356	0.2500809933230912	5.4630972652926175	5.566401700527126	5.440572259343046	5.581094540208396	0.00011784367967831137	0.00010885737450025466	0.00011999068664895384	0.00010690755532277573	8.71113666160148	8.552448452690294	8.71096976717017	8.548648211408693	-0.5934804252081489	-0.6154267503052668	-0.593739455248431	-0.6158474132283357	0.998781307121147	0.9989161968409613	0.9987785945868445	0.9989122520584213	0.05780393663773631
TCGA-CA-6715	5.410717041468343	3.1555074202952693	5.198624410571538	4.542483225843971	4.204748636544152	4.775957703679757	4.685597547154051	4.514610369512956	4.347669384014363	3.8788357084745115	3.218373033993452	2.7922832006252487	3.0585816590584045	4.794552863909151	4.860508632498696	4.8815193058961235	0.003023805594866933	0.003480978226711343	0.0030126985989147436	0.0034425777003838785	919.2052849023078	1238.3373712203502	820.3877377530808	1145.9497954570065	0.3886069702903344	0.22793304181381407	0.44926562342091253	0.2782896069653588	5.440557726002465	5.546530678613479	5.38072281073697	5.506235246526107	0.00012059444209847857	0.00011100489182130219	0.0001265590829906397	0.00011525576616424565	8.753456900788454	8.600035036951224	8.760297882600726	8.612269271314252	-0.5755590481158149	-0.5968308841393112	-0.5750817280171773	-0.5955757766730402	0.9986328004032462	0.9988069008550349	0.9986379997560262	0.998790019695829	0.056898840930662345
TCGA-CA-6716	2.320568058256993	5.331566938229547	5.329941606314944	4.565534773484848	3.8460265447931183	1.993686750949537	4.429816692380612	5.0468844924178695	3.953035468799047	2.9563648486427585	2.3474178196543662	1.8616446043204846	2.087732247051605	2.5300465382372983	2.9701884613995455	3.860667882413001	0.0032684052102049665	0.003795299624407249	0.0032814715167271673	0.0037834643146046143	774.5544779495	1038.1685015621197	791.3901480295534	1060.5258955169368	0.3755313150438588	0.2255877094345781	0.3748008420976364	0.19636978688733966	5.327380870351814	5.41545860776882	5.330863243447626	5.4448744084568546	0.000135851876022463	0.00012820963212176217	0.0001360013351986511	0.0001236884609467475	8.631502210642768	8.465699272584573	8.62319268871693	8.464171060503352	-0.5702397834067756	-0.5940473866617225	-0.5712186463009351	-0.5942338470156305	0.9984096069782115	0.9986240956502626	0.9984168506072424	0.9986394803404981	0.059775318210882444
TCGA-CA-6717	6.360689311736789	5.845914324255321	7.117839569804102	5.538166629361984	3.310873637461302	3.4830659250503055	3.770836057417296	5.777358945828374	5.169966513909495	4.144781302943306	2.686084222534527	2.66665403801544	5.146680266223143	5.6724728933281074	4.93244015839612	5.952499577361244	0.0029087233085809943	0.0033449582800563473	0.0028782013924009194	0.003342873978454496	1522.033804578785	1833.4696985227163	1255.8390432120057	1894.7239843273733	0.3268352838934291	0.2135957634096043	0.4300389527153874	0.20465257894392805	5.759291298538073	5.799167457972135	5.659625438436216	5.802188684399055	8.700780345202555e-05	8.40250975895384e-05	9.454249359526971e-05	8.449257155822562e-05	8.789343168217126	8.63665327424943	8.805200909684697	8.635155698349278	-0.6217059951167171	-0.6427002520823121	-0.6203746569848416	-0.6429400513230591	0.9993255285860153	0.9994130082567724	0.9993434982070932	0.9994149776150333	0.04380830826579388
TCGA-CA-6718	4.818787942682238	5.76133249248073	2.4248772409689194	3.635493816782446	4.861045636042612	3.832880249686276	2.5264397736448725	4.771435165590162	4.909457883226692	4.1904860271662825	3.5285625675143013	3.599441376217427	4.221665895593945	5.7533347836791755	5.235718873392773	7.069168032348369	0.0029311812060880548	0.0033788962151795002	0.002915278140904021	0.0033673086432188188	1290.094962875596	1620.7923414918982	1022.8882344767989	1682.9438193565227	0.40321006371353535	0.2836903033160502	0.5129945858785381	0.25854637987034096	5.65783220344604	5.7174915299556215	5.530890863544785	5.742018721678584	9.714258340395136e-05	9.30336931488311e-05	0.00010778744390918939	9.08084214389531e-05	8.789769679488746	8.638284968053052	8.799729125115421	8.63847147915209	-0.6161099734402306	-0.6369857306010255	-0.6156087539088954	-0.6367762699694801	0.9993712721216034	0.9994638600687217	0.9993829375909108	0.9994615516144426	0.047189628332793346
TCGA-CA-6719	5.568083528575347	5.671657890656763	6.273032346373132	5.534435449493334	5.026460474147446	4.287642652696247	3.326247574599313	5.081732915622893	4.747206967031155	4.053654439474555	3.179004411559396	2.912356117270036	3.9729864755125197	4.455401249405631	5.435680261836747	6.043429639436779	0.002990415862103818	0.0034456241801045376	0.002967774235462593	0.0034620680452298468	1375.0952834947432	1806.9200450654032	1228.7827876250763	1750.8947974437476	0.36852304964707605	0.21382549072224816	0.4355184991566341	0.23800158519392942	5.67800384263968	5.760366846471309	5.61929445907626	5.744556807411251	9.45792656371013e-05	8.858618737033415e-05	9.980513472082278e-05	8.980429997672785e-05	8.76134500032507	8.602277785348605	8.770175446653774	8.604215210488555	-0.6189515188343326	-0.640389129244681	-0.6181107650780463	-0.6401691133134252	0.9992784424930315	0.9993955308014109	0.9992803933639149	0.9993840081813924	0.04681840317178621
TCGA-CK-4947	2.5217639726074808	2.3281439592695445	4.050499828371962	5.202172271561546	3.0445850133786325	1.914291297611034	3.6817239306838543	3.9816132145875023	5.212183694814172	5.356651895794442	3.63484173322896	2.5009196347315097	2.3205845135815504	1.7654330281140433	4.336107056315741	4.55065193254105	0.003455345459912305	0.004078122529052889	0.0035054929921604946	0.004079152272421515	820.6402510455205	1138.0901977419292	807.3551790717099	1221.9359781215267	0.46465744914870805	0.3003130547182634	0.47691767721969897	0.25495312767561124	5.354049737333123	5.446844665486844	5.334007022554295	5.48600048600272	0.00014155565948443036	0.0001322541222237004	0.00014467822309767006	0.00012799640348395576	8.540639354542092	8.358274673867841	8.527160086836222	8.354470394119156	-0.6068215063876516	-0.6313057258290208	-0.6088802547193951	-0.6320100396528903	0.9991073373451378	0.9992585489592405	0.9991331703826097	0.9992561540900351	0.056782652359076716
TCGA-CK-4948	2.2433751205377233	3.638823405279387	3.005670033069273	4.62765242543698	2.8596171655129834	2.2894971333596867	4.401885887396397	3.4228117927023147	4.281494646118713	4.375826328059374	3.221336458782437	2.6110517851086086	2.0798714553467677	2.3152797027782674	2.2245809901433486	2.756124645526117	0.0036663169608710743	0.004366236810290702	0.0037049688725014187	0.004345195368754395	809.2310269618284	1135.5416562081339	766.7875613223509	1145.6127891392234	0.45826371755946105	0.2848867768356342	0.48143869934110717	0.28027011446675426	5.301353311541445	5.399921810195781	5.2725879573546575	5.403477586620343	0.00015841378078932796	0.0001465203983757442	0.0001616207761390501	0.00014614550017485705	8.46124155536884	8.271100504873585	8.449670708516878	8.271307204711503	-0.6074674479702524	-0.6332534237197376	-0.6094431182672017	-0.6331058057734306	0.9989563971924965	0.9991316684696699	0.9989824785072197	0.9991302460991548	0.05872729444696382
TCGA-CK-4950	2.0775730640743144	3.4887034890687483	2.7704404979404345	2.7329638874234807	3.3011029817311717	1.3504419690937586	3.077189382341646	5.49378281977044	3.803501187281209	3.8211960230472446	3.165981296149474	2.751628404250054	2.6950587164316606	2.786977446437541	1.7266872119698158	2.2243879825754216	0.003523896969882332	0.004316006445683363	0.0036610763828417545	0.004252419498875476	574.5903090444494	818.163135561033	618.8115398526081	813.2578665034054	0.4183931414290389	0.23125487994110244	0.39319194294761317	0.2289096488443952	5.171815403267815	5.2843119047476526	5.183504723624381	5.287402518583705	0.0001604860396397381	0.00014819831147203075	0.0001629155499345048	0.00014789457463985626	8.578479431944032	8.38158413125141	8.542080272497541	8.381675726226511	-0.5634640077459561	-0.5907935615628491	-0.5686937009061458	-0.5913347370673459	0.997747715472881	0.9980638493430961	0.997909008776504	0.9980606117049289	0.06242838127631986
TCGA-CK-4951	3.657867203105963	4.478187612011328	4.840683449453603	3.1302002784525778	3.331499829056964	1.9691872693569281	3.8018369592179084	5.258087755605129	5.691488371064731	7.034412867621833	5.38705776880425	3.743950414222525	2.591332534995416	3.4075207385267334	5.026637747165241	4.141388827733465	0.003078269815550876	0.0036208615648200345	0.00313150934918048	0.0036701691995699305	1051.668791964327	1412.0145523524623	966.8325762639429	1508.1141009628384	0.46425573304582235	0.3119000193237105	0.5038607100598069	0.2802783202234754	5.552536823677976	5.634570791041677	5.492060192327146	5.660682291588387	0.00010840590799944963	0.00010223710593426416	0.00011415583112344339	0.00010065625267590931	8.750440484897334	8.574596004770322	8.731382423334223	8.565575772181155	-0.6223593395302296	-0.6457725625195285	-0.6251795382233885	-0.6468320206014412	0.9994027213349059	0.9995149817680818	0.9994283578341551	0.9995128107583072	0.04790227037043899
TCGA-CK-4952	2.560870175758285	3.4833883832366435	3.401960961714303	4.348899908877691	2.622923949077441	2.149439199970804	2.914427392229124	4.824085047273152	4.804871530475993	3.8933537436300556	3.0095062862356827	2.390326753914735	2.71163082837141	2.2431720725109816	2.805378397428526	2.8578379707989696	0.003570549295907856	0.004231987093638083	0.003602267351611402	0.004203240890527558	743.2929769118894	1079.6390926887875	773.2616503474501	1099.5986746438862	0.457591317461502	0.26517782010260604	0.45155408485315196	0.26261566372629214	5.2999100773887164	5.426776948891158	5.310583680524438	5.433775477785131	0.0001561481126808672	0.00014110752378073053	0.00015577852739517064	0.0001403402909002849	8.495572870745058	8.303228233451657	8.483991027473566	8.311742914065896	-0.6022428786143817	-0.6283472281025975	-0.6037522433561407	-0.6270337276709886	0.9988442574657509	0.9990346281303751	0.9988890313957174	0.9990067958853027	0.0585443460145875
TCGA-CK-5912	3.0801275379600535	3.4121415200568337	2.741948638491418	3.4972810804098162	2.7081819069741977	3.312189263740028	2.636749777893701	7.148864234801672	4.804653158205191	4.722151679850134	3.752929730786898	3.2737588584855732	3.557805815654532	3.3732842637412257	2.2227327378436863	3.4650090336104538	0.003376604889222403	0.003993377983158231	0.0034486445392651667	0.004089398845523902	692.6469572378984	856.4575087394211	712.9597187797137	939.3507187684992	0.3275773015269994	0.218287609745863	0.3063796753209235	0.1515529039690683	5.329784339148177	5.372057839520648	5.3418195361385425	5.41412151887913	0.00013221440052079122	0.00012891192515705592	0.00013135235908276572	0.0001255771932363936	8.610316363692938	8.42695565965027	8.581678948095666	8.402030515070178	-0.5732167027635382	-0.5990131224966444	-0.577045144264995	-0.6027043955859808	0.9985480316954188	0.9987845656240341	0.9985727243618189	0.9988162946763144	0.05477184479276498
TCGA-CK-5913	4.188691835199928	2.615451203059949	2.9057772583812613	3.477003325508675	2.388294987714838	2.1915723522499237	3.783801444561378	7.236045471611338	6.322047628980245	5.717789106309804	4.0981915199614685	3.6808990889296087	3.1775287412272153	4.138477067955953	4.042191412864445	3.6869288308095474	0.003219118959637045	0.0037901481114606074	0.0032455907181716806	0.00382778601765729	1095.5260752115553	1436.2616853863447	1050.212876308248	1370.3428005650533	0.3280933200429839	0.17681752653378616	0.3628026732576746	0.2040391840668859	5.582148524801629	5.643167669539865	5.545455929415899	5.619496362212748	0.0001080704476720912	0.00010278718097031187	0.00011138342237525699	0.00010552925784474329	8.664835925477961	8.479373045897638	8.65539480905634	8.480947506470397	-0.6176849640753582	-0.6428573374094814	-0.618814003736473	-0.6428244583217565	0.9990403902778787	0.9991384976335662	0.9990656782509412	0.9991483173208073	0.04519087522189262
TCGA-CK-5914	2.954745503709961	4.439880495926506	3.777294951630153	3.735685616057523	3.141263968889654	2.0960142504779395	2.212701977537565	4.73651780148734	4.915560261098808	4.9282798518387185	3.477129206307274	2.8444772906159557	2.6174833506447546	2.747890847861574	2.653196613440571	2.313301541367504	0.0035508780871519475	0.004222532757949457	0.0035889122978670683	0.004188793874397384	759.4869293769708	997.6287629022993	668.2538835332264	976.9078270345872	0.38196440729042286	0.236854023867089	0.44997566463273525	0.25399754961862414	5.323360030471048	5.389375988530864	5.243216334230694	5.375802777669665	0.0001425665746844399	0.00013613613469419067	0.0001522142049370278	0.00013816338117403825	8.50484245853244	8.315008066475682	8.492498773348244	8.31871967867554	-0.5937195853270354	-0.6202428576784865	-0.5957908542075768	-0.6194341590835507	0.9989366453180442	0.9991245426425001	0.998965578162953	0.9991234289384097	0.05607402120021734
TCGA-CK-5915	1.9517066206592057	2.4748365374501793	1.9544413022740266	3.161546366243199	2.2006298713408494	3.8212761015631185	3.3949656786832567	5.768568708289327	6.9447777140744185	5.579928423361746	3.5890288172293445	2.4708368054201357	2.3935428298458676	1.9940531249468765	2.26150109314543	3.505430763746679	0.003545481472666628	0.004128999696442327	0.0035772401030724705	0.0042298505850665346	716.5115610424215	838.7901220083667	621.3642793612429	998.0368110663295	0.34530378219076874	0.26575349568893875	0.4215387763157235	0.16478029023515586	5.288920387260636	5.296357042244202	5.2041592547234	5.372550876467185	0.0001428574637376802	0.00014233952966385822	0.00015310071201896696	0.00013498876701652064	8.497326671050265	8.326499741596187	8.488150041164051	8.299186021245989	-0.5771825051434679	-0.6009201065516036	-0.5783532359708701	-0.6055204600998053	0.9981739041779026	0.9984025711788946	0.9981534045803812	0.9984693441026818	0.05671914562287231
TCGA-CK-5916	4.324657087114073	2.9459884398907215	4.171732478156122	3.34145232679291	3.102598575469666	3.4949902940275024	2.7141495919516903	6.777990027123076	5.929002658212961	5.247908284529331	4.165704758289656	3.154863680574075	3.0294745545493322	3.4877807588184804	3.9351686442904574	3.0676719471092566	0.0031855827042220402	0.0038149509856069547	0.0032726109187177234	0.0038237231807738362	980.5101743779412	1299.6308409067008	987.355689453372	1298.2110504996142	0.36094046943292474	0.19899751697790924	0.36145609499344505	0.21448153997415337	5.517166214829006	5.586918895714613	5.502654138227476	5.5732877220472	0.00010699180078947055	0.00010212118599230465	0.00010869820125267268	0.00010384055594672183	8.658344857298284	8.462854092071144	8.629034621597945	8.466132912999052	-0.6094201618821132	-0.6359776825185511	-0.6134465000414745	-0.6354310467726543	0.9990022559029117	0.9991486068830845	0.9990402707641501	0.9991531758402997	0.04834984947111937
TCGA-CK-6746	4.129229624002234	4.860581452468408	4.052660629166405	5.28271087854212	3.4077296829916963	2.1257760711077722	3.423788995906706	6.829344502222922	6.281331446394528	6.3859982666671	5.041274879644783	4.599285056512662	3.5279871187621445	4.956958005548251	3.613574582034402	5.04227962037517	0.00477981679254518	0.00606745606623073	0.0050666591237240165	0.006107757428330212	761.871406226321	1056.977087538255	784.0374036515107	1088.9762394456357	0.37596741454993726	0.20454084431016464	0.3641145635983186	0.1834344680929814	5.197436972259626	5.216604764746548	5.1730592611683335	5.2266733608670375	0.00015045813441686752	0.000148350105055731	0.00015291340165000703	0.00014736229777357297	8.124802633215852	7.871757460113207	8.068492071186345	7.859449237783689	-0.6151565573275907	-0.6491820522248195	-0.6240329121248855	-0.6504696467871817	0.9980837503231466	0.9984916515198793	0.9982979738781241	0.9985575519979817	0.06131114405242251
TCGA-CK-6747	3.5868832581665826	3.7804414307827447	3.994985762405549	3.5706483931588906	3.3479731756696074	4.753583782607346	3.7098246195048548	5.071508352168108	4.704154690899051	4.528603476820914	3.5007468031055504	2.4411801753221636	2.007564925325297	2.0562997851279383	3.6851680491819456	3.9612264590895534	0.003132125438417018	0.003718793064039795	0.0031812780642559908	0.0036702770383774536	767.6082946312755	1027.0998712092119	748.0451273276956	1053.1632353369412	0.4280990475242849	0.2718098987123597	0.4383317992314903	0.261909891540326	5.39372564510258	5.4801339782554415	5.373069608304063	5.4889075045122375	0.0001204215225464758	0.00011365137900246273	0.00012251429477229801	0.00011280446521369138	8.694088580509016	8.51710249287315	8.675384293934135	8.519115553524406	-0.5919916467794878	-0.6167640874049594	-0.5948346072310476	-0.6163274210464074	0.9991128406784616	0.9992554052159072	0.9991383588049597	0.9992541381582037	0.05338204105917953
TCGA-CK-6748	3.2936614711630297	2.810935605001622	1.9276127526659546	3.545650979556059	3.382224104051065	1.3914248799701623	2.384345956257914	6.295088787286125	5.495407783902174	4.953279504676399	3.701363185434684	2.711120282510167	2.3588602373202776	3.251471765744793	4.187583582681746	3.3299862040516546	0.003275157400336199	0.003883438182983803	0.0033477612443507175	0.003937842209548723	749.4231974281654	993.9121710906293	792.2894153278804	1057.7540950014095	0.39255958676871855	0.23522747181636355	0.35991781518956867	0.19198993564923492	5.350561839220245	5.437792360535774	5.377297702687834	5.4669633386922705	0.00012895161806573366	0.0001209348319948407	0.00012611602567201368	0.00011820314838524113	8.63562343344235	8.454699946847363	8.608938390431808	8.436576171304146	-0.5861374668685153	-0.6107378383956676	-0.5895587495059611	-0.6133672199262521	0.9987121547418137	0.9988887346819213	0.9987263169721828	0.9989051106948045	0.05492845408655504
TCGA-CK-6751	2.907887614325472	3.218638429887876	2.502417758213602	4.380899012982491	2.9623964557482174	2.5491350698311157	3.910917665045791	4.715463530623177	4.534746869271054	4.680200011472248	3.3309704568015808	2.80000266012362	2.160055152094903	2.353324115707407	2.0525146661488782	2.2790453400832282	0.003392677597004973	0.004149055469790958	0.0035034488782513364	0.003994936253415701	660.6681175514442	1016.733931130237	745.0874112793413	887.5613454068796	0.42716946712973286	0.16524364472905517	0.3259801580078705	0.2554855933444696	5.210759083602657	5.388767107013501	5.298864515949183	5.327145143105922	0.00016361153252763598	0.00014287856809845474	0.00015154643301963592	0.00014898473965082912	8.61072402934544	8.401663640909597	8.570803262686375	8.432009711199866	-0.5610607584890437	-0.5900745758015314	-0.5665491872989394	-0.585819599898679	0.9979750305126631	0.9983410511602522	0.9980576257756344	0.9982615499576449	0.06499157112365356
TCGA-CM-4743	4.259932628569819	1.8265034018412218	2.6618519730681856	1.4164105157662887	1.7742367861255066	1.9512926308042728	1.740290048716282	10.136211775852535	9.667062366816753	7.121990449603938	6.234226380260603	4.804487896951728	8.225591234959436	9.266635820684082	7.444708402095243	8.413382792085761	0.003591614773257251	0.004273826493367843	0.0035884006072849283	0.004283048282660093	1810.9933195383787	2489.8497488386724	1729.3215026315913	2521.833616478798	0.39841966814318003	0.20711488553847548	0.4201424650083359	0.1994669571431621	5.727590262038319	5.806762618317557	5.708926556735808	5.808776502974195	8.813891744415621e-05	8.245835714344792e-05	8.96711384560155e-05	8.259694800168415e-05	8.478275540237016	8.28770571832927	8.481972381605779	8.284529464429212	-0.6765249568412142	-0.7015520563748932	-0.6757989610618139	-0.7019233493569067	0.9997065080293204	0.999761314962597	0.9996956634220328	0.9997459789591289	0.04257408947693976
TCGA-CM-4744	4.634765052508957	3.552983823757637	3.37983239425658	3.8318583973364313	2.8568615854264876	1.2629187228051793	2.109487539251412	8.68629153838203	7.1129148896226075	4.924835528795153	4.272894205635966	4.197368628608052	4.933702567190985	7.861508786582429	6.369035285865185	8.755537224951876	0.0033061975844419105	0.003863964845398182	0.003305926442494655	0.003891554314737899	1296.1734266160456	1730.512990280283	1246.378867124997	1819.2550700538845	0.39750103497108114	0.247468461950936	0.41586757144096775	0.19609359330192955	5.56684233957986	5.640443299255922	5.555047078485982	5.687592664812877	0.00010651660612004786	0.00010172088102122383	0.00010705440375216742	9.60579240008688e-05	8.628791605730546	8.459245101421233	8.627363378010669	8.449557487040286	-0.6247175629639341	-0.6481307915480118	-0.624852899868401	-0.6494324428870536	0.9990609559590022	0.9991975792560056	0.9990506828161014	0.9992071730293145	0.05092158997736425
TCGA-CM-4746	6.159920048564197	4.460209198165583	3.667768995148728	4.765410383229136	2.8234717625394734	1.7495497094201853	2.0216752843663905	6.700350138830567	6.193619871156631	4.479062347567084	3.5275145153170997	3.802817835259127	5.024060905200072	4.694090282237705	6.7656702073756545	8.545442849106227	0.003279030364218747	0.00378689845637468	0.0032476935902278673	0.0038215907932087454	1309.1425779067733	1787.4447304040305	1206.70897625033	1788.1328629929458	0.4021586133572732	0.23394591841408957	0.4426789680179676	0.2272465158237139	5.566680497198812	5.664645668443907	5.524061307145264	5.6669302801527515	0.00010960682065103975	0.0001017687554142037	0.00011360886155633225	0.00010135616165376586	8.619352381510291	8.458325642024494	8.629606065395217	8.451138574800867	-0.6206627792020964	-0.6426823130921518	-0.6193503082447755	-0.6439849074644525	0.9991451938234763	0.9992820638116948	0.9991530984387669	0.9992921675503832	0.0525951063101898
TCGA-CM-4747	6.813992558613771	5.06480828974195	4.1152320555508455	6.515555049613637	4.265720628994188	6.188884010569181	3.2546933953190478	7.4462886786156774	6.035135886757389	3.63758154387686	2.7605154026386347	3.263525924910592	3.0166649809011736	3.7223470939304564	3.8626475127802364	4.220735490842821	0.0032638282779671158	0.0038428208440226537	0.0032813654860518707	0.0038181205749305423	1199.861850074841	1711.4265364338582	1231.9992297192728	1693.1384454042702	0.4173232543970435	0.2186753948662985	0.3974972607442836	0.22381403453582044	5.5221796265790415	5.640441200288528	5.539684464773153	5.637960029926222	0.00011225510094730152	0.00010224258177008582	0.00011054682187655879	0.00010223022746064219	8.627258162533973	8.446717811356306	8.620907948561307	8.453083449906154	-0.6177240040373347	-0.6425737577270516	-0.6184107517602666	-0.6415550218816853	0.9992526988202101	0.9993686132415874	0.9992524118477739	0.9993739455378957	0.05277367324711455
TCGA-CM-4748	5.448705122962229	4.174969436566285	3.582335962273005	4.569326158571167	3.7770430606331695	3.240790094162855	1.4753598510162278	6.779515991891886	6.071391962846497	5.021977861329901	4.395449010604048	5.402662394868314	5.311122805912499	6.818162759936238	4.939461776637903	6.3236101456412985	0.0032721305633814247	0.0037963530613012242	0.003204307136446517	0.003757937870126157	1278.483407949546	1691.6258766612746	1132.4970679808644	1704.7689675420331	0.37617362259084347	0.21991046549385895	0.4356247363758239	0.23244392099783237	5.563335037114657	5.646497579569165	5.509113747429274	5.638530676198091	0.00010932844682386733	0.0001027856332399455	0.00011410686177614832	0.00010382942513757568	8.639960044545667	8.479406186735723	8.662894168506945	8.487113249379384	-0.6137826501927	-0.6363657197103152	-0.6105671545034387	-0.6350927418608207	0.9989972113227588	0.9991462423165457	0.9989811015952351	0.9991312362799009	0.05140840181144159
TCGA-CM-4750	5.135707364778989	4.08126309609177	4.060960111317347	6.578029964037764	3.5113738044074063	2.8117222406500226	2.8502028502302146	6.593078632129269	5.635512997212096	3.8097792274359645	2.8999441222384594	2.1903497798184066	2.273895281080325	3.768374214981205	3.270020990992798	6.277399057390973	0.003326976064566739	0.0039258422041697485	0.0033369662822592227	0.003950958157513864	1221.3632688234195	1633.9747275565323	1198.3176108568803	1684.1634565287172	0.39810509840820746	0.22735926632415535	0.4084759240755567	0.21214213894371603	5.559180550228056	5.64485671996622	5.551869169731649	5.65384542090476	0.0001104539603268327	0.00010302526723237492	0.00011086811079399004	0.00010187763971358603	8.593385376272725	8.414357648978688	8.589845974658918	8.403434860240917	-0.6282429648467243	-0.6523474293922761	-0.6286640940795603	-0.6538061381349448	0.9994229408786539	0.9995078883894744	0.9994214931100706	0.9995029468578538	0.0491719228607759
TCGA-CM-4751	6.314822137470703	4.500116162318094	5.384038907969242	3.4146502031385007	2.5833307031978685	0.9019863884691947	1.8753859436090332	8.52690415551492	7.61257974989609	5.120277358822557	4.23213037498929	4.82878833449514	6.968681288444489	8.333361022497991	10.673479935470564	7.637460836929736	0.0034100481805418516	0.004063156116884422	0.003437729147928471	0.004066713360746499	1720.3121780211648	2298.5093743371244	1629.6558177094364	2317.8051639924206	0.35704607041025405	0.1774812246454549	0.3728315830943612	0.16887209941634887	5.729864954416143	5.809609137868271	5.718839005691392	5.810342943820358	8.615604942222187e-05	8.052768867724554e-05	8.622407033930009e-05	8.053042902603814e-05	8.552417303158219	8.360324487510953	8.545577535583009	8.358471519816366	-0.6586359413565835	-0.6843763303992606	-0.659531595263993	-0.6845878786268431	0.9996464037339958	0.9997170918549731	0.9996508805665306	0.9997021257827855	0.0437060851349824
TCGA-CM-4752	8.114361047455294	3.6671420578805725	6.67303612575577	5.792531157589252	4.457709266254236	3.719880637717053	1.6587410808459049	8.014347515818423	6.428839499120335	4.29720618415268	3.5027323715063075	4.019382944199321	4.230228357973906	4.071938548648715	6.33213912214769	5.796361765786264	0.0032907273715640775	0.0038618829928191807	0.003293211878754786	0.0038971860627621787	1476.5445166452482	2092.288782313332	1522.5800934844792	2105.477834682561	0.42191609592188223	0.23548717460093432	0.41028968243815894	0.22396770747119432	5.650350122815348	5.759032035576932	5.6715258929589805	5.761971229817452	9.887650746985052e-05	9.071078805896284e-05	9.711754454878777e-05	9.02006112918817e-05	8.621209384635737	8.44629952103973	8.620644681590624	8.434488482074281	-0.6453094652208179	-0.668780640835724	-0.6452255701834678	-0.6706493239120869	0.9993809918258373	0.9994521736303535	0.9993747838720389	0.999476210526877	0.04860406082317118
TCGA-CM-5341	3.962055361031826	5.642870261537554	2.77892889961797	5.911114648556018	3.667192285840738	3.855935768456779	3.1954853410828914	9.19784733182206	8.370341295666211	5.448880324468429	3.567610746301992	3.4998836135445224	3.9367406304598127	4.884384590652615	5.461417493432231	4.352692400773743	0.003454057442051874	0.004033242555050059	0.0034032092385790722	0.004086862943850805	1241.3085463862194	1531.9810868797506	1125.3584080753205	1585.3495013615186	0.2778403618255779	0.159649583307144	0.3528275690300975	0.13674391271722897	5.560671942510665	5.596760989265346	5.499163068915376	5.609281161691947	9.685028238720641e-05	9.409215423261326e-05	0.00010201574313819741	9.331024612078949e-05	8.522824271220658	8.352452914598338	8.542643534769933	8.337770611849377	-0.6203677904308763	-0.6445505622357566	-0.6184005837822201	-0.6466248028870916	0.9993316788632091	0.9994410580793293	0.9993243311963506	0.9994475447952799	0.04748896894682587
TCGA-CM-5344	7.637624100561078	5.0530140374812245	5.1026648153014635	2.5760080401714713	5.470008895745171	3.2285249557096067	3.3600438300957847	9.64690869176069	7.9298076284563725	5.039646182548593	3.261966797558338	3.306977162883077	4.86225080693424	5.685644810294206	4.588872652519782	6.233476429407471	0.003407974370725244	0.004016574230407171	0.003409364184066933	0.004022943829671084	1476.1942036798096	1930.3265277939836	1430.2505498126377	1996.794436025859	0.3455639147693324	0.17441224846397022	0.34805231986377966	0.15126323852325066	5.626134150856742	5.707004944838767	5.630593093711253	5.720481192404866	9.750679085496875e-05	9.097328342362428e-05	9.632695657357652e-05	8.974798624447047e-05	8.544476756098033	8.363267455013778	8.543213695454948	8.355805714874817	-0.6390843328604453	-0.6638616767031073	-0.639366967189419	-0.6649569488929357	0.9992810978984469	0.9994040018164702	0.9993217158261983	0.9994182361650569	0.048202830595928316
TCGA-CM-5348	8.029685943466554	4.253444162843325	3.417671920400721	1.7968242826471839	2.063554052779751	1.428658642949761	1.9961709300081716	9.861467783823729	8.270378370122478	5.754217652905596	4.838141433433667	5.038810909171918	6.8033620057131925	8.545415938542792	8.960118820681446	7.950539695881836	0.0034452153134944532	0.004116898559137588	0.0034261665078695485	0.004102225644523984	1655.1161513121149	2186.8755422960776	1546.9853825695398	2128.4897895967083	0.32901405418283164	0.15665755089906466	0.3548204274735813	0.17699974452752268	5.689846074061944	5.759722244324807	5.6742851867836555	5.739398208072529	8.763357631034609e-05	8.306871277125182e-05	8.833939466944682e-05	8.460719538160498e-05	8.535920207592852	8.34944232192738	8.544382821424762	8.350602878854337	-0.6510773033718658	-0.6765380737745479	-0.6501812302637077	-0.6763749304586294	0.999525365799363	0.9996112822509061	0.9995499767126848	0.9996110191841792	0.04504370095952438
TCGA-CM-5349	4.435184184140183	4.313497966530312	3.869530929183237	5.1708156559406895	4.005266348082059	4.528450497512005	5.169495924705884	9.91640542375888	8.838558516143229	5.237453714949416	4.243841325906516	3.583685809984099	4.732327510122296	2.8467866751365274	3.214270034956225	5.370957376976029	0.0037867813312336147	0.00447618508207743	0.0037240388335234497	0.004512610845523618	1418.1615204295906	1831.3855465763584	1265.7003670510014	1813.974943186401	0.29362152354277166	0.13351548408718067	0.3598156748304405	0.13799516469508877	5.586296636352916	5.637564644456919	5.53737125298225	5.631956624447874	9.642092628458375e-05	9.24623928586361e-05	0.0001002664225247693	9.297820319438592e-05	8.362395206962496	8.173881772200925	8.384563814733411	8.165128366453146	-0.6499451145857502	-0.6763328947227808	-0.64738548514293	-0.6777148870034447	0.9994742739660122	0.9995692379665208	0.9994684085675335	0.999572264095476	0.045694615519915396
TCGA-CM-5860	4.882637806462105	4.837318557022952	3.4540293019865382	7.01725954442696	3.468204869602716	3.854423085692838	3.306406788668208	6.003133194633827	6.155693087165323	5.978955356247836	4.203459428175018	3.3326812829326835	3.123534272951687	3.611988397063071	4.820363975308422	3.7970950655104847	0.0034242473628597206	0.004120479012752016	0.0034793749844423552	0.004080480366253394	910.1923158007736	1271.2688583488073	914.8668682354657	1202.2546336543082	0.36364412868011775	0.19117864002859739	0.36326975488317537	0.22342221546333116	5.414882215696178	5.50550950487848	5.411926329697353	5.483683534982812	0.00012257370778635522	0.0001157996425190524	0.00012325198044915261	0.00011711525657244708	8.575225512218765	8.382112570378219	8.55924343181335	8.389481432077975	-0.598611367269535	-0.6247857909924954	-0.6008733241879635	-0.6236072154259912	0.9987475888023709	0.998937194031851	0.9987610610136441	0.9989240330150189	0.054363728786576214
TCGA-CM-5861	3.7009204461422334	4.5614318855486085	3.800305715396551	3.648515104232478	5.3174690674877265	5.401069451412869	4.404553843705491	6.094092556300319	6.275054696289813	5.866031228277338	4.3943074895779075	3.7094677199818062	3.008575810111562	3.2343615040646747	2.9095392218698986	3.051744884557963	0.0033252059963836565	0.0038965967734113914	0.003366348867303287	0.003933163170954359	930.8440042858474	1226.8959640126818	851.5379147332059	1279.953370761733	0.39960473652831935	0.2594614441685329	0.44561025846950747	0.22893970200347535	5.431222983825735	5.50561950350132	5.37866247316801	5.523931857384011	0.00011623805703486517	0.00010976762694697514	0.00012091226029718522	0.0001083907211266167	8.615562408971817	8.43988219428528	8.602492114889884	8.43268221221066	-0.6013635091198748	-0.6256788309402896	-0.6036090464099588	-0.6265019285522734	0.9987935632951841	0.9989831530538004	0.9988468247695612	0.9989676491561816	0.05374651746423098
TCGA-CM-5862	6.42594045088479	5.168524363097212	4.4322297018605825	5.83594098836528	3.216874781810461	8.495737232679584	2.54420809532176	5.226894193459517	4.548415088049522	4.699713017282351	3.545558298791182	3.2326760739188223	3.145858082454723	3.211019340816808	3.277098929371701	4.022309852598192	0.0033756263307874192	0.0039926107877515365	0.0034464109383627347	0.003977908867128241	754.7336394528932	990.5472303295526	742.5217045679284	1048.4758758826197	0.39078448248697384	0.25326014602536484	0.39151028205262334	0.2237215348036802	5.315820915975713	5.388346926774348	5.306125795262916	5.41744184618446	0.00013005460849146492	0.00012304356209566738	0.0001307317996182028	0.00012020718385555321	8.59628921515006	8.414625488598444	8.575789040829857	8.413813584591638	-0.5784854819760546	-0.6033386424143696	-0.5812828806622147	-0.603525226297727	0.9982843794035958	0.9985131633036027	0.9983024797701303	0.9985284486510059	0.059674085584874796
TCGA-CM-5863	3.3882936170131286	3.805848080233557	4.632416263567937	4.124735766468808	2.908534706425018	2.4832862631550507	4.617776994599878	5.268684966005599	4.5012424979985814	3.932922642043275	3.078875259858848	2.703510453104836	2.8745320107114916	3.4320301163915787	4.780263488257394	4.01594273923684	0.00358397888234043	0.004283631042094238	0.0036698843321255384	0.004397849327956238	792.569939322344	1083.498861837985	853.695189385076	1197.647217402055	0.4232470703693555	0.2423238472360442	0.37264177532849213	0.18807615876858969	5.29338983705865	5.402044184870665	5.336568809038143	5.431472680242629	0.00015499366127737476	0.00014025000360597917	0.00014793533962158156	0.00013795495864582407	8.541104634528478	8.351899983707456	8.513467998557996	8.332269269877042	-0.5960418487983272	-0.6209605405096839	-0.5990518041413679	-0.6236491443144057	0.9986542968584703	0.9987725502631287	0.9986525170668092	0.9988157627404834	0.05886005914689923
TCGA-CM-5864	2.4867555839611324	3.771919857857839	3.7680178612694033	3.768353789007989	3.7298600913925806	2.544966961317463	3.2815689233165224	6.700674733305929	5.677796856352567	5.069728751992836	3.863798380285567	2.606217830409355	2.631004360414147	3.9141231713745337	3.9549378069289842	2.6527868723608514	0.0036771914509609862	0.0044960769394109795	0.003785772743212952	0.004439622275504736	745.3030160728472	976.4239112047957	747.9853233817394	981.6299080059813	0.32877136543441604	0.17870986104070433	0.31288912591315327	0.18203345892639364	5.292696900310513	5.3495479678771325	5.301959279305164	5.352788085686395	0.00013599414895207852	0.00013218348649854055	0.0001352430576108589	0.00013136696625594145	8.469266156259861	8.263914946555499	8.443531517739729	8.269329162739309	-0.5833703825216052	-0.6118366361101334	-0.587162586692147	-0.6109594146383085	0.998359944725537	0.9986177481181662	0.9984012804922666	0.998603654802444	0.057499674273922774
TCGA-CM-5868	7.718098235493145	4.9275999362087815	6.168153054083144	3.860783870838516	2.8325304892721723	4.361004779108354	3.2754434767949245	6.79751302148644	5.713831417489034	4.770506688264019	3.5650022616949046	3.0696797867051853	4.392536120630633	3.6765390390969985	3.7022540106781485	5.57549783177026	0.0032157912580627335	0.0038541136556951364	0.0033023636667426776	0.003870601676194283	954.3968410189252	1277.3081877026382	958.3803570560217	1277.2826186245936	0.36269261143993164	0.1938962367224331	0.3617600053915688	0.20382215574865317	5.491614273032366	5.574921082548923	5.489283595602545	5.565993085364886	0.00010696134749327543	0.0001007642878504787	0.00010735048613097425	0.00010213023911189813	8.661224033025954	8.46746084038539	8.633766624304776	8.468121597976218	-0.6045297862260078	-0.6308955546849082	-0.6083466771697734	-0.6307562809675591	0.9989940769506506	0.9991436491226877	0.9990131544144766	0.9991288251075195	0.04995984260605945
TCGA-CM-6161	5.584566085596163	5.270461712544901	3.277195925123215	6.030875036497463	2.5239212139557043	3.331816654472001	3.4161924824214878	6.8881770622379195	5.052692679757718	4.17243366721391	3.4586540007460433	3.0515469116988867	3.630075912972074	4.185824524012614	4.663266500035902	3.1649448524685067	0.00334793939745275	0.004040471598962991	0.0034057136575272717	0.003990737247087406	1004.6938400410947	1303.4972625130272	1009.8975860740607	1322.7017565008405	0.325355912946525	0.16644351441725105	0.33185423549096094	0.16401376364271117	5.542731381494324	5.5992872659784245	5.526055859864676	5.605900772351732	0.00010213712129188593	9.889379116420468e-05	0.0001041236953813181	9.84751836434286e-05	8.586492820189397	8.384671219674436	8.566138949547247	8.39228908277637	-0.6190673739354261	-0.6462506980718722	-0.621546284713564	-0.6450563100536271	0.9994037132637213	0.9995175297100443	0.9994151066068093	0.9995133974423354	0.04633604949704162
TCGA-CM-6162	2.5967436428554405	4.594271926285995	5.63730047898499	3.4544166848703592	5.481580846090568	2.7570325398705666	3.3956387426741044	6.513743905757766	6.014820700520438	6.499561938660849	4.621504929974409	3.521411427877031	3.108341518088997	3.5638687369379305	4.408832214695705	4.575674188307211	0.0034069979292722574	0.003982036993388544	0.003406371084581621	0.004012601545849623	865.5277768586544	1100.7350247266822	795.0360831274515	1154.1831611248801	0.35193769726808205	0.22219573376384832	0.402562891702644	0.1898445647270732	5.388897768656743	5.44884792101849	5.335269261849366	5.473489977587265	0.00012698777993373097	0.00012084946075200913	0.00013158851332405148	0.00011863594850869593	8.59565076094195	8.422878924833679	8.593468912637576	8.419020579457358	-0.5864692303896768	-0.6105626818689891	-0.5872293667638301	-0.6108027215957093	0.998346815694979	0.9985749751026247	0.9983666141562596	0.9985439794707544	0.055790043176225886
TCGA-CM-6163	4.848782868644802	5.336760146930248	3.049360216603355	3.1631565622401028	5.097769398193867	2.72412195763269	2.6905319985596465	5.344112520566492	5.502630589229398	5.847982285209924	4.153444935000266	3.0721314485740856	3.3780139045215374	3.225872718325483	3.7852910151363504	3.63351317485135	0.0032920251858838943	0.0038755913602366836	0.0033159142202004582	0.0038775966400559714	850.3948692264511	1122.2479024514896	783.944334397977	1122.0249391139698	0.3776483893996117	0.22680688105442434	0.42085030694212855	0.22223446562741092	5.433545317405527	5.5115321183682235	5.389099695090355	5.514518899139038	0.00011721046685329181	0.00011077165965239552	0.00012173268594840827	0.000111024979974151	8.6179416140147	8.441058035518271	8.612299083706992	8.441003615736877	-0.6001261006761641	-0.624490346108265	-0.6010519548428036	-0.6244563951764446	0.9992107737626323	0.999339550490038	0.9992217080698385	0.999338215660201	0.05209672625789706
TCGA-CM-6164	3.4185956932138137	4.428169820136164	4.8150409950637885	3.5736379649673617	3.1908425435716383	4.374571309378761	4.072081270436795	4.594153736910251	5.1532972302927655	5.516859370272574	3.982936319054918	3.1449517896533887	2.514837076737072	2.388090699921091	3.0575506292536905	4.10841712869334	0.0032513380410470367	0.0038302751791603785	0.0032901482418306767	0.0038330678410114635	853.9019923512825	1200.6425508310524	830.5916782526797	1173.466550904753	0.4473838981169269	0.2724091393887797	0.4596361315542708	0.27947757211820023	5.401827745552992	5.512375820056408	5.383070448769671	5.509220711482489	0.00012684855534412766	0.00011708140197741586	0.00012885121795750312	0.00011725667089140155	8.656099386672112	8.478811499000047	8.643694607365624	8.480300157704725	-0.6013232745338897	-0.6250496999265016	-0.6033013532403891	-0.624970707197172	0.9990630916718414	0.999234342597925	0.9991078985070709	0.9992164102190538	0.05529168719694559
TCGA-CM-6165	4.633520220107205	6.467060463719851	3.9507293752009205	4.302027643113659	3.928093275494722	2.4261963235656356	3.068159049285383	5.884898976152972	5.344298868566652	5.063202924921217	4.08016875853651	3.178239246533638	2.867368077751642	3.7962353576187904	4.605191735061118	3.8662603009397634	0.0032703392833648673	0.0038426142899545173	0.003276847598540847	0.0038386597808748313	823.1058543269545	1104.2933274829852	794.9815313406756	1118.1018520548687	0.3828392539652695	0.2291751091155639	0.4044032723963715	0.22304929246388078	5.398848532661271	5.479930991709678	5.377061408030553	5.490547134074786	0.0001201990795495057	0.00011371583626947796	0.00012228303729999357	0.00011314975819698165	8.652944525879029	8.4808370611817	8.650867281800679	8.481295925237069	-0.5879592600919342	-0.6117952190482308	-0.5887461774884329	-0.6119250848209293	0.9987647647241297	0.9989379170449737	0.9987713419081244	0.9989488209336553	0.05448662373311578
TCGA-CM-6166	4.111584545182705	5.403253244672943	3.700683685269049	5.8699955008713065	2.5783528645549723	4.663848136370272	3.8757816004493826	5.387957279880275	5.472973746814211	5.382829518551529	3.9738742708065944	3.5643441066652466	3.3486702324554463	3.3234544414127942	3.4028007740832082	3.4666103407289337	0.003198506124313316	0.00374693047517802	0.0031686617567452803	0.00369749343546775	853.3938908156359	1136.8362465481355	725.9189564436035	1077.026713456221	0.38503354669329126	0.23108996080157362	0.46528962509606653	0.2558751282286199	5.427671726923884	5.51586859770556	5.3441719445308395	5.495122151565306	0.00011444414757464271	0.00010729295779649106	0.00012248249079059852	0.00010881907542209529	8.66132425829923	8.494282648672009	8.673397179916618	8.503034891246319	-0.5947205752861122	-0.6180333111042277	-0.5936334256679927	-0.6169313306229356	0.9990646123707587	0.9992162092945588	0.9990708116727268	0.9992104198413444	0.0528378585775348
TCGA-CM-6167	4.648952567713153	4.605703082128365	5.316634947191278	4.8241784262153535	2.4510773235971333	3.302328343795939	4.7604594981856705	5.194480820494697	5.307442673624575	6.912919754967392	5.8235058667572055	4.09953127493881	3.910596443400646	3.686032810276876	4.427965440746132	4.4093234614427645	0.003526451587128706	0.004229210557549201	0.003585108439430539	0.0042279859244617884	730.6794653195736	1028.7033651339802	755.9661695361647	1035.6109866007716	0.4269034842717823	0.24974545553238525	0.4065332226924637	0.24257694864465684	5.308762730907727	5.418059202695745	5.329208741622502	5.418352503871538	0.00013280622721650013	0.0001227689980239296	0.000130642055862404	0.00012296530552057162	8.555211668852426	8.365744484141212	8.534593794831505	8.362872429459147	-0.5970255730953127	-0.6227022389003831	-0.5996948406475787	-0.6231361775757328	0.9988553176094096	0.9990339198730627	0.9988847308890774	0.9990436392871223	0.05762353516557324
TCGA-CM-6168	4.418842232937367	3.130943231373205	3.4119970803595367	3.841241380396211	3.939964686522617	3.4706813033224573	3.1981741018818552	5.706721786477514	5.841047812179842	5.549236871132383	4.210285081907364	3.0579040464363327	3.280185801966268	3.584280891689136	3.402362831176753	4.233964930716254	0.003444909763224958	0.004071774448088227	0.003437298184600289	0.004062715520423584	777.3432455712888	1046.160400040888	718.9519933420829	1013.8107523929714	0.3733857576557391	0.19887914909063117	0.4054514766971145	0.2310996251082452	5.356314660667311	5.452971696139059	5.322235949746232	5.42181651419681	0.00012398227450432893	0.00011555592674636268	0.00012728875524856421	0.00011885171417548056	8.560394469565807	8.37897068589503	8.561131508132725	8.385743173156692	-0.5942017022573138	-0.6195406497973428	-0.5940140667833431	-0.6183992877913823	0.9990059248182244	0.9991698156508483	0.9990126424367655	0.9991532424810562	0.053863866315860015
TCGA-CM-6169	2.4375249355066178	4.699664680829972	1.7641362692448466	3.034359425619999	4.123522791722694	4.648120969077354	2.1925551547779802	5.58280075612527	5.8353730781995194	6.488959710924062	3.8796067423184657	3.1150233374867606	2.3734128235101	4.3370488863425525	5.005494711261482	4.143625768785655	0.0034799120116062432	0.004173978582711402	0.00353506112951011	0.004250933937539151	871.2116359401542	1138.8485863760625	864.667983576157	1179.9719024036885	0.3517615517094047	0.20380660728893127	0.3477269244072655	0.16902007285355725	5.4031519053278485	5.467517439441154	5.399827647705142	5.490149494379052	0.00012891953887421382	0.00012370840632955308	0.00012934203675659195	0.00012190212002552827	8.572122001115153	8.382988242509748	8.552825360650854	8.370428667155767	-0.5947040526488231	-0.6202417415696053	-0.5973028866013953	-0.6217996803106909	0.998924801514306	0.9990916101221277	0.9989442730128081	0.9991050160675711	0.05363519362901277
TCGA-CM-6170	2.907914349599259	3.327177161371819	3.5369631900677105	2.584053342465394	1.3410268373666738	0.8789921652763385	2.4741602615672815	5.540086234911493	4.8124374341047105	4.597212859705169	3.1551748678413047	2.454075170408623	2.7620398370744406	1.8201166842797245	1.9416430077455098	2.4181341250882964	0.003531531789612645	0.0041459513344230285	0.0035368495335098156	0.004123267039292721	577.8084251343212	760.5075797188786	550.4025253689939	810.8093440509653	0.38779327190388907	0.23170187784006643	0.40908846574784596	0.19941114542441205	5.190346970143184	5.280460719479055	5.167961490252106	5.308517608657704	0.00014705085833627144	0.00013742088669773113	0.00014923667096442466	0.00013473976305020894	8.520623418435967	8.345827962670054	8.518728846362096	8.345962542605184	-0.5672548421287698	-0.5924005633548908	-0.5678577939212112	-0.5926871658455365	0.9982846145132069	0.9985570988387948	0.9982952941909773	0.9985497231163993	0.06108246600350798
TCGA-CM-6171	2.2377004999105123	2.501798140096435	3.060608539090961	4.045087056398377	2.725218143461477	3.158537636561639	2.2327312896126643	5.360233111093404	4.855366136939528	4.181066781434128	3.0460580638983723	2.4959664862376956	1.7593041880816487	2.5220313775164636	1.7531009418894468	3.6023601197218733	0.0039252800255341926	0.004740944653940604	0.004000707715125085	0.0047735903457365595	653.8216444514536	885.2520713196886	673.5891161984742	895.2219187061324	0.3571626645464386	0.18798748188082073	0.33532596960115185	0.17614676325082432	5.223436508795859	5.300491812079005	5.238354069818514	5.310140341981498	0.0001646053033098096	0.00015733852647770567	0.00016228599820171074	0.00015606680550354338	8.38581547469702	8.182483130874605	8.366164793112423	8.17625914253073	-0.5880753847235618	-0.6164270382112111	-0.5910608719517743	-0.617600301937703	0.9986976650341648	0.9989344902007399	0.9987305330353436	0.9989551094641327	0.059221854616791005
TCGA-CM-6172	2.6959077046713076	3.417339165182917	2.9042560880847375	1.8275002815833792	2.369449775343075	3.1293888823885525	4.59429180635502	4.882933795584083	4.948692934755615	4.929471829132226	3.690432877898433	2.7706705567710035	2.2691799252880376	2.2087133247552466	2.3455034480041568	2.6209403250559986	0.003543458662785001	0.0041232893629324	0.0035499938909462894	0.004155792919794599	599.8542386484479	766.852834651825	562.0773102701895	825.6551612381091	0.38417047762811346	0.2373259928268378	0.4050645661381972	0.20567364297628904	5.168477576249867	5.258285212721506	5.157758195295377	5.28816127142198	0.00016188789548100897	0.00015103323359131246	0.00016329795167757	0.00014784142751546583	8.518628890010428	8.351854536443543	8.51889079073655	8.343529307814295	-0.5596302483244527	-0.5837358025812545	-0.5597286067790693	-0.5849106957471804	0.9980301903750051	0.998328506269757	0.998053594557389	0.99831224511779	0.06430841600655304
TCGA-CM-6674	5.007104709119329	3.6346071322893123	3.4568758056623183	4.516649294894032	3.4354338919987604	2.592796763341071	1.9127705748519415	6.542203365468348	5.856817259254361	5.431434581683001	3.899857439677867	3.2034026020420763	3.0728564713223183	2.421458046164854	3.07084439176594	4.01430578560993	0.0033391590494718623	0.0040112543995012625	0.0034448320302352736	0.004020540089762077	744.150434142731	1002.683594373803	789.7668979702455	1040.7820312570398	0.3751631606699147	0.20487765214473067	0.3322251175893408	0.18684681875014267	5.325394617314407	5.415500761728807	5.352260625056693	5.435146458219678	0.00012808620710068233	0.00012031033669377145	0.00012559354661328945	0.00011839758933642182	8.61333224047065	8.416955354916103	8.576836665842782	8.415153351602369	-0.5799791928808968	-0.6073753369858584	-0.5846812754141121	-0.607256810538724	0.9986958564133156	0.998930864803695	0.9987377752383	0.9989148407991734	0.05666223223540803
TCGA-CM-6675	5.548877008313537	2.864645668442747	2.175219148984593	2.933871368469491	4.019704687572491	2.621306570202264	2.809270545782024	6.145907484545902	4.947749716527809	4.759541616244941	3.3285249282774365	2.548593051925562	3.122654583212713	2.939618274514745	4.411378067175948	4.47241782613931	0.003341388218708875	0.004098060352442835	0.003457498989371895	0.004057065154560163	832.2796577980454	1178.5793478775174	902.9498430806808	1055.632001760416	0.361846792822135	0.1341913769756181	0.2888919136479626	0.22340349035331408	5.405209711161894	5.516561543325085	5.451111459395818	5.4508379941705	0.00012833181213157285	0.0001185119211007702	0.00012314603126200183	0.00012523364782008085	8.61428828467131	8.39729039951245	8.575798792851057	8.421729431630508	-0.5920518596847713	-0.6220485802845841	-0.5971011246028725	-0.6182406094489267	0.9988580799904567	0.9990524277343424	0.9988905348598345	0.9990217867865387	0.052718892770870836
TCGA-CM-6676	2.496090582029057	4.1731758768281555	3.5518838761313867	3.7766823683013584	3.4222964142476555	2.692529704159878	4.352307840397693	5.6249595511260875	5.451991578044525	5.229078147219531	3.4746235149062685	2.810029064569308	3.166276649200222	2.809992505617182	2.7994796231572985	2.3772328907453857	0.0034807493481507764	0.004167645961883548	0.0035246958582631576	0.004158947530421995	739.3277443867288	1006.7849823858651	744.5092042504497	929.6103291148299	0.3422653718617389	0.17578719945192695	0.34607579744481404	0.2210911384895197	5.299747442894954	5.388055419350072	5.293226916408007	5.351809115519685	0.00015714897379337685	0.00014632525926392288	0.0001579100266451312	0.00015036492277836145	8.57272125924751	8.383175907936735	8.557475661285372	8.392006642143581	-0.571808314945244	-0.5982556167816581	-0.573923008735913	-0.5971165601886399	0.9981057649909333	0.9983313419563526	0.9981331025421962	0.9983283455336459	0.05932643001716736
TCGA-CM-6677	3.688977760032931	2.821072990090118	5.744176896499671	2.1887877622318426	4.968553896852853	3.0433105572231556	3.52773873979062	7.377648660309238	6.181578759449943	5.968812175495547	4.216435628657653	3.6568786124343053	2.7430613051790647	4.748843621251947	4.935780206622785	2.899954204503244	0.0034958363318711187	0.004285771427790545	0.0036379108094481945	0.0042932487517039295	880.7262594348539	1170.2721904523908	960.9339374511268	1193.3420015253864	0.32674947629042467	0.16292605256400197	0.284296389593066	0.15060576001069223	5.429270372456098	5.489900839013379	5.453156700918893	5.494706032460317	0.00011734735181928605	0.00011364887791208264	0.0001159660577460321	0.0001133167533186853	8.541794582514035	8.330438861712832	8.497912097654844	8.320116683474001	-0.6044495519086458	-0.6330716180907714	-0.6104502760212367	-0.6348652584158766	0.9991386333159685	0.9992944924119408	0.9991745028289893	0.999303709859561	0.05074610140530993
TCGA-CM-6678	5.426658185161507	3.1771280796417796	2.567955015434394	3.7404542380832346	1.7446019327734679	2.7764252661110627	2.2028388011498903	6.63230615435494	5.179791637219856	4.4196870231504946	3.395863493265224	3.0548217938359468	3.213675188505417	3.5778953097611206	2.713992797362543	2.206375134189847	0.0032419610808827057	0.0038635446131521072	0.003359510507820966	0.003970804747829852	797.8171338234571	1015.8820019097952	901.4579486578782	1131.8885155442467	0.3300672869763564	0.19160650621227107	0.27348748825633407	0.139771013876957	5.406092415426235	5.458632437806746	5.443278964610906	5.489818359704609	0.00011889903941516834	0.00011521554243913616	0.00011660394378135971	0.00011343455967026242	8.644494458462324	8.45316885686359	8.60210824033738	8.428597410604524	-0.5823489872219997	-0.6086973792184148	-0.587793984721659	-0.6122084322308765	0.9986525445918086	0.998876835707571	0.9986942499244985	0.9988807651136112	0.05203573096829332
TCGA-CM-6679	4.795007561280435	5.321493807180507	4.853602010850403	4.952002212016713	3.9144581089019113	2.4123125754472143	2.7081663825627578	6.502954772911305	4.866791605096666	6.442914343173714	5.220720114236543	3.7072597972595447	3.749113451918986	4.827458956178143	6.593526979229038	6.416391256088626	0.003457643498432429	0.0041318040717024575	0.003480081668013492	0.0040897616407252	989.5467349066736	1279.3355818047178	1043.7186099700464	1266.3132770267107	0.28416882333034377	0.149730907148698	0.270221269655972	0.15282430085046092	5.519436055512839	5.556460459046191	5.533282310172818	5.559203520859128	0.00010756731571399813	0.00010517662598306784	0.00010694207708583108	0.0001048541800878605	8.527187350797197	8.326118974283798	8.51797127363146	8.338119072775788	-0.6172788989006937	-0.6450087676056492	-0.6182725373277496	-0.643277618711233	0.9992913557705985	0.9994205692151257	0.9993076592503257	0.9994279871144343	0.04666771962086512
TCGA-CM-6680	2.798647432115829	1.6652999126103931	3.2688993429835898	3.2268545837194336	3.7905158836167447	3.2270138862901376	1.6623487504627483	5.591383128073426	4.6725220055420795	4.322536774639389	3.2429819337915977	2.143534129201714	1.9616468112306558	2.6475671793614803	2.5628730654736374	2.762973887194569	0.0036302005769754705	0.004336521725919785	0.0036994991382046055	0.004350182767357548	657.1379691504743	864.09734883964	637.7769192753876	831.0340904511102	0.32748334938692303	0.16475965557579125	0.3456204484472956	0.19422229869783642	5.253072712602956	5.326016723125676	5.229768478372564	5.302491651504584	0.00015105808159519477	0.00014328188234670773	0.00015339906341231766	0.00014574969065598114	8.477692236809435	8.278807311361177	8.457035000179543	8.280419465726228	-0.5735757717720176	-0.601704747457173	-0.576601620878346	-0.6011904493781276	0.9984750608464033	0.9987316089202316	0.9985186239735874	0.9987281828809524	0.05841701288125115
TCGA-D5-5537	3.366422175979124	4.548832310194461	2.8667356261935035	3.6807047786844924	2.4342281994044455	5.474150660019364	2.9839156069668644	10.301317818179333	8.436341975975399	5.676585210276245	3.973978483900069	3.7609295400034712	3.891545386230095	2.8626395956902777	4.781956125429935	2.3785266884696243	0.003482380744849355	0.004256465219926011	0.0034969409771950233	0.004105984571244492	1174.5039080195081	1547.675240101867	1155.2460205372922	1465.411827311516	0.2908274441031449	0.12481779816328806	0.3112228415966933	0.1663252224490282	5.567766510705407	5.6124619170622685	5.54947626743274	5.59683297939047	9.677905793011782e-05	9.395686334974291e-05	9.791563754420427e-05	9.510065396002838e-05	8.524392807399416	8.311917580447135	8.518423303894364	8.340582782672021	-0.6269926281985326	-0.6562949330613284	-0.627675558199004	-0.6523392746658565	0.9993531143501512	0.9994694656905062	0.9993562766258319	0.999458091566054	0.04579456656919362
TCGA-D5-5538	5.306721494839479	6.511454642977576	3.9108012141857804	2.9563369888493574	1.7273225214269465	3.4994757677238084	4.777723734266106	9.09745953931762	7.768624662659253	5.685857395162881	4.01466583247882	2.8134906465115845	5.251141984520481	5.957687412197404	5.750869984595974	4.894231406273654	0.0034229532400921517	0.004149338950046776	0.003382994666977596	0.004039831965652668	1171.747317119067	1463.1852557571958	1092.0544362202295	1513.8066435782007	0.30778015197597386	0.17639502865162732	0.35155209307334523	0.15564445729250526	5.585204889905617	5.625197421292996	5.551304406128736	5.64492056521963	9.580373938035118e-05	9.421115085129541e-05	9.826328355845298e-05	9.1725107671185e-05	8.572636870895684	8.391325021434907	8.583869320674168	8.38958550228296	-0.6284536306278362	-0.6534040842152099	-0.6267912637822214	-0.6539206688627914	0.9994427604621393	0.9995107224990936	0.9994226482562306	0.9995359049722552	0.04515239741339143
TCGA-D5-5539	4.969351966407393	5.347143834174485	4.462373619313241	4.232863060711773	4.865015803960078	2.9307383332393204	2.380308588988395	7.008673548908261	7.279461014463843	5.635950105392826	4.043240530224573	3.747875815819272	3.296729030156331	4.147935439584103	3.2442007571310625	4.622681379544374	0.003417478520827142	0.004068274477529118	0.0034073442398971656	0.004048096508865658	1064.9078310964403	1355.4733988518228	989.2971046324559	1385.3434923187117	0.355395253816285	0.21098271725376253	0.3933440441082753	0.20094220803828342	5.521362719784102	5.576983667851162	5.4882896445651745	5.587910605088223	0.00010866225160177304	0.00010410369591689685	0.00011114636279723709	0.00010359399030941751	8.56217259544073	8.37525073870906	8.565383217549202	8.37680183744057	-0.6232049004963499	-0.6489337020552604	-0.6229801031114474	-0.6487962859257963	0.9993527267464978	0.9994581874306586	0.9993375308778373	0.9994666512265364	0.047928171083022324
TCGA-D5-5540	4.7528103819593435	5.507133039573104	4.398424880240845	3.433958515535097	4.955436424237552	3.27563369219165	2.4795785590843336	7.9789530726890705	7.344255897259134	5.237356746299814	3.744652010963836	3.516486665601355	5.239986220670209	5.419812882092862	6.251019505893494	5.866690143836122	0.0035175811573441595	0.0042142075787010526	0.0035142018985145134	0.004167911763490041	1183.3144278634925	1544.85637967488	1094.4030225195738	1475.5769363356665	0.3127779328097117	0.15280974751909382	0.35861147248084924	0.18599052333052152	5.567127241436754	5.620961406439941	5.526317597362307	5.597181516631452	9.684846702647079e-05	9.354277787648972e-05	0.00010016116477244544	9.518354651329889e-05	8.492660315183901	8.294700340042453	8.497355152371084	8.307440121672618	-0.634046085139243	-0.6618192012043989	-0.633369367149543	-0.6594886540432554	0.9995285208319371	0.9996192617875036	0.9995284288303499	0.999609613789124	0.04528507349724398
TCGA-D5-5541	5.709578845930979	6.067524008298661	4.580330832619674	4.781813080289807	3.7297479088651486	2.865371548481912	1.9852596576802635	7.799339230264182	6.915998565860422	5.417553199750299	4.229884649982976	2.928501939858228	4.7166915758165935	3.9605239689733156	4.990635755536447	6.250823100491284	0.003429949224399656	0.004080156433665375	0.003342334386408478	0.004021789986922484	1217.0717912850128	1505.1039179431668	1039.2917274844353	1512.1320317202653	0.3034277283326977	0.18521301261553222	0.4086999794308601	0.18190157427438303	5.5897515071256585	5.61867540657324	5.490412936964791	5.627436937824337	9.834730447677132e-05	9.747405074284891e-05	0.00010741648710759565	9.634393989585798e-05	8.560419847373185	8.389058665165898	8.591128293223047	8.38757746598684	-0.6258905634265985	-0.6494449707972693	-0.6220184562882162	-0.6496750921830134	0.999437296249941	0.9995188200225279	0.9994211486196024	0.999515860681567	0.046241142489077285
TCGA-D5-6529	4.434402438194626	4.5607128930492555	5.330165465259855	2.7844816122221685	4.108758764581882	4.44957975765777	3.2380922497764515	6.706615140684357	6.119391469078013	6.011768701230126	4.612780531219149	3.765916884541828	3.7293287557343877	3.6482075629842377	4.744117428472652	3.7842716078956724	0.003019066457094376	0.0034954713178142966	0.002980180427434073	0.003521989973990146	1096.853114514847	1350.880639367571	950.0899753809882	1402.2065002403338	0.3474446995713325	0.2359453248897133	0.42787458077271995	0.21256947495252548	5.59108607304685	5.642154721201108	5.518745269147829	5.653456845203224	9.671421129359872e-05	9.339831487233287e-05	0.00010248816723815225	9.241460439626483e-05	8.759910066534113	8.602065258811848	8.775338510877633	8.594114148035755	-0.6093526463613466	-0.6311437376091216	-0.6078802519729474	-0.6321525854791664	0.9992959552226621	0.9994021289982286	0.9992988123446863	0.9993975236042919	0.04662078525625976
TCGA-D5-6530	6.519475039813214	5.910230116780786	4.423229102781452	4.40045379819732	3.7920131599870586	3.177700527921269	1.9279952923452364	8.340788652456212	7.596396717931304	6.88343806590397	5.327720529788901	4.097843751832476	5.182401447856777	4.912794281947422	6.231335337604147	5.76362089312413	0.003040350207882628	0.0035999343768094295	0.0031053627461602915	0.0036017298473909414	1054.169289546962	1349.6679748967956	1010.068124705994	1355.3064026002844	0.3344640683757229	0.2006637494642877	0.36811749772932345	0.19156741325096507	5.592173993599402	5.647841568368782	5.562982448376051	5.657578434178747	9.311260094259416e-05	8.921313249149221e-05	9.476845020039267e-05	8.812096829449545e-05	8.71718751846758	8.531250533818339	8.694558933223327	8.530908746325345	-0.6121403267097705	-0.6374952407650664	-0.6155877240752538	-0.6375742671778777	0.99945251138098	0.9995558520298224	0.99946886320386	0.9995524948031715	0.04590371903909088
TCGA-D5-6531	5.445746346649805	3.0443129665797346	5.063390159802057	5.865051945911341	4.0980502704028705	5.075908415493017	4.615120322847752	5.751711509220176	5.186764343258951	5.281564880956139	4.224490088358789	3.5531982734863172	3.04805963749469	3.397283803496834	3.966676013980975	5.785209970561398	0.003338867496155231	0.003955468020505173	0.003355180865464021	0.0038508870611726758	735.9817567617387	1043.0790837940408	697.2263117343957	993.0864495451926	0.41190965760442755	0.22829930564494003	0.4454988314834528	0.271780828119625	5.284540480843487	5.408562043050531	5.252484883404471	5.389830989923815	0.00013370967695208318	0.00012160463688694067	0.00013670860860765674	0.00012200370165907896	8.613602297629091	8.434767035073344	8.609442153788569	8.456990768259866	-0.5786849914352047	-0.6037691623788594	-0.5797788379440725	-0.6007120240168201	0.99829802636779	0.9985614780555795	0.998333152903388	0.9985039672836008	0.060481770501469155
TCGA-D5-6532	3.559201460379531	3.616339005250564	4.139207716325571	3.8089217246007103	4.659688402024544	2.8124198902552084	1.9477063438401965	8.394239705625363	9.637515831065913	9.784334591846086	6.329873196903025	4.0946466884985515	5.448333188728701	5.868082562439377	4.7772452807696295	3.761578380357216	0.003363681378563317	0.00402455725354935	0.003401488882426933	0.004004484480866419	869.1847629253474	1153.9251746329207	847.3563261062911	1162.1021431756476	0.37409927274944316	0.22183688754105516	0.38446984518504185	0.22731016478069282	5.422481227525669	5.496271994752659	5.412689261576252	5.4994998033903055	0.0001124450113443332	0.00010615751265904324	0.00011263514308390466	0.00010603716561690799	8.605537846127284	8.413390854240275	8.593260417206347	8.422796979920957	-0.6018595257116116	-0.6286113578031512	-0.6037995743241983	-0.6270697731356061	0.9991085921399825	0.9992804239602822	0.9991315116706571	0.9992690005899048	0.05256820237509389
TCGA-D5-6533	7.366232659387525	4.099665824400408	3.6768529639146994	4.041144206030491	3.8020122925280813	1.0605436379935218	4.922037661346961	9.67752393301863	8.546951457705264	7.952589188374227	5.381032434224389	4.05328983164021	3.661237269529958	6.732749267006901	4.760269487941542	4.766448209347774	0.003152580692254627	0.003745795522944845	0.0031476596207649973	0.0036811979220121856	1016.0283070279114	1289.21577007025	968.2228149562801	1288.250222588294	0.2986485985927885	0.17369807663968867	0.3371660478212949	0.17770865488585078	5.5356955320151044	5.591594090731569	5.50897214883122	5.590347315902753	9.841238012803538e-05	9.451948030667394e-05	0.00010071364731317322	9.444410554054126e-05	8.705366376415467	8.530239315181907	8.704537101346183	8.531595353444931	-0.5989155411454989	-0.6228938819165496	-0.5988553157711851	-0.6231826095723642	0.9990416476663924	0.9992095317102566	0.9990652864105947	0.9992037930152496	0.04801560630918245
TCGA-D5-6534	3.240572513095127	4.109217452787642	4.530024980356242	3.244009683614955	2.030162005413755	3.325274290970805	3.6782028981619552	7.2650900948724315	7.5257925453067775	8.140530204999367	5.641763475050554	3.823594468408428	3.170334723210976	3.267424124890818	3.2767021969744947	5.657555775802327	0.0034198923319136714	0.004101659514817182	0.0034742829938855238	0.004117808986991421	864.5442900431353	1153.618929039748	847.3639139134553	1172.814567681661	0.366103430367154	0.21699023596105854	0.3863743810410076	0.20065906553391696	5.409278774925428	5.475029222277253	5.3799065666837205	5.48357865858512	0.00011179103065712846	0.00010698023344418074	0.00011493486557706195	0.00010610807393902967	8.57399579995923	8.38218026636407	8.552536593070297	8.37232869977423	-0.601919011562685	-0.6281262529877444	-0.605128769490635	-0.6297207502004605	0.9990106515837899	0.9991863376874163	0.9990464082229125	0.9991811068749329	0.05242809635832025
TCGA-D5-6535	3.288251726125252	4.752312093309981	4.966924132497446	5.2324377369361965	4.07326702175327	3.9975617507157706	2.6767793688325794	7.036329364352594	6.008650787539949	5.127658567793894	3.7778028221279945	3.275849726185516	4.17381068206697	4.408606862746481	4.211654984641144	6.884531329585722	0.003245530965621685	0.00381857330380124	0.0032615171798943696	0.003784123414821644	820.8935138832608	1118.1758852487822	815.1161260404953	1052.984012172149	0.3451208085718906	0.17060186888410975	0.35575723022618655	0.20692391377206665	5.405080056906848	5.502536422833045	5.404677955102671	5.475203835926362	0.00011258150895300986	0.00010429750448272905	0.00011210615355549429	0.00010659434457682598	8.628758801065443	8.447026216774615	8.621650113591961	8.457296186595512	-0.5868188880791458	-0.6123358155172814	-0.5879401877816808	-0.6110068824386673	0.9988455395720452	0.9990198277400965	0.9988645614467031	0.9990210648702196	0.05317692344323866
TCGA-D5-6536	6.160670291150758	4.482840213001229	3.6777662398899666	3.3928483715893485	3.127981225399424	3.9388071741885518	3.753249936692721	10.919236832678084	7.101643641136485	5.741203349870832	5.088747389491012	3.860624016828937	5.231405006583938	3.717571464757156	5.4168801862699825	3.9945590949708842	0.00343454470514654	0.004249133468781198	0.0035614567539054794	0.004217137690878467	1058.3137781800426	1349.4518608835654	1021.7890131183807	1317.629003566759	0.3061289413306429	0.13996876971367525	0.2927451283972567	0.14601096589899507	5.545671210510686	5.5918809785126	5.531350222832937	5.585536251839065	9.443034140181214e-05	9.155796085834625e-05	9.506040916442763e-05	9.185952086468151e-05	8.566857931982993	8.341848674485	8.521816187647072	8.344227206436729	-0.6217521386042482	-0.6520704901059079	-0.6282699654212575	-0.6519298902241207	0.9993964490788754	0.9995208820873497	0.9994365913941766	0.9995247192790426	0.04545971509557
TCGA-D5-6537	3.4673688030898626	5.500698008590765	3.4204393270567635	4.672965530901493	5.362426210501523	4.776108039566136	3.6819439215843337	6.387451965059578	5.258068295037932	4.624535060573234	3.4172851955986308	3.1111643192866483	3.10916565038777	3.375996772394432	4.556151212560954	3.2256624806445067	0.003107619437898575	0.0036924919815410637	0.0032189712244234956	0.0037112491819725085	824.3264387867748	1045.2395539901627	786.9271630417109	1111.4118929047777	0.3886211251354172	0.24638639316307018	0.41428988502799324	0.2103826708999813	5.447197638089404	5.508934579233678	5.407347441326704	5.537296858011573	0.00010710254295227882	0.00010239460312056862	0.0001106532626125227	9.991611036506006e-05	8.676779036377134	8.486645205847198	8.63490510336246	8.478287648207303	-0.5975900473139025	-0.6237050193098083	-0.6034950864292277	-0.6249345882547159	0.9992907834013143	0.999388042961714	0.9993017671667797	0.9993996250084798	0.05110190378001098
TCGA-D5-6538	3.086486749781298	2.235074798957213	3.66032795900116	3.824333306148008	3.9757442951540356	2.9796638257727914	3.438130507438498	6.861218779495321	4.7983757591167455	4.4426033762783135	3.430802340400063	2.8692208662991097	2.8746826894765376	3.443180670929875	4.044745881600477	4.317541490342605	0.0033232354428972136	0.003919533214127241	0.0033389518654705296	0.003938850711925313	809.1654039848363	991.8095765307733	762.9769924326961	957.182042277132	0.2852483341122385	0.16557320187329413	0.3148445961253754	0.1841292483861424	5.413776244793192	5.457277613648445	5.392100568057526	5.44190650583165	0.00011715310874457977	0.00011354180550826136	0.0001183446597590027	0.00011502605742618273	8.597451284637282	8.412420965527563	8.590683575874445	8.415590764880351	-0.585217072299214	-0.6116089440239937	-0.5861306265597669	-0.6109981345378401	0.9988935454857123	0.9990901613715123	0.9989041444802635	0.9990917992356462	0.05135108106154165
TCGA-D5-6539	4.057993230905246	3.856360819057888	3.151197852589594	1.7915017272678533	4.205550342558634	2.2398119766207203	4.056696556653936	5.520608438680341	6.738424164944698	6.758091992766475	4.848992662576782	3.447372663226548	3.0157582184909844	3.571256347853224	3.6673560276613055	4.696454982428644	0.0031881936810614422	0.00373366083700125	0.0032900296012647193	0.0038110589340310274	725.4382956251897	943.1868315547403	731.5517829097925	1064.8454060159695	0.4248667121581658	0.3000133298671436	0.42301215682698873	0.20793624271794006	5.329040962387286	5.402927414832427	5.329597711242244	5.474030555259771	0.00012445573405072105	0.00011777090700434441	0.00012395036628819786	0.0001107807432064219	8.661245962263301	8.486974302788493	8.626610944067153	8.467079430434886	-0.5812046258515172	-0.6056042537372182	-0.5861883536162124	-0.6084686527870756	0.9987846690072589	0.9989584587406405	0.9988046024670694	0.9989928066956267	0.05839080082461911
TCGA-D5-6540	2.223043298427163	3.785527199610448	4.3765870072174895	3.9289151886216533	3.2377495925114004	2.531961950718243	3.877028417254819	6.357240591325161	6.182964207448844	5.8801168469360645	4.349497690522819	3.5213252866413964	2.717488101741523	3.2538153693238683	2.6054493240230614	3.6565072836289216	0.0031653462289272776	0.0037287485366215697	0.003198476324337341	0.0037370126670362106	866.4981032845739	1114.2040696737783	756.9320180753847	1072.512862690344	0.3741113723755667	0.24466037670475582	0.44851478661011346	0.25973763249544257	5.455404845544407	5.518886280047784	5.37095342531293	5.502152326471614	0.00010878942265032944	0.00010415448838097288	0.00011648044560468795	0.0001053571316274934	8.685411894087334	8.507558417701162	8.67315181805956	8.504141552691713	-0.5979184295819893	-0.6225857604869184	-0.600177847119248	-0.6230815032481214	0.9991132712028895	0.9992624217097459	0.9991394832765779	0.9992633619970482	0.050405318424679754
TCGA-D5-6541	4.481708957691322	4.205592554775195	3.874316378199134	4.225573813871712	1.9790922516206726	3.7858395708041424	2.9269085057590796	7.470600761361372	6.811439148203442	5.8175913333545966	4.442166293940853	3.390275428916191	3.38749152725339	3.13024705732184	3.6643161759535787	5.462443552101764	0.0032168880204487935	0.0038615830677293794	0.0033246903790485676	0.0038602920755684733	808.0396220364254	1044.7711204625994	789.209038470157	1037.7644213040278	0.3429220332231502	0.19334167410140576	0.35847793063939104	0.19633884678574887	5.426469620641947	5.490073806623633	5.401986619324743	5.490377239069856	0.0001079406597581606	0.00010332247804753766	0.00011000579062068044	0.0001032259633378876	8.647737982301852	8.449285100231306	8.609910402494348	8.449011088267536	-0.5905910695754706	-0.6182659570960737	-0.5959957256776595	-0.6183052322536606	0.9991063793569696	0.9992668929677156	0.999144283491446	0.9992742763978807	0.05147555086621926
TCGA-D5-6898	5.094768766717049	4.628641627518707	4.516883884960618	4.628140211172052	5.257444082950913	4.452308332943749	2.6725157266613135	8.099638160450226	6.7521352903782175	5.317094484326901	4.112606105878658	3.2551762776984656	3.3941858736848887	3.856022565357304	3.7754149025971433	4.2992175904203425	0.0035729418811567344	0.004296943496195383	0.0036046963579126055	0.004271665176053939	876.3970437130594	1075.3566083003514	805.8629859946655	1061.4025599282202	0.2517680167360898	0.14792907465555985	0.3109840960840172	0.14744772013462756	5.437564050064385	5.450037572680211	5.38438023125187	5.450158741553115	0.00010686323240933376	0.0001068345569519616	0.0001115369751908897	0.00010687542848941064	8.486704548283551	8.287408580557697	8.475736994371577	8.291467047727142	-0.5992390607432793	-0.6278281903557147	-0.600938756152971	-0.6271126750753674	0.9989834439629373	0.9991731808714773	0.999003400745373	0.9991655851586684	0.04930447353177587
TCGA-D5-6920	5.328785781968736	4.180816919471675	2.398775014940418	3.2943218558431298	4.0706740058865485	3.702186314079429	3.6857355378663796	5.985561063702759	5.6871842497658145	5.890348845037697	4.477958579215785	3.732292723967676	2.8416636198898275	3.601351929386694	4.225884341575742	4.958673150020445	0.0034952111586162723	0.004120819794135723	0.003493595780496192	0.004114589657422975	768.474940612233	938.5736701599294	657.0096000970833	992.9229927122578	0.33692910186675445	0.22594377733878127	0.4215674966881044	0.1896289497618883	5.358273903036657	5.393432353578522	5.267179719774211	5.426127340369183	0.0001187764715007385	0.00011602956267721329	0.0001276954677658107	0.00011317811176231886	8.526075736850464	8.346298911179982	8.527047940231341	8.346172555792679	-0.591864656051919	-0.6170832458633627	-0.5921059097934603	-0.6173648641742518	0.9989759671347899	0.9991546735199227	0.998982062426127	0.9991464774346049	0.05379377004135207
TCGA-D5-6922	2.5027029511375867	4.084455417327657	3.2818379089510215	2.4414819390760103	1.9754238689665837	2.9726223413377464	3.067699054326671	4.950689992501281	4.694353028029522	4.194633293891318	3.0845548357623276	2.7283914787835	2.451128040810113	2.6249843030986626	1.8299729046500655	2.5733857012001384	0.0034193102995174946	0.003990867455363143	0.003416358466946398	0.0039815291499357185	626.2150914866331	821.0736143935355	564.0863957291286	819.0122537775495	0.3780916860949356	0.22788088025894107	0.4360937620395438	0.23162416044662268	5.208551033233652	5.296958856038036	5.149443531565085	5.297108155693994	0.00015157505880953175	0.00014093052959825552	0.00015967559949790734	0.00014093304879141951	8.572283805104682	8.403582051683324	8.570705658990097	8.408079602587318	-0.5597333144226105	-0.583587927105936	-0.5603430628858788	-0.5831226284049472	0.9980685001960998	0.9983242469960173	0.9981186082041553	0.9983126820072399	0.06207604491386107
TCGA-D5-6923	2.6126175775933063	2.9855931217473217	1.589402779691875	2.8141345385237817	3.5177950232433233	4.376891566055186	3.4605097736651698	5.855472048317868	5.748036664813677	4.835656207281318	3.6878805241236496	2.767217497740371	2.339964467625747	2.098826259539409	2.125122047268365	2.189828786188857	0.0035124621562541655	0.00414719791788829	0.0035203263506023573	0.004088483806017552	685.4114917714815	890.073087162173	610.3354855246006	856.3369312216338	0.3460888106220181	0.20257294396778974	0.41498840194331377	0.23507436608880236	5.271307215445713	5.335001926950552	5.202062628548142	5.31083291921462	0.00013772928384008475	0.0001309981673438594	0.00014575954019541333	0.00013423477783535768	8.51414760044626	8.33142248284832	8.512159999015804	8.342129467472494	-0.5753555337603188	-0.6018637477189893	-0.5761182830848117	-0.600341563483365	0.9984294139029684	0.9987042046552127	0.9984541499853243	0.9986862265473749	0.05761800456396788
TCGA-D5-6924	4.745375388682961	5.597538286080064	3.8335395156916605	3.1307035491435555	2.8391690824330826	3.3465971285287917	4.025481041207302	5.450442675936425	4.880209104677813	5.119643178311341	4.338822139806806	3.8103196382793345	3.020730849963923	3.8521668566584344	4.666800356249429	3.901988938513731	0.003504384792699397	0.004151447874575349	0.0035431755845372614	0.004111615862727629	777.7933263977433	1064.3754560489183	727.9456295077496	1019.5786926092977	0.37908642060957853	0.20696721703532114	0.4295154220368595	0.22848066353364865	5.357970215324533	5.448957336532638	5.305973968428117	5.434044716515454	0.00012711458015016278	0.00011841090836718438	0.00013306281537035043	0.00011956738560750257	8.509055728830967	8.3186116661508	8.497839079522144	8.326686728137695	-0.6026222477246894	-0.629242144334764	-0.6044754200716489	-0.6281371041512908	0.9990752628292103	0.9992414173332206	0.9990950322172565	0.9992268325196587	0.05394701642131836
TCGA-D5-6926	4.831768468481581	4.6960787162827256	4.087311538028587	3.7513369335513507	4.200594010411282	2.656679384296606	2.2363754912257634	8.159520286082607	7.171399818428891	6.357761137119739	4.676760224648106	3.9628964878360238	3.825471922326505	4.077753358162046	4.671421565603501	3.1879899597150123	0.0035375914047898606	0.004292136824471685	0.003671601640910118	0.004282405329114994	776.3794266945773	969.2736210945773	747.9744823444086	997.0905125014375	0.31325473258624326	0.17948902443133913	0.33310708356387114	0.17249768063128215	5.358591740016808	5.397364168045743	5.328392903777109	5.404963865579398	0.00011499440173100608	0.00011188954096309397	0.00011735254443605914	0.00011137184546338869	8.508135089513596	8.296085148668386	8.46740265759535	8.29785695600015	-0.5903869571104166	-0.6201734239639514	-0.5962825490453586	-0.6199734965832384	0.9988090750910144	0.9990456257004471	0.9988644970258284	0.9990299306726906	0.053644182237396656
TCGA-D5-6927	4.5577283210463255	5.327093288243878	4.604081328765321	3.414921875593998	2.115368829357182	2.8379020634856666	2.5639469351192954	9.17516839748463	8.063310424465294	6.008830326677669	4.822487367748676	4.417371688451168	4.792801827324227	5.091394733658414	6.4858962445585595	5.959595361097215	0.00338182257312891	0.00402199482741069	0.003436100143913492	0.00403060906330131	806.9252620395545	1033.9747206888942	732.4534238311966	1023.8977586561681	0.31731930080254234	0.18455096651826175	0.3690538619507446	0.18708950424218365	5.3822278985792185	5.436120992326986	5.326077043259696	5.432270135321458	0.00010792141527556811	0.0001040128777856895	0.00011275001268450559	0.00010437472630643175	8.593312796163948	8.404456958602918	8.574241914174701	8.40466886484332	-0.5819469273201244	-0.6087161928427136	-0.5848321674700399	-0.6087117230231702	0.9987241542698551	0.998961394206252	0.9987669341093273	0.9989442391605091	0.05335853470273011
TCGA-D5-6928	4.808664939917855	5.958597899996713	6.407417847321724	3.090061903604071	4.304352539234802	2.9119710389955626	4.513592262109973	7.859162508208709	7.886362605884409	6.396330706027365	4.977789256501463	3.573574159036443	3.722535938007493	3.5149605938604345	3.457282076624513	3.1814931270773483	0.003465573235934257	0.004182151551890469	0.0035884656499302167	0.004184389169083944	872.8424102941797	1106.6593565587175	785.7704351143841	1120.3502204875526	0.3350488480869395	0.21549476286161964	0.4042032235023079	0.2046437200456898	5.416995087393553	5.446769933052548	5.330925943148407	5.452203396017589	0.00010913701010344888	0.00010754567651601712	0.00011715457336101025	0.00010704240936989072	8.538891952617591	8.334391357300216	8.501376635031964	8.332218239510935	-0.598318388409837	-0.6265826488898735	-0.603843094939359	-0.626916958887993	0.9988118867352295	0.9990301583706889	0.9988755018395492	0.999027896798404	0.05174758052052242
TCGA-D5-6929	4.511123880451035	6.186940242812441	6.024145501025488	5.7464335547897845	5.453435995446952	4.022518028532845	3.3878172913553843	7.535406293453824	6.6812676402051725	4.015454524111849	2.862522994702952	3.0591123736448234	3.2445664311369757	5.076072097150723	4.415362853241777	6.498318926486236	0.0034160337968711903	0.004036875655526133	0.0034015392884725907	0.004105301955549025	1293.9284932331552	1732.2535279670774	1305.127368113494	1761.047967452099	0.350737715969634	0.17497545493475714	0.3469652417180191	0.16240140707105402	5.611787251322865	5.6914268145697475	5.62038625673739	5.69592150893939	9.429962877152164e-05	8.872728350032088e-05	9.33937246118831e-05	8.875694384842096e-05	8.545915411772437	8.361294443904816	8.551121217823153	8.35731315739413	-0.6404063686073922	-0.6654774102023925	-0.6396017427727847	-0.6658222764345219	0.9995151849093964	0.9995816729371737	0.999512875944408	0.9995700811969251	0.04580965908143667
TCGA-D5-6930	3.5648805171526456	3.3711185065433242	3.3243734324873215	4.776107758751288	2.72708608973728	5.278247676704376	3.1219456367292513	8.75810272016588	8.740029757147477	7.088346278496392	4.476698321948781	3.269084365757517	3.5167691196113595	3.5512069245693643	3.0763123113084685	3.5073633741952213	0.003572931168552002	0.004301410008498988	0.0036910722319367503	0.0043154267890309645	703.6205327708634	899.0835105297781	646.8967291598259	869.9149122161995	0.3061968777103768	0.17904295299439335	0.36289916792276766	0.18738243478049768	5.283117577089977	5.323043974415184	5.218159621173326	5.31555629693033	0.00012129909231560155	0.0001183397279932309	0.00012745778380438702	0.00011872178796054763	8.506734925425558	8.3017360023635	8.469262996347304	8.301544479185818	-0.5698821760270946	-0.5996967113082333	-0.5754272511641466	-0.5994795464789016	0.9979950659779121	0.9983863543730556	0.9980956109563766	0.9983679811651652	0.057271139902014476
TCGA-D5-6931	4.1854457778564615	3.7426791064505505	4.928808734653434	4.1934172510751155	3.8083340473059994	2.7559627861531704	3.4197836116699882	6.734788045656922	5.854370508753624	5.814054571383158	4.21557225351491	3.463258014802558	3.6534115410449473	3.525159530238034	3.4627022862892614	3.13350160100429	0.003537360206392784	0.00418606772857503	0.0035820172674483307	0.004193255701052301	711.2992783899643	916.4308206375438	667.4804112982998	890.5164042587775	0.32103148371071116	0.18325313343445365	0.3606266632195066	0.1948067948936719	5.314049235713102	5.369839504319839	5.275322395278591	5.361498825547954	0.00012117459710670368	0.00011623276971162946	0.00012480344689082265	0.00011722638492648545	8.495244919247515	8.303182727265554	8.480355698843391	8.306360405495058	-0.5833001151530869	-0.6109780182009449	-0.5856773123264352	-0.6104155942680959	0.9987487204834472	0.9989485054698259	0.998763995765348	0.998959358605209	0.055545499465963856
TCGA-D5-6932	4.759566494779173	4.644224052444955	5.032290673802961	7.430642059589712	4.483775100434633	1.7134823080373185	2.005785942345772	7.7413935078701765	6.122188705920026	5.328228830901673	4.4296318910733214	3.5684702802746764	3.3544976178399204	4.921807707982379	5.595715904108532	4.417794094114436	0.0031368169018829166	0.003673560221489203	0.0031614605817785676	0.0036491579020694305	946.0245243162976	1189.1939942580657	849.6838338878672	1130.5118023706507	0.30893129765104693	0.1763632842878922	0.3725488986503083	0.21181730903272875	5.502139167067794	5.563226766348647	5.441712985782599	5.534232661118759	0.00010280044807762771	9.820629791838868e-05	0.00010817009816068247	0.00010029272578682907	8.689637707971798	8.512803893712555	8.680709434057729	8.522477536025947	-0.5900099548486584	-0.6152986409628973	-0.591706682187811	-0.6135707985044938	0.9987077722057305	0.9989188646920398	0.9987619700781188	0.9988998709746167	0.05077484702184198
TCGA-D5-7000	3.0750636274670002	3.2678065141134893	2.5737855803287006	2.8748081689629226	3.223029285348176	3.019356039198674	3.249030370386308	3.5176194670711234	3.3194111781178863	3.255237887719599	2.6365501955536192	2.295658815851981	2.499963683572686	2.3279008230874845	2.3123677658273447	2.115892075006602	0.0034203745006819637	0.003930781598503749	0.003417118374336171	0.003927781611902424	613.0639481872319	794.9247368252089	511.12337390342145	837.0322269235027	0.46276838688147226	0.3225289375283017	0.533745648040527	0.2945020982647946	5.157307019971573	5.249222978754089	5.065185703184725	5.285252521642311	0.00017962503779294254	0.00016723713129739842	0.00019424486300131298	0.00016185701584563782	8.593807536725107	8.438667883433478	8.597844649361502	8.44046411916481	-0.5583353915703371	-0.5801333682440214	-0.5590193716700715	-0.5796732820024303	0.9977694435577826	0.9980619108435624	0.9978832743681243	0.9980625418596202	0.06757876663000131
TCGA-DM-A0X9	2.876686747000471	3.115010899097698	4.339662394671329	3.5688584693139798	5.595727676846943	3.7485573081084342	3.214380996522729	9.709928827702168	7.305987987698799	6.160955473656473	4.103439929397388	3.394461925325285	3.4099883269165345	4.504163373712047	4.59741040330493	5.205893512820883	0.0032272707592251233	0.003846938534585834	0.0032117615667215426	0.003833643565949607	1025.5112473828274	1308.917064996333	947.9045310131058	1317.37862349181	0.2955560248698893	0.1311546939244658	0.32686782581561147	0.12294084521810592	5.49893764162226	5.5732021863336465	5.476070395396954	5.58083104281286	0.00010693246535522202	0.00010094629426060707	0.00010780500983215534	0.0001000686314956572	8.695286170996205	8.523849562062155	8.699731580933792	8.51522773877513	-0.5919770516981178	-0.615103167263921	-0.5914054843955859	-0.6164115770034481	0.9985048747112106	0.998687220522946	0.9985240230837872	0.9987198008913483	0.05024190524507842
TCGA-DM-A0XD	3.9846846443420003	1.8536240524171512	3.5646816622401896	2.4504846818323456	3.7450451619263214	2.9326017554782995	2.7180087988886354	4.694614044208177	5.050874458305543	4.813871795202422	3.386746481064767	2.9446676433971977	2.1878287024865286	2.673279998893533	3.148523650568617	2.5403993861487306	0.0034869703091445227	0.003977040731354511	0.003478339500152759	0.003987471120759782	522.6312275226463	785.5745369378363	531.8631467550243	781.3790948482978	0.48059879084196805	0.2874950530671815	0.48363986752484833	0.27805363746855327	5.053830644684279	5.225250705393958	5.060172155258437	5.233164504679541	0.00018340708885883212	0.00015876391471978367	0.00018208888825444307	0.00015726021415053996	8.601657698237915	8.454308618312858	8.602516398583163	8.450248262072032	-0.5469710098664641	-0.5671941764274496	-0.5465284756848053	-0.5683440383064234	0.9968693587990226	0.9970813416742703	0.9968906916267997	0.9971289664958215	0.07488983488086474
TCGA-DM-A0XF	3.028597344602893	3.7093925187862586	4.176476139007074	4.506035097322385	1.3115924942075654	3.8785035594068327	6.048414410367633	5.88908278706893	5.869580833611416	4.77977373179164	3.3528211708816666	2.6323864737370024	3.0101408167839026	3.1380592943233574	4.454487385590336	2.7690918731242813	0.003250430087479627	0.003809778173892079	0.0032485325477333298	0.0037495361192723844	660.6863453895933	930.0690795598166	679.9276844726571	967.8960119946331	0.4404529423887254	0.2660958102213544	0.41619606879700194	0.22673843777514013	5.217105833117581	5.339843740482142	5.248636996180396	5.379545647988184	0.00014739148272965987	0.0001340467051090871	0.00014284871255662826	0.00012779416849612087	8.660197276625949	8.507250588527087	8.659644041200352	8.499314669775965	-0.5631013922310217	-0.5851923897885094	-0.563001358732085	-0.5864356137608306	0.9978079350336502	0.9980577551797297	0.9977870422436882	0.99807145881907	0.06527630174780549
TCGA-DM-A1D0	4.857277006843236	3.464426093500557	4.133981608505868	3.047094304414101	4.614653485124046	4.3328705175321485	1.5014878038538322	10.659064836072202	6.379919868523481	5.100954877243212	4.061085824527209	3.730904563353246	3.657425695254929	3.867634012653353	3.8725620782344494	4.499834281539214	0.0030754028195561665	0.003706826706228305	0.003069203865031904	0.003676890534648276	1036.723937359366	1340.4864594791043	913.4282179229984	1287.2772111427653	0.3009592755982343	0.12116356094593887	0.34943511800093185	0.14215232952414822	5.514479905878601	5.61155913066681	5.474573926975491	5.590512755750788	0.00010003197000044956	9.241694419294803e-05	0.00010175909097692143	9.372449450482093e-05	8.787789038294095	8.624413787414449	8.79651154935683	8.611136842919773	-0.5847546724450775	-0.6072721937794043	-0.5835877856758083	-0.6090853516773088	0.9983208569072912	0.9985096848552948	0.9983094800887841	0.9984987908910338	0.049045887907967475
TCGA-DM-A1D4	1.5722668935055522	1.9205525580134075	2.2768290271019365	3.403779509141248	2.1111392341338764	3.198703898003438	4.191463363932246	4.546571562369328	4.685518342392816	4.281059735655234	2.9192607187530197	2.3567898830629086	2.5480810064314268	2.506015905347723	2.081842337687944	2.1746810789190887	0.004041068506738218	0.004473699582248571	0.004006128763899319	0.004568976116241186	496.7711022859311	718.1534581470243	466.5075070783731	728.6024740810685	0.47954029787591074	0.2848041269537983	0.4992493976919689	0.27900906012057564	4.917834506075326	5.095937807867118	4.892653179406928	5.1017674535708695	0.0002748282042748466	0.00023323576272435304	0.0002844593915811573	0.0002374967091649799	8.474997118477898	8.34421011762566	8.48234787751579	8.338100599825378	-0.5306102458103508	-0.5487653583529545	-0.529865268802882	-0.5497273645946171	0.99415648880588	0.9942166723137601	0.9941331079883433	0.9943687730729307	0.08765232647957506
TCGA-DM-A1D6	4.892367299865116	2.730909135257809	3.3716350193873144	2.4989751894577354	3.99291644223609	3.921766275076351	2.3636051325086127	9.1227381984105	6.38922626756475	5.5282009887545644	4.12705645798558	3.819435035331839	3.6129422330319163	4.315255418648589	2.704722287296105	5.348797953032167	0.0030538457213019677	0.003538546928558716	0.002985173283920183	0.003628346379847666	1197.3218818684447	1528.849936714387	985.3526840342151	1463.5108129686294	0.26108313701111446	0.1188037290265358	0.3896328270692789	0.1346941390805872	5.619104894167263	5.6973364350655915	5.51688811525726	5.667357182331459	9.405726982494271e-05	8.845205470153521e-05	0.0001017885084312069	9.092153942702214e-05	8.7585994520337	8.607251520324452	8.793980153298364	8.58686194881618	-0.6076196950113727	-0.628079955717066	-0.6027536312343617	-0.6307112686864732	0.999253459047811	0.9993369772639724	0.9992207086231021	0.999365469625849	0.04415673718399184
TCGA-DM-A1D7	3.3660074555194055	2.7865283493950814	4.438959576888398	3.3491391559356662	2.7857920204543585	3.907911941442464	4.53333943681107	3.844337468528409	4.218491206345912	3.810911643359956	2.982626221171349	2.631551029117266	2.920854364102868	2.239933544848278	3.0091046156718657	2.541117333241605	0.0032521862368033298	0.0036353063952785513	0.0032325359468953125	0.003704119104880522	541.9205968718095	794.8520562080381	566.961985489255	863.6167741189653	0.5230289379814007	0.3253807972870732	0.4824261723640263	0.2703373621162855	5.0549584583722424	5.263483698564541	5.1244490992057745	5.311077187784299	0.00018615619914372805	0.00015458436573918263	0.00017234858819283177	0.00014843617339028404	8.705270505801616	8.578705243923974	8.71029710392335	8.56618438938836	-0.5437551726871881	-0.5601926035259991	-0.5419934669350507	-0.5619945868114168	0.9970691528594452	0.9970712397930813	0.9968260420834872	0.9970063787972768	0.07758926176151142
TCGA-DM-A1D8	4.373808998564621	3.825872790010958	4.576663362865447	1.9339313086827965	2.386233002499066	2.0886391829298114	3.8688675838956708	6.792644660920306	4.865086654106977	4.189233727913187	3.4178759635754914	3.137711850617585	3.9638454650250767	3.0576244007297277	3.482261922548198	3.191832399461356	0.0030425600256433123	0.0034528903369892235	0.0030002067661103584	0.0035918442628634175	931.7865161765513	1075.5266238863826	769.6247515846728	1275.747807000186	0.3324393629304223	0.24420633393384644	0.4194737671840191	0.11965849284619265	5.462486769650039	5.484884092458247	5.3763193409700385	5.575689269986682	0.00011537662590669641	0.00011294167215573434	0.0001220634186505101	0.00010532336485713552	8.773607162214786	8.639475170994565	8.791824737637388	8.596832983247907	-0.5768545963653816	-0.5959510533711364	-0.5750156960493187	-0.601912745738655	0.9978970947025348	0.9980466450954778	0.9978499266512896	0.9980825717049766	0.051435545844815446
TCGA-DM-A1D9	2.9235138827532365	4.5428125213575274	2.178007225836275	2.472087638783167	2.4049253405933455	3.815982003805975	5.193823728364331	3.755872199159749	4.619729992491612	4.527038452469969	3.8480054758429647	2.2375705564968547	2.4582047454393146	1.711159695661896	2.2397465225007034	1.885239296683384	0.003512415041561783	0.003972703141761204	0.0035172423572539723	0.003973299736746405	433.44043672320896	693.0599521298008	435.51934500476716	627.4067435223889	0.5316337990853992	0.3027591216555479	0.5083014473125702	0.35124522540232095	4.890404990492515	5.119711418590325	4.925477708497857	5.066194511978688	0.0002101240950693034	0.0001741713520577557	0.0002033481271966887	0.0001832429162887023	8.600489463271506	8.468003532995953	8.607257034409255	8.470718745700314	-0.5210199681829886	-0.5396614276343206	-0.5204689336295428	-0.539782011781107	0.9949275177328486	0.9950609132574566	0.9948159773572641	0.9952227228442115	0.08664232374518285
TCGA-DM-A1DA	3.2926001440826673	3.001984530441097	3.269890506464238	2.7549111168744402	3.178596455964657	1.9361065582746568	5.365422601425639	5.181133120849324	5.6073461612178095	4.918094444179507	3.151027033659632	2.622204059852225	2.179087675950919	2.3914023358237153	2.988155003483084	4.007342556445078	0.003581506229477202	0.004129256651644358	0.003585649353651683	0.004131138205549374	600.6801725042554	881.7981358712524	607.6169428216989	870.3468899372664	0.4228707451606573	0.2033197545310467	0.4215267628133065	0.22089807530769748	5.113625680443916	5.286974414812824	5.121658349721441	5.276495053803115	0.00018382084772850945	0.00015810598043604397	0.00018265025947932805	0.0001585078986462155	8.535982304242284	8.374056232947513	8.536567116340162	8.378105503967454	-0.5544332638177927	-0.577293721451639	-0.5545128106723598	-0.5766097605454207	0.9969299911093547	0.9972064478584319	0.9969843862300178	0.9972133704776148	0.07098875788482634
TCGA-DM-A1DB	3.7290791774164216	4.54013467609307	3.5760314716846384	4.313554723941011	3.4210671591920403	3.1772695661735764	2.654458623055185	4.638877212626691	6.004893316443665	5.735593595193786	4.06235051374829	2.880699103641243	2.9799333877492358	3.0255708382510558	2.8718850008844927	3.0498380943188836	0.0031063001603367823	0.003570955755571491	0.003094449026615233	0.0035930312724485585	748.3064450049571	1074.026968611137	704.3767910140615	1074.9425133210577	0.4593845016345996	0.2704873031548186	0.4822403748127907	0.2635260438006031	5.316373618390231	5.471475284943973	5.297868909986638	5.473157979053555	0.00013365263595984953	0.000117751883164526	0.00013438222544633803	0.00011753169752067311	8.726024462654353	8.57729602442733	8.732181742472072	8.568260159033384	-0.5802662589871184	-0.601259158349769	-0.5798103181049797	-0.6024921018794825	0.9986195882821087	0.9988059751094285	0.9986334947280616	0.998809446259345	0.05927084792259723
TCGA-DM-A1HA	2.9231235185909954	4.072416413447136	3.0290689055436304	2.3624023500685767	3.5638500353916562	2.7054769570477895	3.613164278383903	6.193457815015021	7.231587790411702	7.114526838604906	4.7125804867042405	3.624007531764592	3.0416854331623457	2.3911443574021884	3.094535382692871	2.319508471645734	0.0032698708722506496	0.003767198205846053	0.0032604260066907914	0.0037723124649937344	574.4281573603823	847.0804659541623	548.100910635528	828.038781784296	0.4435251860569017	0.23177562665153786	0.46274473125552323	0.24258718637487384	5.150160587007706	5.314923067006695	5.134009827314117	5.305797432055038	0.00014399804633868923	0.00012749542645345928	0.0001459948509730751	0.00012901536867401242	8.662402261305902	8.513169672824436	8.667249704103016	8.515016972706716	-0.5501286283255518	-0.572860771141555	-0.5495637941548789	-0.5725934092625251	0.9974639909444419	0.9978053593928182	0.9974665943742188	0.9978153100488603	0.06601920310729521
TCGA-DM-A1HB	3.450488277487982	3.920691679706165	3.2289472954699434	4.0797207773897215	3.056388498883321	2.739050711918267	4.928317997876753	4.128206697035718	4.465081345158124	4.520790697198427	4.1292250279903495	4.018959371762301	3.3512545307133057	3.2003441736972813	2.188874370014668	2.935083777708439	0.004056207701209316	0.004528072935028598	0.003974788852762226	0.0045222371257277886	440.2635116286183	707.4408284510702	428.53757164067133	665.7314540991126	0.5693936089877584	0.3400891077439798	0.5676308605465131	0.3691941170570114	4.851959077180315	5.108363929838815	4.896044437234898	5.071078215921761	0.0002540457311569074	0.00020193021013637324	0.00024247365093592096	0.00020864907474740817	8.461835810211731	8.33633746144465	8.479306587939176	8.335902670573484	-0.5516645460528593	-0.5669530157977107	-0.549274230290359	-0.5672678027509207	0.9962467489445943	0.995644707120163	0.9960613738691243	0.995890040396297	0.0904812519042362
TCGA-DM-A280	2.484430013520563	2.2774298939650532	2.4540960329771133	3.2225256955317696	3.738368170566487	3.6683104447008654	4.165851525278363	5.224471014004755	5.667485298383929	4.570543065348638	3.530177343523775	2.789975750006359	2.0814914188804194	3.5536379178818023	2.5746736930354244	2.0139405856009147	0.003489174884424163	0.004003449332962617	0.0034796142196330784	0.0040768887624985225	590.0697434100995	882.6223840995181	617.7648865339042	922.2029117329369	0.47833751346912357	0.29185501107481765	0.477423578553838	0.25889369996484546	5.099470596618185	5.252608307479513	5.105987870901613	5.282820333691723	0.0001634837111459284	0.00014520663637318686	0.00016344082354742575	0.0001413679328167927	8.591205170467095	8.442797048038909	8.589267267351524	8.42990582741878	-0.5544043703018144	-0.5752381541793915	-0.5543654227304059	-0.577132928204176	0.9968787358236436	0.997219321085763	0.9968680536701557	0.9971908368002802	0.07220359135111375
TCGA-DM-A282	3.281033236233063	2.8168915776264596	2.5094419935261145	2.706251962075176	3.684964145870814	3.2866327682006	2.3878267586304864	5.011612104958681	4.998088687836027	4.754937691297349	3.677190576620389	2.7068564992773876	2.4804017420209354	2.759679869104968	2.984360969265993	4.21872736567667	0.0032572591740911714	0.00375707435553526	0.0032384013404020873	0.003854753824354224	733.2019999275169	1035.3123266138755	666.3244383860797	1011.6762050605722	0.4508310916167438	0.2674689346061153	0.4961379191487107	0.27582209116084105	5.27437752315784	5.4075348844976965	5.215348200822764	5.393608323303931	0.00014223496563966874	0.00012700665802190444	0.0001459835652895672	0.0001280006711105714	8.674294900593313	8.523142215699577	8.68364254910327	8.508802668050745	-0.5786229168797353	-0.5997190013434247	-0.5781588015703225	-0.6020017693277885	0.9983974975763545	0.9985475868645385	0.9983699798169042	0.9985974664981214	0.05992172049655034
TCGA-DM-A285	2.9666010897885235	4.686501394534604	3.917546005823253	4.72829224148957	3.4343615775745002	3.075229526209591	1.427991024159681	13.27823518931331	8.196125323534158	6.568514380193574	4.347795761593651	3.690831230203641	4.217477918717041	4.680488459819688	4.663711961570526	4.236672591685922	0.0030398421249565395	0.0036262459079600454	0.0030500749244380928	0.0036442447862449355	1044.6602727185225	1447.4752069345031	1126.8673270986933	1288.1099183365338	0.2724555899756131	0.03743369806178476	0.20828908199534188	0.1271406740798452	5.5468286116706995	5.663712657945305	5.6059936525455285	5.603783473661389	9.363020927293746e-05	8.541174104419821e-05	8.867080310011246e-05	8.971605140654557e-05	8.76718581150875	8.579501587778989	8.757257959724345	8.588068830153095	-0.5895392727401029	-0.6155940265202566	-0.5908272029366535	-0.6141549579794429	0.998623151989238	0.9988076742140775	0.9986342037068273	0.99879338545367	0.047542301842099115
TCGA-DM-A288	4.760615106585597	3.801797531508425	4.081439573183631	3.4137941411319055	4.179247824954353	3.3307293212038385	2.2751114474006213	11.727082053406257	7.408916540480283	5.664450125613662	4.156895494691341	3.5773359301970884	2.8825017025720303	3.7958093633041137	3.04160398476	4.273976062451992	0.0032731340056994765	0.004021154445527757	0.003196375425431136	0.0038241410507460095	1077.8698262730231	1393.837316477556	970.2116451390854	1248.6040271207926	0.21189144278068986	0.03836413831054376	0.2963004327344831	0.132037580796481	5.557005939963575	5.621369330179047	5.497626205258893	5.566802137768698	9.448203538118552e-05	9.123981022752479e-05	9.946419201975892e-05	9.463782811640917e-05	8.689215223263952	8.500156358756973	8.709246206405691	8.527597286275745	-0.5942321697120052	-0.620314338696284	-0.5916300534397023	-0.6168982457706266	0.9989323166513575	0.9990973361416647	0.9989305478965712	0.9991035591553125	0.04540814954274369
TCGA-DM-A28A	4.436261075648502	3.986341367185287	3.930047672246077	2.4686142448780983	6.918588624962425	3.0707907229203317	3.88692646501141	7.931418980580064	6.3682751089658325	4.717318981528031	3.2814747166061586	3.339897746263168	2.455327511134288	3.3370717665267775	2.1172178158857595	3.1187899124974416	0.0029332619430314797	0.0033797630392101365	0.0029182531119424765	0.003403513513719574	990.3375622570356	1364.3741666578896	947.3508572658089	1383.0627795161056	0.39560257827220763	0.2011187586926391	0.4179075576056697	0.19951029976261453	5.496919739997346	5.638182295600603	5.4823738675514	5.6398627973153	0.00011151802414951886	9.746858888597335e-05	0.00011099885173965236	9.772501954833369e-05	8.84721060621362	8.695278397103458	8.851922307749907	8.686440005601789	-0.5903482126546838	-0.6105534314642487	-0.5894745739310833	-0.6120883060220267	0.9986813109675545	0.9987556699002212	0.9986987138021827	0.998784766944337	0.052588551232506206
TCGA-DM-A28C	5.740428880597217	10.051899529679508	10.645841091415296	9.134535384817275	5.459293714400857	8.63781740424088	5.102296434897641	2.4791253840353575	2.6370424548485887	2.438871367155898	2.44549698521415	2.602166742665083	2.5809219758039603	3.379880164168763	3.2663740832594628	3.9077981445632655	0.003452313121349715	0.0038272292457393626	0.0034575359396542705	0.003838491833590586	602.1392744454183	991.5238067208703	633.308770033909	889.625589868499	0.58427308777932	0.36175336326663515	0.5706972358123878	0.4248079523740809	5.028959224746078	5.2884951587153095	5.059755454200474	5.213098893109586	0.00022775931678669335	0.00018444027134448864	0.00022331058088464228	0.00019473320087982338	8.703501727526122	8.57826206815593	8.70156552389096	8.578857755696369	-0.5446154733982966	-0.5604365200684035	-0.5442857572342674	-0.5604781868917225	0.9965722386053627	0.9967250459373868	0.9965269887052463	0.9967609961402754	0.08634414494586692
TCGA-DM-A28E	2.4627839912008853	2.440539413865792	2.450374407969036	3.085591772452328	2.6932330897899055	2.4437818583871107	2.26113151818614	4.556130936948607	4.482186406876632	4.030166284316451	3.370958605200177	2.577049785897728	1.9315091977998409	3.6648289874953863	2.9218296034147886	2.4462050891361913	0.0034838702716247826	0.0041074930070567044	0.0035164449055960383	0.004124855902025079	706.0751719176227	1048.3865451098839	771.9599219927643	1046.9806130479953	0.4490382441243222	0.2232953736796011	0.4019510363397377	0.22554973111783372	5.269163784106547	5.427296706338966	5.314636934341676	5.416528600645711	0.0001680053361214438	0.0001477836527537763	0.00016215780836197164	0.00014888286885974446	8.567168142659549	8.384136180552325	8.553859310687278	8.375128680998149	-0.5887675147891718	-0.613230302900491	-0.5900732845037772	-0.6141651680662478	0.9988230687886132	0.9989712397679028	0.9988107983796167	0.9989884587321451	0.060478546891846355
TCGA-DM-A28F	4.204708448118754	3.7384742164214857	2.470966570146145	2.2170064336489097	2.317893523668636	3.0927974062346437	3.6953850103611785	9.099839382314418	7.548729464503195	7.995432725989345	4.752491381589057	3.9281640824626076	5.612655335334297	4.405131813012755	5.6536158375575	4.888406477515172	0.003072921472318937	0.0036085626286342857	0.0030488771159974744	0.0036586190743109386	1081.6105772427975	1421.8825885975302	1032.25288064764	1447.678297052436	0.3281204199988167	0.17705485431108378	0.35595612813557187	0.1387033080275637	5.563804503904974	5.63884684190065	5.5396009975695435	5.656500388597836	9.684626675656157e-05	9.261443250372425e-05	9.915965113389897e-05	9.041340424068184e-05	8.752667779523533	8.59163562110438	8.758920723497447	8.565208286995645	-0.6029058669446359	-0.6246518762405602	-0.6022807064152528	-0.6284172958257651	0.9990172630562243	0.9991483157886659	0.9990608481391888	0.999195525359036	0.0468456224796948
TCGA-DM-A28G	4.954311560170563	3.7276595526344365	2.8929182757663474	1.831509974303644	4.9635739365120495	2.2432125990722604	3.0257970422978753	10.02977565282003	6.809867034111339	5.029837092933657	3.562613356020614	3.6190994904924523	3.657611153288413	3.516459735104972	2.645820447985898	3.826948884792105	0.0030690585281947244	0.0036058749666349646	0.003100360038406039	0.0037023059176212545	1076.0904491438878	1501.9678274282253	1050.7549554512325	1404.677511374954	0.3443889504514574	0.09018193192618436	0.29095017205245255	0.13359435102801517	5.502561883130024	5.648551839217363	5.5399357102301625	5.611477873751111	0.00010651660838202478	9.354689891588929e-05	0.00010161424038265523	9.637568636332811e-05	8.753960513113418	8.576630220135593	8.742847186675515	8.565639884422781	-0.5923726818064231	-0.6169459063640892	-0.594291802086482	-0.6181961719300545	0.9985095590947339	0.9986968858619362	0.9985510709599567	0.99871801295642	0.049832217684981694
TCGA-DM-A28H	4.379252123167876	2.7390889432983063	4.116506227386584	3.7032932727981267	3.0427530328058703	2.2249575251481706	3.4417686124187337	10.553987961714382	7.619016915407402	5.639213372177718	4.130167688804926	3.7086137481915875	3.624815758266293	4.0675250208967135	6.249298919370997	3.2999538217325335	0.0029108459647302683	0.003397644537267538	0.002903343114812438	0.0034168170658829483	970.9583004916581	1289.4629150727555	901.6925493585285	1336.9673777467865	0.35189631639366936	0.16297478281784772	0.3901071927547026	0.1416292880693771	5.551686506931857	5.661975991858913	5.514884784463748	5.6747033445608	9.43525506382201e-05	8.647202382674541e-05	9.707999124449792e-05	8.559736099329086e-05	8.833131084350784	8.678689444916614	8.838452055394871	8.664018492067198	-0.59595892399042	-0.617869782415994	-0.5952922563421034	-0.6200227091154028	0.9991892544679742	0.9992902074526516	0.9991995540905575	0.999312705917315	0.04610086635292348
TCGA-DM-A28K	4.6641911149612945	3.405424496678333	3.598639296023904	4.228166461746956	4.19833552632013	2.4893232464696062	3.4775401642921073	7.495788759468796	5.862719163536701	5.662952130199297	4.603724874905102	3.356940030026587	4.449390320878642	3.300351695462338	4.137296470257746	4.635473632265615	0.002935773276067543	0.0034342881893669385	0.0029305374805594798	0.003421372493513225	842.0613024008936	1124.990203091308	774.8115917957888	1114.1048861188144	0.37494207292615817	0.17217939012049632	0.37359263387374125	0.19843256844937676	5.413233560788259	5.549210801688307	5.413722013972788	5.529950298352065	0.00011290417919725742	0.00010014878882726264	0.00011018639139697674	0.00010184090099046838	8.83354376372095	8.676338195068212	8.835676865537266	8.67183820178732	-0.5681865992594921	-0.5903512178042984	-0.567954156849927	-0.5908127449136744	0.9982247339772492	0.9984223719729894	0.9982047578718085	0.998431042457235	0.05528897555392085
TCGA-DM-A28M	4.442780214751232	3.8398404358423393	3.698662749865878	3.601429282662632	2.868801251189081	3.3993396285240807	2.283481275685507	10.520346814360847	6.297423993251113	4.552148428966305	3.780121812728821	3.269876468833624	3.3750404905294324	4.5101964661641825	4.965359207238517	4.986522084904943	0.0035158162442573103	0.004110866347112896	0.0034403428202329973	0.004206449933158893	843.7532444347192	1010.2291636475892	718.9881687542387	959.3556810754015	0.16091159181115003	0.049598016697804725	0.27918041273459293	0.07720089810284979	5.382234939982324	5.4117431225518	5.295906634933723	5.383663383886024	0.00012339470919054023	0.00012196149927054138	0.00013295888179436363	0.0001242674494940423	8.596908584016392	8.433315957767414	8.623958005727408	8.42081885867597	-0.5597682653596373	-0.5833582609252734	-0.5558132204873454	-0.5856832958845951	0.9975978835940693	0.997887024057774	0.9975673295753408	0.9979222144057521	0.05255536429325908
TCGA-F4-6459	3.9886722074749965	5.7189734258401215	3.198115008138048	3.968585694124967	3.194447807007606	4.276053056808564	3.4419636964012956	5.524583647469362	5.500866991294299	4.843464113633297	3.846171587897512	2.8061296151035955	3.7508423280915806	3.6379985638405308	4.483239267870446	4.9933145237244485	0.0029741380941221253	0.00341499263297866	0.0029852873749969225	0.003414359692501279	844.0571078892486	1097.2819111018696	738.6670736028841	1139.8606713313823	0.42854995253006634	0.308053215003293	0.48481843433538174	0.268295244475911	5.40661399128712	5.479728513139628	5.334221172254109	5.5161533528498214	0.00011628012808424153	0.00011056492451145094	0.00012303613235991597	0.00010647998854403807	8.779837405544994	8.629249966441872	8.776897299504864	8.62827264464988	-0.5787440285913337	-0.600080747822891	-0.5794881675524649	-0.6001003180359177	0.9984514158435476	0.998649952386277	0.9984939517095756	0.9986360117220102	0.05665589999453222
TCGA-F4-6460	3.0497822819388576	4.894475137832528	6.1851812094523755	5.2521784334178125	4.052177289697924	4.807021592493613	4.7712028103828	5.710401477655215	6.222948993492661	6.288374404124697	4.63762002702949	4.379246206272038	3.5352082498111703	2.999033093858536	4.4657080615774385	4.840813147332215	0.0031858628286897867	0.003747383162441755	0.0032114790080785705	0.0037187079953819252	861.1243359529144	1182.9039281102484	814.9038223026928	1155.1994778694905	0.41918275968218605	0.24726336979010363	0.4461466463263658	0.27087000799075844	5.432077017087126	5.539192090625947	5.398165815893178	5.519607338250627	0.00011424961321051405	0.00010554082499595847	0.00011742031887629636	0.0001074219036415076	8.672488207795825	8.496199978292752	8.663239863777385	8.501415780027049	-0.6009586313886099	-0.6253625936046504	-0.6023741287074402	-0.6248306348940852	0.9990636654327587	0.9992218290452016	0.9990907568913098	0.9992232961855261	0.0529854189563053
TCGA-F4-6461	5.509944806074704	3.744688486678843	5.003983543727529	2.638808228730551	3.7434126383446134	4.938743480841951	1.6537127191153422	6.7879547371811375	5.659204925017661	5.105396546163429	3.8451118664987787	3.2694932463829507	3.5808008836323295	3.6416003510257897	4.247518658562248	8.071581074054375	0.003067682029397626	0.0035395567271472384	0.00308811509057716	0.0035585492465764223	740.3055916713663	998.207910732832	709.3217122423497	1000.1868031377504	0.3956605400791469	0.24724017895355263	0.41790966980163624	0.25891417575147174	5.329452706169847	5.429492328294107	5.308904910664353	5.419900002430725	0.00012022151107501285	0.0001118112364394259	0.00012192026823434555	0.00011257782764934816	8.747456069637051	8.592273554307509	8.737880233847665	8.587955523398268	-0.5641376009702913	-0.58663718420039	-0.5655776157559261	-0.5875246317440714	0.99791463341546	0.9981617264454231	0.9979089340727306	0.9982129106245731	0.058942684542254105
TCGA-F4-6463	3.5620886676585983	5.0166576220590375	3.6144443708138927	4.858578756970089	4.601001265257143	3.568976208724202	4.265368302186388	4.361049010917387	4.867636083740581	4.57167013816431	3.53622537783741	2.6277831174864046	2.2072248690142553	2.3834469472187045	3.2726736687714815	3.506126519018306	0.0031365047895513852	0.003627625001196895	0.0031588512709011694	0.003636705182225157	797.5251167818698	1109.4550666027494	731.1988346349945	1084.9319083289774	0.45267251857946955	0.29711929243014923	0.5000890459003167	0.3014374073873598	5.361695072609915	5.466283522119488	5.300896748685864	5.461500001143804	0.00012684365213761254	0.00011807609584221028	0.00013377494385333509	0.00011768862183111893	8.707461634754099	8.546583841727914	8.698796770070626	8.546122920276018	-0.5807763924538861	-0.6027124840569007	-0.5822949020107056	-0.6032030022189915	0.9984646846846693	0.9986484404949896	0.9984744183273183	0.9986785662997713	0.058800834289343074
TCGA-F4-6569	3.0770439765738584	5.22273267257937	3.6080558864091548	3.1215522826412374	4.030953095999225	2.8033801686154627	4.581289774614668	4.755684254484286	5.541986858333981	5.227389670217791	3.5703902283786686	2.98605389563842	3.0069295119432127	2.4467107041258345	2.4981343043200526	4.451066381398546	0.0033811804837515064	0.003958920800029475	0.003351491967538717	0.003916182173133992	751.1795325651998	1019.2638975793844	672.7775777515832	1013.1257358814365	0.4249495447404547	0.2715708299512692	0.4804501378775792	0.27465639457538066	5.3194453781923405	5.411322871921529	5.261903829768352	5.412084156448727	0.0001310550816891023	0.00012233828692480924	0.0001371620346176065	0.00012266910270526267	8.587184166479904	8.417659227008015	8.598371980816125	8.42730828651992	-0.5908518124618648	-0.6145036527500014	-0.5897853071993132	-0.6133155716177296	0.9988580584609182	0.9990346503421196	0.998856840396044	0.9990188901987958	0.05718692956791024
TCGA-F4-6570	4.391361529783856	5.788126418855333	4.348290073930786	4.630176428264578	2.7898280388215864	4.507192922429103	6.106966929021922	5.805607091417897	5.936744097214779	5.4393463247308445	3.5318575318585763	2.828238256537132	2.7196936943843912	2.717595373955887	3.448114451252701	3.3227720217872876	0.0032026454061496053	0.0037161374107590648	0.00321737331576927	0.003734343748300395	773.8332915881688	1069.3830407297833	765.404967248205	1080.7417044869753	0.4257482077534079	0.2533227109127196	0.4311622389151675	0.24407842087804044	5.361244981188273	5.476157868158475	5.360797790812945	5.478702372677549	0.0001226525667225467	0.00011240619288289802	0.00012216993213070998	0.00011177877252197556	8.65584769878316	8.48901991317505	8.650373729329772	8.486619886531392	-0.5886009069103532	-0.6116513640543122	-0.5895491858295014	-0.6121675638221652	0.9988765352251827	0.9990489724526701	0.9988901714626846	0.9990512740868134	0.05640076557620409
TCGA-F4-6703	2.37632030600832	1.7809167294365784	1.638587490081423	4.05798490801476	3.325608466162733	2.2517519518672167	4.553416554977909	5.472868964711727	6.762096919630141	5.193069475728576	3.2143375808823613	2.3915163341314853	2.6455964721029273	1.912464218356194	1.955093749534375	1.693315316753811	0.003519874311157031	0.00410936487843391	0.0035478735133431098	0.004097333532037163	582.2864665935945	828.1123043547085	590.9284869313979	847.5744145913052	0.456598162019088	0.28964103700132704	0.44400797421317856	0.26333055262969207	5.113804439480754	5.234749635851574	5.129100952642243	5.2546915663046105	0.00016778993603641887	0.00015274163593512817	0.00016551612652588137	0.00015031534869396586	8.54739254539833	8.375601470135155	8.535468832032908	8.376467519474948	-0.5571166645087066	-0.5816212608395412	-0.5588737609941777	-0.5815469501406666	0.99749660164664	0.99784549631882	0.9975281229338063	0.9978464517856604	0.06800799777753648
TCGA-F4-6704	4.539525680930711	2.7141451933981577	2.077694387559104	5.232288774795007	1.9150937857642174	2.4153007411453484	4.615119179594683	7.110704550288564	7.535237008385937	6.724397511316396	4.890800054980899	3.885296142363705	2.7398070977623856	2.8745816037576564	3.7997416950500402	5.196270796282981	0.003675499261041046	0.004254428133233404	0.00366235918847354	0.004301994672648485	654.572567767044	852.0443853384655	591.8104150071957	872.4232682911878	0.3526536184255493	0.23556455989229858	0.4129500199740079	0.19108032696713895	5.192201954972751	5.243431217745806	5.130888204179768	5.278375904556764	0.00013731785632129233	0.00013309419996799875	0.00014390589549324566	0.00012871774862133464	8.477943298051228	8.31582016768119	8.482702162318414	8.307606176436055	-0.5576174958272652	-0.5812430732064563	-0.5577405099304621	-0.5830630030979996	0.9968219261205872	0.9971959422136069	0.996882316391619	0.9972686559804695	0.06442480238512313
TCGA-F4-6805	3.6567033248261205	6.799863668656363	4.932754995086883	5.456468088763766	3.9389064264896616	3.0119222906272194	3.15569090471316	5.2082245646532535	6.01601463194797	5.406218159470372	4.2583423716391415	4.002790556693978	3.158455336823327	3.725436878633166	4.8600032824526185	4.341950129992954	0.0034009328106509758	0.00395125734508613	0.0034120849589445294	0.003960840121351561	785.632369251558	1080.31564904344	737.0365309089043	1112.2707740480876	0.42772081078047114	0.2790699801294555	0.4696065510227257	0.2581225951728302	5.306963992674041	5.407620042976743	5.267075511141315	5.42716092166112	0.00013217534254858032	0.00012272104737958475	0.0001372244604533029	0.00012067718332036423	8.582910955834935	8.415148728627521	8.578235764120338	8.413167066760348	-0.5873028690242291	-0.6107200659759269	-0.5882268167534688	-0.6111657875118057	0.9981788779034659	0.9984589157106499	0.9982244109434	0.9984585332378976	0.06036109762061442
TCGA-F4-6806	4.251539997522832	3.6190684357111635	3.6564351461037314	4.968177615648846	4.0832516814305455	2.630583879626237	5.49293048187317	4.97782608135407	5.449458797284818	5.055642747864553	3.577228068657727	2.937949003207869	2.838021924331016	2.7154656860874034	2.856878717671669	2.6960569182302843	0.0033112408488320346	0.003868223388912849	0.0033473421382211655	0.0038658759128940207	841.2374324020288	1218.9362142318314	829.5717351673616	1161.3636569637677	0.43946987851064734	0.2534482957561311	0.4469980175977859	0.279080717365923	5.361270588010718	5.482386943277778	5.3507130523932265	5.456441668107752	0.00013145775339222374	0.00011994078215003743	0.00013235801014477045	0.00012275215006098648	8.616602929610885	8.442102874138056	8.602658371557734	8.446419761808	-0.5935175616097685	-0.6175200395242597	-0.595535220951969	-0.6172133649810205	0.9985741768270039	0.9987875939208666	0.9986010400060807	0.9987975146300916	0.05802795011338187
TCGA-F4-6807	3.038437553236855	5.55375246002865	4.214450820282169	4.65471437221814	4.66432570714549	5.228369717850141	3.1450872583504905	5.350574836154082	6.173698109922659	5.266594320291354	3.654985931722815	2.7185801098382663	3.009635471450758	3.371045613677685	4.108811316044609	4.825054962015004	0.003311893768514176	0.00385095672367278	0.0033462959051206846	0.003953729172755158	770.9061320083605	1020.0458150299391	751.214594978457	1101.7589987030735	0.4160695552159439	0.28263862304823145	0.42775297744372665	0.23148330834484804	5.316210002466076	5.399007234456276	5.300165246232671	5.440550906425393	0.0001352308170545344	0.00012705272226571466	0.00013696438282035693	0.000123313947978023	8.62584785606846	8.459836453464094	8.612022297796406	8.447694566106595	-0.5810092279016995	-0.6041706108145714	-0.5830111343841766	-0.6062233381447603	0.9983414110279888	0.9985617910321689	0.9983684615978917	0.9985764896970457	0.05928191459587379
TCGA-F4-6808	3.7030159131410434	4.327862156076824	4.610126217747451	4.161354248222535	4.728811568723775	3.215211238559288	4.376424982402195	5.273058814516172	5.3418124040716455	4.846350678021794	3.740616116246112	3.1055491629888055	3.0953725839729787	3.4785791417193037	2.833414913261545	3.1610312632732964	0.0031902208751600153	0.003659061312385151	0.003199493591454598	0.0036739172455053848	788.5450824880376	1047.619819263687	726.6675154212171	1071.1755039742834	0.4076155672934216	0.2641869518052039	0.45539815290136787	0.23855068598996096	5.339193269699006	5.428556887661103	5.282236277315772	5.449420994815063	0.00013490799896109855	0.00012491571266656096	0.00014110627300081702	0.00012282218928369446	8.675160478096439	8.522154981657216	8.672121510808338	8.516000863486108	-0.5738986595602618	-0.5957712477321457	-0.5751088437245337	-0.5967374002419817	0.9977294935167603	0.9979979587939865	0.99780041718316	0.9979775498362389	0.058849501465695474
TCGA-F4-6809	4.699574664099834	4.246030634842457	4.074564514203476	3.8228919293535717	4.588634472114336	3.7181421803606134	2.161067955750274	5.8077222219037195	5.548296223374862	4.794110884164807	3.5028293691675105	2.9552258774121527	2.6337687603165065	2.8019014797527575	3.5662346018686293	3.4898358562677485	0.0033740938984430477	0.003919554532896198	0.00337021097506177	0.003945899734910859	754.3051027544897	955.1379755111012	648.6442156569466	1007.5254073274183	0.3867870201125104	0.2656084806818177	0.4612762077292187	0.2401929065479401	5.311233631496608	5.371096996388386	5.228966884879999	5.396374825217233	0.00013121541764920633	0.00012506065579774133	0.0001397683145852496	0.00012307316045613492	8.604427825207813	8.440213102131931	8.604949422912512	8.437241086631303	-0.5780640111649332	-0.6011470502480818	-0.5783922755301811	-0.6016340581318551	0.9982179910906769	0.9984862247869584	0.9982394268596967	0.9984483712841112	0.05836877960526575
TCGA-F4-6854	4.851244425588372	3.998821791347489	3.081559306785405	5.674836288149515	5.2472714717113025	5.964373048468247	3.0476873965507916	5.447650161034106	5.387176345736313	4.584759539048941	3.2653509668153125	2.743075130699523	2.7269203208578277	3.3326551749397977	3.021908922963017	3.3620063034556527	0.0031823456855807402	0.00368555681725991	0.0032185696759786907	0.003681828843150845	800.5271139549706	1085.1526636219942	769.5008053398116	1127.5565680407433	0.4322863647432508	0.28566839828172147	0.44698097930058345	0.2463484675321964	5.324725907932586	5.4225705995318085	5.298786062424676	5.456345317802439	0.00013148997729683316	0.0001221460262877848	0.00013442237227169856	0.00011813122849614289	8.677625208172513	8.51405187428248	8.664135711762587	8.512825362854684	-0.5795388927381	-0.602639929507584	-0.5816066403739012	-0.6027563886878371	0.9982268500150199	0.9984505483306212	0.9982313217448235	0.9984030313378923	0.060271710826956634
TCGA-F4-6855	2.333450890849532	2.930839044959497	3.1286213216591805	2.60032813113028	3.2197671926567533	3.280507495850606	2.812617887296779	5.68922805274778	4.610331125856614	4.255077934849713	3.579568433864204	2.7102991886037153	2.822203736094046	3.23630643856518	3.0116318995031333	3.0576174161612593	0.0036983183539847915	0.004303701015573367	0.0037360921443748214	0.00433680342268089	485.42030041708625	674.7195926675882	452.7903030548398	632.6834823420161	0.40268152664948687	0.2428750784195316	0.4451289870391346	0.2471906304077885	5.013431779333076	5.120165552393439	4.963940122061941	5.112735329233849	0.00020008463899253814	0.00018370735510286052	0.00020810679042149164	0.00018277602655072586	8.484981261878007	8.318875138867169	8.474255021117198	8.313504951350867	-0.5373070207632189	-0.5611770208677097	-0.5392348299194673	-0.5623165546771605	0.996746807508418	0.9971234002502888	0.9968000798326307	0.9971662834404991	0.07138697755701305
TCGA-F4-6856	4.8630924212106015	4.438240553215698	5.6935714491426275	4.0887465661903635	3.627268563053996	4.034003029295358	4.802515399995297	5.119654510539802	6.303876798293915	6.246352420296019	4.761184800687024	3.687318326590646	3.8124216804023954	4.595903523710762	4.4127517906546165	6.069086028117739	0.003161589543236234	0.00367061105036122	0.003172747264006322	0.0036369750622794643	844.0026808220468	1221.4394152413065	815.2860394281271	1180.1480965334579	0.4683058800063489	0.2805945412629277	0.4863211185105485	0.3014043441697715	5.39210230405048	5.528369083504911	5.373291612183907	5.516074380130697	0.00011647087448261965	0.00010449055431028758	0.00011799819369718098	0.00010573055463394232	8.676068676202418	8.50698110813121	8.669992142608614	8.51690557618403	-0.5966455482081353	-0.6193964592007485	-0.597691106925665	-0.6180149930527216	0.9988725829017998	0.9990229206663813	0.9988902854079991	0.9990283277093358	0.05781055291973196
[truncated: 46 more rows]
[truncated: 522 more columns]
