# Supplementary material for: Deep learning-based morphological feature analysis and the prognostic association study in colon adenocarcinoma histopathological images
Source: Front Oncol. 2023 Feb 8;13:1081529. doi: 10.3389/fonc.2023.1081529 (PMC9945212; doi:10.3389/fonc.2023.1081529)
Supplement: Supplementary Table 3 — The morphological features associated with prognosis. [file DataSheet_3.csv]

Feature
Granularity_16_ImageAfterMath
Mean_Identifyhemasub2_AreaShape_Zernike_6_0
Median_Identifyeosinprimarycytoplasm_Texture_Entropy_maskosingray_3_01_256
Median_Identifyhemasub2_AreaShape_Zernike_8_0
Median_Identifyhemasub2_AreaShape_Zernike_9_9
Median_Identifyhemasub2_Texture_AngularSecondMoment_ImageAfterMath_3_02_256
StDev_Identifyeosinprimarycytoplasm_Texture_Entropy_maskosingray_3_03_256
StDev_Identifyhemasub2_AreaShape_Zernike_6_2
StDev_Identifyhemasub2_Neighbors_AngleBetweenNeighbors_Adjacent
StDev_Identifyhemasub2_Texture_AngularSecondMoment_ImageAfterMath_3_01_256
StDev_Identifyhemasub2_Texture_DifferenceEntropy_ImageAfterMath_3_02_256
