# Supplementary material for: Deep learning-based morphological feature analysis and the prognostic association study in colon adenocarcinoma histopathological images
Source: Front Oncol. 2023 Feb 8;13:1081529. doi: 10.3389/fonc.2023.1081529 (PMC9945212; doi:10.3389/fonc.2023.1081529)
Supplement: Supplementary Table 4 — The correlation between patients’ prognostically significant morphological features and their expressed genes. [file DataSheet_4.csv]

Feature	Gene	correlation.coefficient	Pvalue	P.adj
Median_Identifyeosinprimarycytoplasm_Texture_Entropy_maskosingray_3_01_256	MCF2	-0.205092350565598	6.30892863416369e-05	0.00751815605813295
Median_Identifyeosinprimarycytoplasm_Texture_Entropy_maskosingray_3_01_256	PDCD2L	0.203259073842303	7.61026432029619e-05	0.00846000469068812
Median_Identifyeosinprimarycytoplasm_Texture_Entropy_maskosingray_3_01_256	ANP32D	0.210336696044395	4.0331162267079e-05	0.00531033794073607
Median_Identifyeosinprimarycytoplasm_Texture_Entropy_maskosingray_3_01_256	ABCA5	-0.202280350438048	8.25087054901495e-05	0.00893085703485889
Median_Identifyeosinprimarycytoplasm_Texture_Entropy_maskosingray_3_01_256	SLC9C1	-0.265789584769991	1.75032474547719e-07	0.000144897096163886
Median_Identifyeosinprimarycytoplasm_Texture_Entropy_maskosingray_3_01_256	BPIFA1	0.202019925834843	8.15719553721684e-05	0.00891517314500092
Median_Identifyeosinprimarycytoplasm_Texture_Entropy_maskosingray_3_01_256	U2AF1L5	-0.212205531440049	3.42938691902472e-05	0.00486674902666788
Median_Identifyhemasub2_AreaShape_Zernike_8_0	PRKAR2B	0.205640812700012	6.02367577627283e-05	0.00728986553975811
Median_Identifyhemasub2_AreaShape_Zernike_8_0	CD79B	0.214567539797903	2.78815129098978e-05	0.00422106577547978
Median_Identifyhemasub2_AreaShape_Zernike_8_0	FMO3	0.228698867112109	7.69950254064806e-06	0.0017069643581284
Median_Identifyhemasub2_AreaShape_Zernike_8_0	BTK	0.20955944931164	4.48254895169827e-05	0.00577506670902902
Median_Identifyhemasub2_AreaShape_Zernike_8_0	ABHD5	0.205922630560928	6.09603875739963e-05	0.00736598372586661
Median_Identifyhemasub2_AreaShape_Zernike_8_0	DCN	0.20961054782174	4.29375154148258e-05	0.00558733394568576
Median_Identifyhemasub2_AreaShape_Zernike_8_0	FHL1	0.222014108544772	1.50293433629933e-05	0.00270034862390754
Median_Identifyhemasub2_AreaShape_Zernike_8_0	SLC39A9	0.223014449880533	1.37293335810691e-05	0.00255563361126
Median_Identifyhemasub2_AreaShape_Zernike_8_0	GABARAPL2	0.201483217658437	8.80981383838799e-05	0.00933984296523161
Median_Identifyhemasub2_AreaShape_Zernike_8_0	JKAMP	0.230245079076118	7.05369451087381e-06	0.00160026324215206
Median_Identifyhemasub2_AreaShape_Zernike_8_0	AP5M1	0.209810672431448	4.38750517211451e-05	0.00567139705105088
Median_Identifyhemasub2_AreaShape_Zernike_8_0	PLPP1	0.233541927409262	5.16975821520335e-06	0.00130613605608527
Median_Identifyhemasub2_AreaShape_Zernike_8_0	MPP5	0.216704086551837	2.3074755050619e-05	0.00366984514295239
Median_Identifyhemasub2_AreaShape_Zernike_8_0	ICAM3	0.210946255186035	3.8259452787823e-05	0.00516874579537715
Median_Identifyhemasub2_AreaShape_Zernike_8_0	APBB1IP	0.203899203771715	6.97406311539755e-05	0.00805183524314208
Median_Identifyhemasub2_AreaShape_Zernike_8_0	P2RY10	0.200137046346875	9.5302656368118e-05	0.00987492877222566
Median_Identifyhemasub2_AreaShape_Zernike_8_0	CDC14A	0.202978974056091	7.53161346343106e-05	0.0084206901331947
Median_Identifyhemasub2_AreaShape_Zernike_8_0	PSEN1	0.223541472294914	1.30881705965163e-05	0.00247564350030066
Median_Identifyhemasub2_AreaShape_Zernike_8_0	STK17B	0.236410968255774	3.93061661853867e-06	0.0010807945681562
Median_Identifyhemasub2_AreaShape_Zernike_8_0	RGS1	0.200323358743884	9.68710507585411e-05	0.00998426183553197
Median_Identifyhemasub2_AreaShape_Zernike_8_0	CEBPE	0.247232439952076	1.25277338641382e-06	0.000475621344811519
Median_Identifyhemasub2_AreaShape_Zernike_8_0	DERL3	0.215708852867724	2.52068874761068e-05	0.00391516797572999
Median_Identifyhemasub2_AreaShape_Zernike_8_0	CNIH1	0.240911366480828	2.53989238844912e-06	0.00078430264325221
Median_Identifyhemasub2_AreaShape_Zernike_8_0	CGRRF1	0.261574482965894	2.77398619812097e-07	0.000183047087550511
Median_Identifyhemasub2_AreaShape_Zernike_8_0	PIGH	0.231552850153601	6.23904286993732e-06	0.00146234144568386
Median_Identifyhemasub2_AreaShape_Zernike_8_0	VTI1B	0.251044501709211	8.46599555293326e-07	0.000368039055836343
Median_Identifyhemasub2_AreaShape_Zernike_8_0	PPM1A	0.24103198549505	2.33793309244604e-06	0.000730580790673296
Median_Identifyhemasub2_AreaShape_Zernike_8_0	GSKIP	0.207789054499943	5.20963539355779e-05	0.00648628780456148
Median_Identifyhemasub2_AreaShape_Zernike_8_0	TLR8	0.20775017026982	5.03600260517453e-05	0.0063104924110187
Median_Identifyhemasub2_AreaShape_Zernike_8_0	SLC30A4	0.224993097905299	1.08773106076761e-05	0.00218715452776982
Median_Identifyhemasub2_AreaShape_Zernike_8_0	KLHDC4	-0.206373648879281	5.86965103451346e-05	0.0071703730753799
Median_Identifyhemasub2_AreaShape_Zernike_8_0	CD37	0.201697121401752	8.65642349158279e-05	0.00925286058270613
Median_Identifyhemasub2_AreaShape_Zernike_8_0	CLC	0.25115194030959	8.37223210497684e-07	0.000366846305798748
Median_Identifyhemasub2_AreaShape_Zernike_8_0	EBI3	0.224484696780066	1.2011126678862e-05	0.00234250083619631
Median_Identifyhemasub2_AreaShape_Zernike_8_0	SIGLEC6	0.202883813736257	7.59160537594173e-05	0.00845133567860203
Median_Identifyhemasub2_AreaShape_Zernike_8_0	TYRP1	0.211895028745581	3.52338752613357e-05	0.00491254029893034
Median_Identifyhemasub2_AreaShape_Zernike_8_0	ABHD17B	0.222989191034247	1.37608009036437e-05	0.00255563361126
Median_Identifyhemasub2_AreaShape_Zernike_8_0	LIPA	0.231079430599581	6.14806748557175e-06	0.00145859152273552
Median_Identifyhemasub2_AreaShape_Zernike_8_0	NEURL1	0.210663568703127	3.92073867907764e-05	0.00521531967608727
Median_Identifyhemasub2_AreaShape_Zernike_8_0	MS4A6A	0.231173512344977	6.46560620289251e-06	0.00150187346950532
Median_Identifyhemasub2_AreaShape_Zernike_8_0	MS4A4A	0.226911821595176	9.61381207003485e-06	0.00201104408613396
Median_Identifyhemasub2_AreaShape_Zernike_8_0	CD69	0.231730572306292	6.13552064709116e-06	0.00145859152273552
Median_Identifyhemasub2_AreaShape_Zernike_8_0	VNN2	0.246686367063228	1.32442378791861e-06	0.000488408369717231
Median_Identifyhemasub2_AreaShape_Zernike_8_0	LY86	0.237351462054841	3.5902818963431e-06	0.00101146217820198
Median_Identifyhemasub2_AreaShape_Zernike_8_0	IL1RL1	0.232612046804717	5.31216779261728e-06	0.00133345693209776
Median_Identifyhemasub2_AreaShape_Zernike_8_0	PLEK	0.204587097508249	6.81571169666231e-05	0.00797551009605224
Median_Identifyhemasub2_AreaShape_Zernike_8_0	CD48	0.234604164296279	4.67282092191594e-06	0.00120404050615832
Median_Identifyhemasub2_AreaShape_Zernike_8_0	CTBS	0.223353801158787	1.26503626806761e-05	0.00242463207477706
Median_Identifyhemasub2_AreaShape_Zernike_8_0	IGSF21	0.213473837943771	3.06949942250295e-05	0.00451523945295822
Median_Identifyhemasub2_AreaShape_Zernike_8_0	TCF21	0.202112663797096	8.0946311711025e-05	0.00885923796357964
Median_Identifyhemasub2_AreaShape_Zernike_8_0	NPC2	0.204540448287632	6.84224294365869e-05	0.0079760706045013
Median_Identifyhemasub2_AreaShape_Zernike_8_0	MOB3B	0.20338605074525	7.53067629087414e-05	0.0084206901331947
Median_Identifyhemasub2_AreaShape_Zernike_8_0	CCR2	0.212618069475262	3.30816184866685e-05	0.00472344811772219
Median_Identifyhemasub2_AreaShape_Zernike_8_0	SASH3	0.213761747639094	3.12179657502898e-05	0.00455770585895788
Median_Identifyhemasub2_AreaShape_Zernike_8_0	SRGN	0.212450563204005	3.49748685448583e-05	0.00490379165889494
Median_Identifyhemasub2_AreaShape_Zernike_8_0	CXCL6	0.201060780641801	8.83152820816981e-05	0.00935012515710125
Median_Identifyhemasub2_AreaShape_Zernike_8_0	TMEM255A	0.252882226088061	6.9926567020371e-07	0.000331793032881536
Median_Identifyhemasub2_AreaShape_Zernike_8_0	PTGER2	0.241877360443587	2.14938803582733e-06	0.00069690324748308
Median_Identifyhemasub2_AreaShape_Zernike_8_0	EVI2A	0.21956651607501	1.78546657346904e-05	0.00309438456305272
Median_Identifyhemasub2_AreaShape_Zernike_8_0	RAP1B	0.210401764159846	4.01050617356596e-05	0.00529206118771743
Median_Identifyhemasub2_AreaShape_Zernike_8_0	METTL25	0.219153841116956	1.85310995192109e-05	0.00316589978619773
Median_Identifyhemasub2_AreaShape_Zernike_8_0	GNAI1	0.200054659245576	9.59504828116071e-05	0.00992883347136705
Median_Identifyhemasub2_AreaShape_Zernike_8_0	SNX6	0.215727158948686	2.62948683650982e-05	0.00405984419979857
Median_Identifyhemasub2_AreaShape_Zernike_8_0	MED18	0.242420525657071	2.1898040567142e-06	0.000704139638335837
Median_Identifyhemasub2_AreaShape_Zernike_8_0	ADGRE3	0.231679698976067	5.80674309765413e-06	0.00140982069915359
Median_Identifyhemasub2_AreaShape_Zernike_8_0	ACTR10	0.221991125270224	1.50605441397126e-05	0.00270034862390754
Median_Identifyhemasub2_AreaShape_Zernike_8_0	BTG1	0.203429969279782	7.50333163473209e-05	0.0084206901331947
Median_Identifyhemasub2_AreaShape_Zernike_8_0	CD180	0.227449324578981	8.65648003652556e-06	0.00186080842685711
Median_Identifyhemasub2_AreaShape_Zernike_8_0	RERG	0.201139845325967	8.774016588086e-05	0.00932730703303962
Median_Identifyhemasub2_AreaShape_Zernike_8_0	TMEM165	0.222343156218	1.45893287296686e-05	0.00266728674323277
Median_Identifyhemasub2_AreaShape_Zernike_8_0	SLC37A2	0.206356593830732	5.66966822040333e-05	0.00698086870631179
Median_Identifyhemasub2_AreaShape_Zernike_8_0	OSTF1	0.234670383433838	4.64340258432115e-06	0.00120093043984554
Median_Identifyhemasub2_AreaShape_Zernike_8_0	CD36	0.205814085789055	6.15173992435886e-05	0.00739882216312069
Median_Identifyhemasub2_AreaShape_Zernike_8_0	STX11	0.202373091499209	7.92134412261827e-05	0.00871863245043371
Median_Identifyhemasub2_AreaShape_Zernike_8_0	TM6SF1	0.225639956705009	1.02449245171742e-05	0.00210348033305655
Median_Identifyhemasub2_AreaShape_Zernike_8_0	IL10	0.259633402146886	3.42008445639314e-07	0.000204720993891299
Median_Identifyhemasub2_AreaShape_Zernike_8_0	SLC35A5	0.210001137785869	4.31672091697473e-05	0.00559849924792175
Median_Identifyhemasub2_AreaShape_Zernike_8_0	SPPL2A	0.201420639435658	8.85517040444338e-05	0.00936241766565443
Median_Identifyhemasub2_AreaShape_Zernike_8_0	MMRN1	0.201202605517705	8.72861593591367e-05	0.00929173704061639
Median_Identifyhemasub2_AreaShape_Zernike_8_0	TMX1	0.220616806270157	1.62372065493237e-05	0.00285863001095514
Median_Identifyhemasub2_AreaShape_Zernike_8_0	GPR65	0.220950417675552	1.57532471939405e-05	0.00278603337191744
Median_Identifyhemasub2_AreaShape_Zernike_8_0	UBE2Q2	0.226569120491524	9.92225854798764e-06	0.00205917697904141
Median_Identifyhemasub2_AreaShape_Zernike_8_0	IGSF6	0.202646262373421	8.00564210908029e-05	0.00878655918702668
Median_Identifyhemasub2_AreaShape_Zernike_8_0	SIGLEC10	0.205827511662305	6.1448243207845e-05	0.00739882216312069
Median_Identifyhemasub2_AreaShape_Zernike_8_0	CD53	0.222447377403573	1.44525331592377e-05	0.00265871943337882
Median_Identifyhemasub2_AreaShape_Zernike_8_0	RSPO2	0.216942401253038	2.25901892244905e-05	0.00361703326068509
Median_Identifyhemasub2_AreaShape_Zernike_8_0	HSD17B12	0.225911025145068	1.05411866587065e-05	0.00214170491131568
Median_Identifyhemasub2_AreaShape_Zernike_8_0	MS4A2	0.202800704088477	7.64436806551636e-05	0.00848579380008875
Median_Identifyhemasub2_AreaShape_Zernike_8_0	RGS18	0.212082358440053	3.46638845898994e-05	0.00487776644348573
Median_Identifyhemasub2_AreaShape_Zernike_8_0	FAM151B	0.201641825942589	8.41701742951773e-05	0.00907172615367523
Median_Identifyhemasub2_AreaShape_Zernike_8_0	TMEM251	0.208105825924783	4.88533974453404e-05	0.00618142435057985
Median_Identifyhemasub2_AreaShape_Zernike_8_0	VSIG4	0.206181818181818	5.96495255364668e-05	0.00724701327107849
Median_Identifyhemasub2_AreaShape_Zernike_8_0	IFNGR2	0.226240300375469	1.02270521978272e-05	0.00210348033305655
Median_Identifyhemasub2_AreaShape_Zernike_8_0	S100B	0.21444761716052	2.81776478420425e-05	0.00424936403968291
Median_Identifyhemasub2_AreaShape_Zernike_8_0	JAML	0.201313232449653	8.93353181194147e-05	0.00941967088723628
Median_Identifyhemasub2_AreaShape_Zernike_8_0	SCIMP	0.210245091036813	4.06515166499915e-05	0.00533827475729469
Median_Identifyhemasub2_AreaShape_Zernike_8_0	LAPTM5	0.210706235675631	3.90629025570688e-05	0.00521529599094192
Median_Identifyhemasub2_AreaShape_Zernike_8_0	HPGDS	0.20912632821081	4.47631010937086e-05	0.00577506670902902
Median_Identifyhemasub2_AreaShape_Zernike_8_0	TNFAIP8L2	0.227135282739788	9.41762840319185e-06	0.00198065451843994
Median_Identifyhemasub2_AreaShape_Zernike_8_0	IGFBP7	0.211877801797702	3.67469151843462e-05	0.00504669203110974
Median_Identifyhemasub2_AreaShape_Zernike_8_0	MNDA	0.203145193033633	7.42789379707924e-05	0.00836481886705525
Median_Identifyhemasub2_AreaShape_Zernike_8_0	ICOS	0.202990147454812	7.52459878340182e-05	0.0084206901331947
Median_Identifyhemasub2_AreaShape_Zernike_8_0	CPA3	0.258863267591681	3.71460476060532e-07	0.000218981578826715
Median_Identifyhemasub2_AreaShape_Zernike_8_0	CLEC3B	0.210703199613886	3.90731669928953e-05	0.00521529599094192
Median_Identifyhemasub2_AreaShape_Zernike_8_0	EDIL3	0.204566844919786	6.82721819907913e-05	0.0079760706045013
Median_Identifyhemasub2_AreaShape_Zernike_8_0	ENPP6	0.199979031123159	9.65488055999947e-05	0.0099642464941236
Median_Identifyhemasub2_AreaShape_Zernike_8_0	TAGAP	0.207955626351121	5.13674552957398e-05	0.00640837598541869
Median_Identifyhemasub2_AreaShape_Zernike_8_0	PEX2	0.217716691318694	2.20668091564828e-05	0.00355517768389414
Median_Identifyhemasub2_AreaShape_Zernike_8_0	CYBB	0.20451655478439	6.85586981469411e-05	0.0079760706045013
Median_Identifyhemasub2_AreaShape_Zernike_8_0	FOLR2	0.225100011377859	1.13545488204904e-05	0.00224597420929676
Median_Identifyhemasub2_AreaShape_Zernike_8_0	DNAAF2	0.20303197178291	7.75459071850955e-05	0.00854718458005013
Median_Identifyhemasub2_AreaShape_Zernike_8_0	KLHDC2	0.255346584102093	5.39856808827326e-07	0.000287736283806214
Median_Identifyhemasub2_AreaShape_Zernike_8_0	PLD4	0.222504759785774	1.36734334714506e-05	0.00255158728780432
Median_Identifyhemasub2_AreaShape_Zernike_8_0	MS4A7	0.20617885993856	5.96643358174635e-05	0.00724701327107849
Median_Identifyhemasub2_AreaShape_Zernike_8_0	MEI1	0.232058990114693	5.60046682382966e-06	0.00137478210209189
Median_Identifyhemasub2_AreaShape_Zernike_8_0	CX3CR1	0.201971889686679	8.18978114009649e-05	0.00893085703485889
Median_Identifyhemasub2_AreaShape_Zernike_8_0	RHOH	0.20445511434748	6.89102797545268e-05	0.00799153849385731
Median_Identifyhemasub2_AreaShape_Zernike_8_0	GFRA2	0.243356401805731	1.85397094652648e-06	0.000629993900327094
Median_Identifyhemasub2_AreaShape_Zernike_8_0	IL7R	0.209787473534388	4.22882007158269e-05	0.00553989667828752
Median_Identifyhemasub2_AreaShape_Zernike_8_0	SIGLEC7	0.216687585821151	2.3108668140828e-05	0.00366984514295239
Median_Identifyhemasub2_AreaShape_Zernike_8_0	RNASE6	0.201506883604506	8.79271789816956e-05	0.00933443568845788
Median_Identifyhemasub2_AreaShape_Zernike_8_0	GPR183	0.227974286039367	8.71453221336444e-06	0.00186812682841644
Median_Identifyhemasub2_AreaShape_Zernike_8_0	UBE2E1	0.200989646148595	9.17357787093111e-05	0.00958189443764262
Median_Identifyhemasub2_AreaShape_Zernike_8_0	PTGER4	0.203764933439527	7.29783388122437e-05	0.00827446632370387
Median_Identifyhemasub2_AreaShape_Zernike_8_0	GPR34	0.26293275685516	2.6537165825465e-07	0.000181141762795999
Median_Identifyhemasub2_AreaShape_Zernike_8_0	RASGRP4	0.215093209135649	2.66178596969014e-05	0.00410149048982611
Median_Identifyhemasub2_AreaShape_Zernike_8_0	C3AR1	0.206539310501764	5.78850877369546e-05	0.00709352123990372
Median_Identifyhemasub2_AreaShape_Zernike_8_0	TPSAB1	0.228256369126907	8.02625456491978e-06	0.0017585669201095
Median_Identifyhemasub2_AreaShape_Zernike_8_0	CLEC7A	0.20189453873561	8.24251025695125e-05	0.00893085703485889
Median_Identifyhemasub2_AreaShape_Zernike_8_0	GNG12	0.211907839344635	3.66519097615473e-05	0.00504669203110974
Median_Identifyhemasub2_AreaShape_Zernike_8_0	CYSLTR1	0.231532536473447	5.88871077774254e-06	0.00142033992035718
Median_Identifyhemasub2_AreaShape_Zernike_8_0	C1QB	0.201140288997611	9.06108066273741e-05	0.0095154797955678
Median_Identifyhemasub2_AreaShape_Zernike_8_0	TLR1	0.216750382111184	2.29798578528611e-05	0.00366434553007835
Median_Identifyhemasub2_AreaShape_Zernike_8_0	ADGRE1	0.218003574584567	2.05472246891951e-05	0.00337321273505149
Median_Identifyhemasub2_AreaShape_Zernike_8_0	TMEM9B	0.252159972693139	8.21894515772415e-07	0.000363389452496286
Median_Identifyhemasub2_AreaShape_Zernike_8_0	GAPT	0.241443513692779	2.2442551103965e-06	0.000712812063961691
Median_Identifyhemasub2_AreaShape_Zernike_8_0	GCNT4	0.217743149887126	2.10317172704624e-05	0.00343824393092081
Median_Identifyhemasub2_AreaShape_Zernike_8_0	C18orf32	0.207830732932771	5.00149524917438e-05	0.00628750168513334
Median_Identifyhemasub2_AreaShape_Zernike_8_0	CD28	0.211028366883898	3.79881943126829e-05	0.00514998140877305
Median_Identifyhemasub2_AreaShape_Zernike_8_0	FCER1A	0.224162773720464	1.17435784212147e-05	0.00230767247077081
Median_Identifyhemasub2_AreaShape_Zernike_8_0	SLC9A9	0.208153977953236	4.86527175663081e-05	0.006176117243295
Median_Identifyhemasub2_AreaShape_Zernike_8_0	TCEAL7	0.201898677866052	8.23968059299464e-05	0.00893085703485889
Median_Identifyhemasub2_AreaShape_Zernike_8_0	IGSF5	0.207750674111529	5.03578609825363e-05	0.0063104924110187
Median_Identifyhemasub2_AreaShape_Zernike_8_0	CCR3	0.229517200967337	7.12831372178106e-06	0.00160317011726623
Median_Identifyhemasub2_AreaShape_Zernike_8_0	IKZF1	0.201749004437365	8.61959910545817e-05	0.00922617226946813
Median_Identifyhemasub2_AreaShape_Zernike_8_0	EVI2B	0.239066788030493	3.0407769035261e-06	0.000886221331553511
Median_Identifyhemasub2_AreaShape_Zernike_8_0	C16orf54	0.211954841958974	3.50509243929842e-05	0.00490561642547565
Median_Identifyhemasub2_AreaShape_Zernike_8_0	SELL	0.221252032156789	1.53275206795826e-05	0.00272311951872693
Median_Identifyhemasub2_AreaShape_Zernike_8_0	CALHM6	0.204402627015004	6.68574440621207e-05	0.00788269525323937
Median_Identifyhemasub2_AreaShape_Zernike_8_0	VSTM1	0.217303384503178	2.18745322895663e-05	0.00353885364791038
Median_Identifyhemasub2_AreaShape_Zernike_8_0	ALKAL2	0.207291502696858	5.23678497120912e-05	0.00650967506900334
Median_Identifyhemasub2_AreaShape_Zernike_8_0	ADH1B	0.20592157682474	5.88240179495067e-05	0.00717468617673796
Median_Identifyhemasub2_AreaShape_Zernike_8_0	UGT2B15	0.2040983441953	6.85863903246385e-05	0.0079760706045013
Median_Identifyhemasub2_AreaShape_Zernike_8_0	TLR7	0.214037587258497	2.92128269314286e-05	0.00435483781704224
Median_Identifyhemasub2_AreaShape_Zernike_8_0	GMFB	0.219043804755945	1.96143148578671e-05	0.00328870017995336
Median_Identifyhemasub2_AreaShape_Zernike_8_0	MPEG1	0.209703618711095	4.25947813908821e-05	0.00556133474616255
Median_Identifyhemasub2_AreaShape_Zernike_8_0	FAM118B	0.247038570940949	1.38278688180951e-06	0.000498161777754116
Median_Identifyhemasub2_AreaShape_Zernike_8_0	ATL1	0.207875561703649	4.98239055520057e-05	0.00627361979682018
Median_Identifyhemasub2_AreaShape_Zernike_8_0	ZNF627	0.219800887472978	1.83335472083441e-05	0.00315629050788607
Median_Identifyhemasub2_AreaShape_Zernike_8_0	RD3	0.207881151708198	4.98001309773305e-05	0.00627361979682018
Median_Identifyhemasub2_AreaShape_Zernike_8_0	CR1	0.210549610515663	3.95957667077636e-05	0.00524469461460211
Median_Identifyhemasub2_AreaShape_Zernike_8_0	SAMD13	0.215966220045866	2.46382955380587e-05	0.00384990683853328
Median_Identifyhemasub2_AreaShape_Zernike_8_0	LST1	0.21234679713278	3.52897865105128e-05	0.00491254029893034
Median_Identifyhemasub2_AreaShape_Zernike_8_0	TRIQK	0.204440107204467	6.66473445217114e-05	0.0078698478927185
Median_Identifyhemasub2_AreaShape_Zernike_8_0	LEPROT	0.213210149049949	3.27493277707435e-05	0.00468459869450033
Median_Identifyhemasub2_AreaShape_Zernike_8_0	HLA-DPA1	0.201880077369439	8.5272252283018e-05	0.00916510283716765
Median_Identifyhemasub2_AreaShape_Zernike_8_0	SIGLEC14	0.224400527021997	1.14890536766693e-05	0.00226337266051569
Median_Identifyhemasub2_AreaShape_Zernike_8_0	CHMP1B	0.203916941631585	7.20633910207057e-05	0.00821037311225071
Median_Identifyhemasub2_AreaShape_Zernike_8_0	RAB44	0.200335965837603	9.37554277676744e-05	0.0097363958889775
Median_Identifyhemasub2_AreaShape_Zernike_8_0	NCOA4	0.212664011832973	3.43354222221737e-05	0.00486674902666788
Median_Identifyhemasub2_AreaShape_Zernike_9_9	FGR	0.254077952786322	6.16975327362955e-07	0.000313794458000495
Median_Identifyhemasub2_AreaShape_Zernike_9_9	CD38	0.26176563100271	2.71712845192182e-07	0.000183047087550511
Median_Identifyhemasub2_AreaShape_Zernike_9_9	PRKAR2B	0.213917181358356	2.95235823604091e-05	0.00439080222690592
Median_Identifyhemasub2_AreaShape_Zernike_9_9	ITGAL	0.254625782227785	6.3727117897742e-07	0.000315859197855458
Median_Identifyhemasub2_AreaShape_Zernike_9_9	CAMK1G	0.201468104333096	8.53898884155771e-05	0.00916510283716765
Median_Identifyhemasub2_AreaShape_Zernike_9_9	MMP25	0.284494286550723	2.05746902899794e-08	4.21326342001326e-05
Median_Identifyhemasub2_AreaShape_Zernike_9_9	TRAF3IP3	0.2330970531346	5.39252942303576e-06	0.00134927675107058
Median_Identifyhemasub2_AreaShape_Zernike_9_9	STAB1	0.228835134827625	8.0452583473705e-06	0.0017585669201095
Median_Identifyhemasub2_AreaShape_Zernike_9_9	IDS	0.203727307496983	7.07516560056019e-05	0.0081443947688342
Median_Identifyhemasub2_AreaShape_Zernike_9_9	CD4	0.269117533280237	1.3560035215699e-07	0.000131898462543104
Median_Identifyhemasub2_AreaShape_Zernike_9_9	BTK	0.224528615314598	1.19630907048586e-05	0.00233899463891779
Median_Identifyhemasub2_AreaShape_Zernike_9_9	TYROBP	0.237174650130845	3.65203582697861e-06	0.00101495292825774
Median_Identifyhemasub2_AreaShape_Zernike_9_9	CD6	0.212117647058824	3.59947655030464e-05	0.00499281403277194
Median_Identifyhemasub2_AreaShape_Zernike_9_9	WAS	0.235958812151553	4.1050069677795e-06	0.00109640716858616
Median_Identifyhemasub2_AreaShape_Zernike_9_9	CD74	0.206632153828649	5.74349771477807e-05	0.00704946400904054
Median_Identifyhemasub2_AreaShape_Zernike_9_9	TYMP	0.227383092501991	9.20452800519975e-06	0.00194108279472256
Median_Identifyhemasub2_AreaShape_Zernike_9_9	SLAMF7	0.267166473271503	1.50327992693425e-07	0.000134458885970478
Median_Identifyhemasub2_AreaShape_Zernike_9_9	MFAP3	0.223240186596882	1.34511340607576e-05	0.00251613809632672
Median_Identifyhemasub2_AreaShape_Zernike_9_9	MSR1	0.232202324747109	5.52434896489525e-06	0.00136892164034595
Median_Identifyhemasub2_AreaShape_Zernike_9_9	ADAM28	0.219806702685556	1.74718220984175e-05	0.00304158234543726
Median_Identifyhemasub2_AreaShape_Zernike_9_9	LCP2	0.305561042211856	1.84290495231468e-09	7.96708287607328e-06
Median_Identifyhemasub2_AreaShape_Zernike_9_9	TNFRSF17	0.223836789291562	1.21012831989652e-05	0.00235381355115004
Median_Identifyhemasub2_AreaShape_Zernike_9_9	TNFRSF9	0.214100933786605	2.90505816119893e-05	0.00433896364437343
Median_Identifyhemasub2_AreaShape_Zernike_9_9	TNIP3	0.268888345912045	1.24131262952097e-07	0.000125446731920524
Median_Identifyhemasub2_AreaShape_Zernike_9_9	COL23A1	0.218279932577077	2.00446737301646e-05	0.00331747555749121
Median_Identifyhemasub2_AreaShape_Zernike_9_9	PRDM1	0.210739483002532	3.8950665363845e-05	0.00521529599094192
Median_Identifyhemasub2_AreaShape_Zernike_9_9	CD84	0.251859839109105	7.77888496321651e-07	0.000349896943524656
Median_Identifyhemasub2_AreaShape_Zernike_9_9	SPI1	0.242612811468882	2.14866710116477e-06	0.00069690324748308
Median_Identifyhemasub2_AreaShape_Zernike_9_9	FECH	0.207924702232872	4.96152747822209e-05	0.00626763347800861
Median_Identifyhemasub2_AreaShape_Zernike_9_9	FCGR2B	0.220805552395039	1.67561745636014e-05	0.00293670828793065
Median_Identifyhemasub2_AreaShape_Zernike_9_9	ACAP1	0.234757096072198	4.32230487017728e-06	0.00113629890465444
Median_Identifyhemasub2_AreaShape_Zernike_9_9	SCARF1	0.208882592381534	4.57095317952967e-05	0.00585985655054828
Median_Identifyhemasub2_AreaShape_Zernike_9_9	ARHGAP15	0.2031468090477	7.42689204921409e-05	0.00836481886705525
Median_Identifyhemasub2_AreaShape_Zernike_9_9	ICAM3	0.27967681146463	3.62648600646055e-08	6.13475293649422e-05
Median_Identifyhemasub2_AreaShape_Zernike_9_9	APBB1IP	0.271743899860275	9.00913822032389e-08	0.00010160218836996
Median_Identifyhemasub2_AreaShape_Zernike_9_9	CST7	0.210694504494254	4.06805403911246e-05	0.00533827475729469
Median_Identifyhemasub2_AreaShape_Zernike_9_9	P2RY10	0.259727460384429	3.38569147031319e-07	0.000204537016647224
Median_Identifyhemasub2_AreaShape_Zernike_9_9	SLC1A3	0.233388225815692	4.93133274278563e-06	0.00125462630074321
Median_Identifyhemasub2_AreaShape_Zernike_9_9	SP140	0.222043918534532	1.49889665414004e-05	0.00270034862390754
Median_Identifyhemasub2_AreaShape_Zernike_9_9	PTPRC	0.263613622915783	2.22223398779486e-07	0.00016161248597593
Median_Identifyhemasub2_AreaShape_Zernike_9_9	IL12RB2	0.200515280698749	9.23809644862171e-05	0.0096353195176369
Median_Identifyhemasub2_AreaShape_Zernike_9_9	FYB1	0.243008774775787	1.9196936429311e-06	0.000639990426001328
Median_Identifyhemasub2_AreaShape_Zernike_9_9	FCN1	0.23978047553206	2.64635012631379e-06	0.000803233575842285
Median_Identifyhemasub2_AreaShape_Zernike_9_9	PILRA	0.213480031858004	3.19913932164148e-05	0.00461863126999728
Median_Identifyhemasub2_AreaShape_Zernike_9_9	AKR1B1	0.22747183979975	9.12933406023071e-06	0.00193045722617096
Median_Identifyhemasub2_AreaShape_Zernike_9_9	LAT2	0.201062009329844	9.11937529025958e-05	0.0095637912073698
Median_Identifyhemasub2_AreaShape_Zernike_9_9	CETP	0.207084812170858	5.32971236742899e-05	0.00660409072585756
Median_Identifyhemasub2_AreaShape_Zernike_9_9	CASS4	0.310322475968846	8.17040373844378e-10	4.23858758207161e-06
Median_Identifyhemasub2_AreaShape_Zernike_9_9	SIGLEC1	0.239914893617021	2.7997521596606e-06	0.000834733770330075
Median_Identifyhemasub2_AreaShape_Zernike_9_9	P2RX7	0.224800470724853	1.10726889903684e-05	0.00220366334136703
Median_Identifyhemasub2_AreaShape_Zernike_9_9	RGS1	0.21664011832973	2.42672817974127e-05	0.00380337247459836
Median_Identifyhemasub2_AreaShape_Zernike_9_9	ICAM1	0.221814085789055	1.53029547674312e-05	0.00272311951872693
Median_Identifyhemasub2_AreaShape_Zernike_9_9	IRAK3	0.20303243844763	7.49810410235421e-05	0.0084206901331947
Median_Identifyhemasub2_AreaShape_Zernike_9_9	CD209	0.271313915121174	1.06410223024442e-07	0.000115005804373194
Median_Identifyhemasub2_AreaShape_Zernike_9_9	NLRC4	0.211403369143632	3.67723139410819e-05	0.00504669203110974
Median_Identifyhemasub2_AreaShape_Zernike_9_9	WDR7	0.218256241794075	2.00872938334487e-05	0.00331747555749121
Median_Identifyhemasub2_AreaShape_Zernike_9_9	ESR1	0.210775988624294	3.88277798852735e-05	0.00520934917164215
Median_Identifyhemasub2_AreaShape_Zernike_9_9	CMA1	0.202703513999259	7.70650785062986e-05	0.00851831839353144
Median_Identifyhemasub2_AreaShape_Zernike_9_9	CEBPE	0.273746578463018	7.17955613891088e-08	9.08703415695768e-05
Median_Identifyhemasub2_AreaShape_Zernike_9_9	ADA2	0.234429855501195	4.75111209667042e-06	0.00122017339575744
Median_Identifyhemasub2_AreaShape_Zernike_9_9	VNN3	0.204007694170955	6.91095580572201e-05	0.00800272227645928
Median_Identifyhemasub2_AreaShape_Zernike_9_9	IL12RB1	0.213190717168134	3.14659336010331e-05	0.00457673474597755
Median_Identifyhemasub2_AreaShape_Zernike_9_9	DERL3	0.222048368531595	1.42553743870513e-05	0.00263490787007788
Median_Identifyhemasub2_AreaShape_Zernike_9_9	OSM	0.28010285584253	3.9498276407014e-08	6.20890068007992e-05
Median_Identifyhemasub2_AreaShape_Zernike_9_9	CYTH4	0.287117988394584	1.7475991430288e-08	3.77753263649804e-05
Median_Identifyhemasub2_AreaShape_Zernike_9_9	HMOX1	0.213991352827398	3.06007383753229e-05	0.00451523945295822
Median_Identifyhemasub2_AreaShape_Zernike_9_9	GRAP2	0.238375596676277	3.03884683751008e-06	0.000886221331553511
Median_Identifyhemasub2_AreaShape_Zernike_9_9	NCF4	0.253100921606554	7.46077625021628e-07	0.000342158531945445
Median_Identifyhemasub2_AreaShape_Zernike_9_9	CSF2RB	0.292637404291581	7.70069541136204e-09	2.49682214221062e-05
Median_Identifyhemasub2_AreaShape_Zernike_9_9	IL2RB	0.263634330619771	2.21721367083303e-07	0.00016161248597593
Median_Identifyhemasub2_AreaShape_Zernike_9_9	CTSG	0.232245048280161	5.50185212592002e-06	0.00136783426527346
Median_Identifyhemasub2_AreaShape_Zernike_9_9	SLA2	0.232346495451106	5.44878274078675e-06	0.0013589823005034
Median_Identifyhemasub2_AreaShape_Zernike_9_9	RASSF2	0.214274218584266	2.86111060670067e-05	0.00428979157940307
Median_Identifyhemasub2_AreaShape_Zernike_9_9	SIRPB1	0.231497480568465	5.90839850742176e-06	0.00142033992035718
Median_Identifyhemasub2_AreaShape_Zernike_9_9	HCK	0.297820457389919	4.82758700974381e-09	1.70756141250102e-05
Median_Identifyhemasub2_AreaShape_Zernike_9_9	SAMHD1	0.201598589145523	8.72676579810036e-05	0.00929173704061639
Median_Identifyhemasub2_AreaShape_Zernike_9_9	PPP1R16B	0.221978521103485	1.4346485744569e-05	0.00264546477416915
Median_Identifyhemasub2_AreaShape_Zernike_9_9	TLR8	0.288471240280809	1.27815455479313e-08	3.31536249452606e-05
Median_Identifyhemasub2_AreaShape_Zernike_9_9	PIM2	0.211297758561839	3.86278761033516e-05	0.00520046160356126
Median_Identifyhemasub2_AreaShape_Zernike_9_9	TNFSF13B	0.207281829559677	5.43765544693297e-05	0.00671645390886565
Median_Identifyhemasub2_AreaShape_Zernike_9_9	ACP5	0.238103310956878	3.33865720709214e-06	0.000951651828670631
Median_Identifyhemasub2_AreaShape_Zernike_9_9	CCL22	0.218097394470361	2.13350199015833e-05	0.00348051553178534
Median_Identifyhemasub2_AreaShape_Zernike_9_9	MEFV	0.34498523636419	6.40399543702167e-12	4.98333308927278e-07
Median_Identifyhemasub2_AreaShape_Zernike_9_9	IL21R	0.239864403215885	2.62450590765817e-06	0.000800896281216974
Median_Identifyhemasub2_AreaShape_Zernike_9_9	AQP9	0.252270252846771	7.45358564856056e-07	0.000342158531945445
Median_Identifyhemasub2_AreaShape_Zernike_9_9	ATP8B4	0.230974478657817	6.20967595444097e-06	0.00146234144568386
Median_Identifyhemasub2_AreaShape_Zernike_9_9	MAP4K1	0.207573479503953	5.11247305594064e-05	0.00639601613056393
Median_Identifyhemasub2_AreaShape_Zernike_9_9	CD37	0.216224143816134	2.5172007135055e-05	0.00391516797572999
Median_Identifyhemasub2_AreaShape_Zernike_9_9	IL4I1	0.224820697736984	1.10520173426775e-05	0.00220366334136703
Median_Identifyhemasub2_AreaShape_Zernike_9_9	LILRB1	0.255650970926896	5.22780153217066e-07	0.000281979536519402
Median_Identifyhemasub2_AreaShape_Zernike_9_9	LILRA1	0.271988428224082	8.76371976251726e-08	0.00010028788485883
Median_Identifyhemasub2_AreaShape_Zernike_9_9	RASAL3	0.215239048811014	2.74437820583454e-05	0.00419560971444442
Median_Identifyhemasub2_AreaShape_Zernike_9_9	CLC	0.223583402012393	1.23864551669229e-05	0.00238584230366864
Median_Identifyhemasub2_AreaShape_Zernike_9_9	EBI3	0.223396518375242	1.32616204160411e-05	0.00249870763751733
Median_Identifyhemasub2_AreaShape_Zernike_9_9	CEACAM4	0.226919536033519	9.09550697229426e-06	0.00192854487889932
Median_Identifyhemasub2_AreaShape_Zernike_9_9	SIGLEC8	0.235405964998788	4.05935639122939e-06	0.00109400493665812
Median_Identifyhemasub2_AreaShape_Zernike_9_9	NKG7	0.212720901126408	3.416687160195e-05	0.00486056541239002
Median_Identifyhemasub2_AreaShape_Zernike_9_9	CD33	0.248828151333538	1.06405899078986e-06	0.000433512117420438
Median_Identifyhemasub2_AreaShape_Zernike_9_9	SIGLEC6	0.221799026071188	1.45831689637598e-05	0.00266728674323277
Median_Identifyhemasub2_AreaShape_Zernike_9_9	SIGLEC5	0.205122642087019	6.29284749918265e-05	0.00751815605813295
Median_Identifyhemasub2_AreaShape_Zernike_9_9	LILRB5	0.231663569897803	5.81567344027324e-06	0.00140982069915359
Median_Identifyhemasub2_AreaShape_Zernike_9_9	TFPI2	0.21336412789239	3.09915892448209e-05	0.00453316073059208
Median_Identifyhemasub2_AreaShape_Zernike_9_9	PIK3CG	0.247374217772215	1.33688422367855e-06	0.000488408369717231
Median_Identifyhemasub2_AreaShape_Zernike_9_9	TFEC	0.252214316820558	7.49714030892602e-07	0.000342158531945445
Median_Identifyhemasub2_AreaShape_Zernike_9_9	TNFSF8	0.231487839391913	5.91382407468549e-06	0.00142033992035718
Median_Identifyhemasub2_AreaShape_Zernike_9_9	DOCK8	0.231728992588975	5.77953118071378e-06	0.00140982069915359
Median_Identifyhemasub2_AreaShape_Zernike_9_9	VSIR	0.234666059847537	4.64531796023321e-06	0.00120093043984554
Median_Identifyhemasub2_AreaShape_Zernike_9_9	SPOCK2	0.216894880924729	2.26860358422478e-05	0.00362492107823481
Median_Identifyhemasub2_AreaShape_Zernike_9_9	LIPA	0.247890786658937	1.17132334918156e-06	0.000465039274183228
Median_Identifyhemasub2_AreaShape_Zernike_9_9	CCL7	0.201804142818053	8.3045368839786e-05	0.00897535891893998
Median_Identifyhemasub2_AreaShape_Zernike_9_9	CCL2	0.218340425531915	2.08799719482857e-05	0.00342062294132168
Median_Identifyhemasub2_AreaShape_Zernike_9_9	CCL8	0.24613525636202	1.40070631928384e-06	0.000499987903400876
Median_Identifyhemasub2_AreaShape_Zernike_9_9	ABI3	0.226567982705655	9.92329812815526e-06	0.00205917697904141
Median_Identifyhemasub2_AreaShape_Zernike_9_9	FAM20A	0.222708739487356	1.34207032966738e-05	0.00251613809632672
Median_Identifyhemasub2_AreaShape_Zernike_9_9	MS4A6A	0.262289680282171	2.84291772461767e-07	0.000183047087550511
Median_Identifyhemasub2_AreaShape_Zernike_9_9	MS4A4A	0.255930139947662	5.56449188155423e-07	0.000294562245071445
Median_Identifyhemasub2_AreaShape_Zernike_9_9	IL10RA	0.273991352827398	7.89619472816975e-08	9.6007857651134e-05
Median_Identifyhemasub2_AreaShape_Zernike_9_9	SLC15A3	0.212033906018887	3.62557043669561e-05	0.0050121237904156
Median_Identifyhemasub2_AreaShape_Zernike_9_9	C11orf21	0.20002938908148	9.61500156822343e-05	0.00993626775608067
Median_Identifyhemasub2_AreaShape_Zernike_9_9	POU2AF1	0.210396200978065	4.01243459025558e-05	0.00529206118771743
Median_Identifyhemasub2_AreaShape_Zernike_9_9	CD69	0.330137216975765	7.16878635038023e-11	1.17831287390109e-06
Median_Identifyhemasub2_AreaShape_Zernike_9_9	CLEC2B	0.207209831290231	5.27331992832682e-05	0.00654463578217991
Median_Identifyhemasub2_AreaShape_Zernike_9_9	SELPLG	0.254632836500171	6.36805168829263e-07	0.000315859197855458
Median_Identifyhemasub2_AreaShape_Zernike_9_9	BIN2	0.254313944056657	6.01871793416288e-07	0.000308126680766328
Median_Identifyhemasub2_AreaShape_Zernike_9_9	CHD4	-0.237374913947828	3.35170429665415e-06	0.000951884020249777
Median_Identifyhemasub2_AreaShape_Zernike_9_9	CLEC4A	0.218150749965211	2.02781209111495e-05	0.00333607242457085
Median_Identifyhemasub2_AreaShape_Zernike_9_9	DSE	0.247111061958759	1.26837102177624e-06	0.000476809465848021
Median_Identifyhemasub2_AreaShape_Zernike_9_9	RIPOR2	0.228517656792933	7.83175133382386e-06	0.00173135102782056
Median_Identifyhemasub2_AreaShape_Zernike_9_9	HDGFL1	0.201883500051403	8.25006118660022e-05	0.00893085703485889
Median_Identifyhemasub2_AreaShape_Zernike_9_9	VNN2	0.253942032501162	6.25838705234423e-07	0.000315859197855458
Median_Identifyhemasub2_AreaShape_Zernike_9_9	LY86	0.202300147912163	8.23742349271516e-05	0.00893085703485889
Median_Identifyhemasub2_AreaShape_Zernike_9_9	GZMK	0.203693476598615	7.09522552490656e-05	0.00815542200068137
Median_Identifyhemasub2_AreaShape_Zernike_9_9	ITK	0.229282980389293	7.28753572477681e-06	0.00163425613821104
Median_Identifyhemasub2_AreaShape_Zernike_9_9	ST8SIA4	0.241523736575477	2.22641664101135e-06	0.000710044415315324
Median_Identifyhemasub2_AreaShape_Zernike_9_9	HRH2	0.235521360282327	4.01422201226034e-06	0.00109400493665812
Median_Identifyhemasub2_AreaShape_Zernike_9_9	CD86	0.243643873023097	1.94040417907359e-06	0.000642529751484216
Median_Identifyhemasub2_AreaShape_Zernike_9_9	HYAL1	0.214115269889366	2.90139820540381e-05	0.00433896364437343
Median_Identifyhemasub2_AreaShape_Zernike_9_9	ZAP70	0.246640829063698	1.33057300338073e-06	0.000488408369717231
Median_Identifyhemasub2_AreaShape_Zernike_9_9	CYTIP	0.251689156900671	8.6255454781596e-07	0.00037289191496026
Median_Identifyhemasub2_AreaShape_Zernike_9_9	ITGA4	0.228861531459779	8.02553099377038e-06	0.0017585669201095
Median_Identifyhemasub2_AreaShape_Zernike_9_9	GNLY	0.210130162703379	4.26938533886617e-05	0.00556493282293484
Median_Identifyhemasub2_AreaShape_Zernike_9_9	IL18RAP	0.278856874209527	3.98947560918058e-08	6.20890068007992e-05
Median_Identifyhemasub2_AreaShape_Zernike_9_9	PLEKHB2	0.253025600182046	7.51890471916716e-07	0.000342158531945445
Median_Identifyhemasub2_AreaShape_Zernike_9_9	KYNU	0.203252885397515	7.3614141962507e-05	0.00832610184731751
Median_Identifyhemasub2_AreaShape_Zernike_9_9	WIPF1	0.21695346455797	2.36062257984321e-05	0.00372604881689816
Median_Identifyhemasub2_AreaShape_Zernike_9_9	PLEK	0.314294231425646	6.01243066975235e-10	3.63818917580988e-06
Median_Identifyhemasub2_AreaShape_Zernike_9_9	NCF2	0.245422915007396	1.62571008301774e-06	0.000564760070625485
Median_Identifyhemasub2_AreaShape_Zernike_9_9	RGS2	0.220502673796791	1.72175938528464e-05	0.00300404547814596
Median_Identifyhemasub2_AreaShape_Zernike_9_9	CD2	0.236606794664171	3.61248238706594e-06	0.00101146217820198
Median_Identifyhemasub2_AreaShape_Zernike_9_9	KMO	0.261336775521103	2.84629094191578e-07	0.000183047087550511
Median_Identifyhemasub2_AreaShape_Zernike_9_9	SLAMF1	0.241191061689734	2.30128691776808e-06	0.000722084446746131
Median_Identifyhemasub2_AreaShape_Zernike_9_9	CD48	0.267099101149164	1.69125827520043e-07	0.000144623026310985
Median_Identifyhemasub2_AreaShape_Zernike_9_9	IGSF21	0.219116922221511	1.85927855748479e-05	0.00316589978619773
Median_Identifyhemasub2_AreaShape_Zernike_9_9	FASLG	0.229886635987944	6.88389016164474e-06	0.00157089969741509
Median_Identifyhemasub2_AreaShape_Zernike_9_9	HSD11B1	0.214323724465097	2.84867126258771e-05	0.00427938615771284
Median_Identifyhemasub2_AreaShape_Zernike_9_9	SGK1	0.227596768688133	9.02447499768898e-06	0.00191871187546493
Median_Identifyhemasub2_AreaShape_Zernike_9_9	CSF3R	0.318440341247033	2.77203987348271e-10	2.39676727549923e-06
Median_Identifyhemasub2_AreaShape_Zernike_9_9	DUSP1	0.23059506200933	6.82625779939691e-06	0.00156232963799374
Median_Identifyhemasub2_AreaShape_Zernike_9_9	CD274	0.276172959163327	5.43984627769114e-08	7.4264399639441e-05
Median_Identifyhemasub2_AreaShape_Zernike_9_9	CXorf21	0.232163057922577	5.54510293844026e-06	0.00136892164034595
Median_Identifyhemasub2_AreaShape_Zernike_9_9	KCNJ5	0.246173825746889	1.39523357009728e-06	0.000499987903400876
Median_Identifyhemasub2_AreaShape_Zernike_9_9	TNFRSF8	0.209502823330784	4.33374644339251e-05	0.00561122817369437
Median_Identifyhemasub2_AreaShape_Zernike_9_9	CD80	0.230401466928387	6.55655385174822e-06	0.00151396081462207
Median_Identifyhemasub2_AreaShape_Zernike_9_9	CCR2	0.287250118016855	1.48050052891746e-08	3.60020716119503e-05
Median_Identifyhemasub2_AreaShape_Zernike_9_9	TMEM156	0.237424704788473	3.33543595651491e-06	0.000951651828670631
Median_Identifyhemasub2_AreaShape_Zernike_9_9	FLT3	0.204727213047015	6.50584577021837e-05	0.00771166810003947
Median_Identifyhemasub2_AreaShape_Zernike_9_9	SASH3	0.265837751735123	1.93991507797071e-07	0.000150956431707369
Median_Identifyhemasub2_AreaShape_Zernike_9_9	LAX1	0.252340923712757	7.39890473510146e-07	0.000342158531945445
Median_Identifyhemasub2_AreaShape_Zernike_9_9	CD244	0.297417412196641	4.26232348724855e-09	1.65838482241866e-05
Median_Identifyhemasub2_AreaShape_Zernike_9_9	LY9	0.240963318057615	2.35392376274853e-06	0.000730580790673296
Median_Identifyhemasub2_AreaShape_Zernike_9_9	SRGN	0.277607463875299	5.25137610299823e-08	7.4264399639441e-05
Median_Identifyhemasub2_AreaShape_Zernike_9_9	ARHGAP9	0.280310843099329	3.8566891060738e-08	6.20890068007992e-05
Median_Identifyhemasub2_AreaShape_Zernike_9_9	NCKAP1L	0.241675048355899	2.3565305137632e-06	0.000730580790673296
Median_Identifyhemasub2_AreaShape_Zernike_9_9	PREX1	0.24289384457845	2.08987221215278e-06	0.000686183527683041
Median_Identifyhemasub2_AreaShape_Zernike_9_9	ZNF831	0.231016235779171	6.18509370707393e-06	0.00146234144568386
Median_Identifyhemasub2_AreaShape_Zernike_9_9	F13A1	0.248780976220275	1.15990454020967e-06	0.000463458798174222
Median_Identifyhemasub2_AreaShape_Zernike_9_9	TREM1	0.221651862743415	1.47799813464335e-05	0.00267469541500946
Median_Identifyhemasub2_AreaShape_Zernike_9_9	CPNE5	0.2530921750536	6.84092458222107e-07	0.000331793032881536
Median_Identifyhemasub2_AreaShape_Zernike_9_9	CXCL6	0.21199695209887	3.49226613291695e-05	0.00490379165889494
Median_Identifyhemasub2_AreaShape_Zernike_9_9	GPR18	0.200324940987676	9.38405587120017e-05	0.0097363958889775
Median_Identifyhemasub2_AreaShape_Zernike_9_9	IRF1	0.215033564683127	2.79415453567741e-05	0.00422194037569463
Median_Identifyhemasub2_AreaShape_Zernike_9_9	TMEM255A	0.211333910532351	3.69947081876072e-05	0.00505936768422995
Median_Identifyhemasub2_AreaShape_Zernike_9_9	HS3ST3B1	0.223525315735579	1.310739593559e-05	0.00247564350030066
Median_Identifyhemasub2_AreaShape_Zernike_9_9	IL1B	0.285825463647742	2.03424846883698e-08	4.21326342001326e-05
Median_Identifyhemasub2_AreaShape_Zernike_9_9	TNFSF14	0.231482762544089	6.28032486277067e-06	0.00146759687543953
Median_Identifyhemasub2_AreaShape_Zernike_9_9	S1PR4	0.241247368372248	2.28844774785571e-06	0.000720962955251579
Median_Identifyhemasub2_AreaShape_Zernike_9_9	FFAR2	0.26075334285774	3.03152299311087e-07	0.000191789425391801
Median_Identifyhemasub2_AreaShape_Zernike_9_9	HCST	0.212867951500279	3.23671718275205e-05	0.00464990615921572
Median_Identifyhemasub2_AreaShape_Zernike_9_9	EVI2A	0.284020382524769	2.17648565267929e-08	4.34270275766388e-05
Median_Identifyhemasub2_AreaShape_Zernike_9_9	FAM78A	0.224377062236887	1.21296293051707e-05	0.00235381355115004
Median_Identifyhemasub2_AreaShape_Zernike_9_9	ADGRE2	0.248017294345204	1.2529862198823e-06	0.000475621344811519
Median_Identifyhemasub2_AreaShape_Zernike_9_9	SEM1	-0.274770053475936	7.23570426752748e-08	9.08703415695768e-05
Median_Identifyhemasub2_AreaShape_Zernike_9_9	FGL2	0.239272627106191	2.78228361085826e-06	0.000832716082548255
Median_Identifyhemasub2_AreaShape_Zernike_9_9	APOBEC3A	0.319449483949524	2.4179471264032e-10	2.35193716985239e-06
Median_Identifyhemasub2_AreaShape_Zernike_9_9	PRKRIP1	-0.234033906018887	4.9336338031693e-06	0.00125462630074321
Median_Identifyhemasub2_AreaShape_Zernike_9_9	WDFY4	0.235465595372944	4.03597311530746e-06	0.00109400493665812
Median_Identifyhemasub2_AreaShape_Zernike_9_9	ALDH1A2	0.212870203413092	3.23608001835608e-05	0.00464990615921572
Median_Identifyhemasub2_AreaShape_Zernike_9_9	ACKR4	0.202141346111199	8.0753726987188e-05	0.00885060847779581
Median_Identifyhemasub2_AreaShape_Zernike_9_9	SIGLEC9	0.26250745249744	2.77743703565462e-07	0.000183047087550511
Median_Identifyhemasub2_AreaShape_Zernike_9_9	ARHGEF6	0.209052679485721	4.68022742287486e-05	0.00597332532212558
Median_Identifyhemasub2_AreaShape_Zernike_9_9	STARD8	0.205319172297097	6.18944876488569e-05	0.00742123490120716
Median_Identifyhemasub2_AreaShape_Zernike_9_9	KLHDC7B	0.20087169203636	8.97051298065559e-05	0.00944586519760075
Median_Identifyhemasub2_AreaShape_Zernike_9_9	LSP1	0.214099442484924	3.03141894229899e-05	0.00449319802693216
Median_Identifyhemasub2_AreaShape_Zernike_9_9	GMFG	0.219164865172375	1.94039621412163e-05	0.00326826562333525
Median_Identifyhemasub2_AreaShape_Zernike_9_9	THEMIS2	0.235489134144954	4.29397036026917e-06	0.00113267660188036
Median_Identifyhemasub2_AreaShape_Zernike_9_9	NUTM2F	-0.20060276723146	9.17172737791432e-05	0.00958189443764262
Median_Identifyhemasub2_AreaShape_Zernike_9_9	LILRB2	0.259894556820409	3.32541003402115e-07	0.000204537016647224
Median_Identifyhemasub2_AreaShape_Zernike_9_9	ADGRE3	0.324414714705003	1.22512062745006e-10	1.58889977909424e-06
Median_Identifyhemasub2_AreaShape_Zernike_9_9	MGAT1	0.209284787802936	4.58868620324365e-05	0.00587291456565145
Median_Identifyhemasub2_AreaShape_Zernike_9_9	EMILIN2	0.250671066105359	9.57182206302513e-07	0.000397629480729876
Median_Identifyhemasub2_AreaShape_Zernike_9_9	JCHAIN	0.222260097849585	1.46992274248959e-05	0.00267251187218621
Median_Identifyhemasub2_AreaShape_Zernike_9_9	CLEC10A	0.21783024234839	2.18460851910392e-05	0.00353885364791038
Median_Identifyhemasub2_AreaShape_Zernike_9_9	ALOX5AP	0.242983743485251	1.92451115046148e-06	0.000639990426001328
Median_Identifyhemasub2_AreaShape_Zernike_9_9	LGALS12	0.201729347178593	8.35619101572261e-05	0.00901865964049196
Median_Identifyhemasub2_AreaShape_Zernike_9_9	GIMAP6	0.23616247582205	4.02556097287859e-06	0.00109400493665812
Median_Identifyhemasub2_AreaShape_Zernike_9_9	ADAMDEC1	0.234260325406758	4.82845725040745e-06	0.00123595799143982
Median_Identifyhemasub2_AreaShape_Zernike_9_9	CD180	0.241695314694238	2.18871837926287e-06	0.000704139638335837
Median_Identifyhemasub2_AreaShape_Zernike_9_9	PTPN22	0.255987043804019	5.04528570919664e-07	0.000274548218704088
Median_Identifyhemasub2_AreaShape_Zernike_9_9	CD101	0.21847903270896	1.96898629912018e-05	0.00328870017995336
Median_Identifyhemasub2_AreaShape_Zernike_9_9	IL2RA	0.247112299465241	1.37257616830663e-06	0.00049678319587418
Median_Identifyhemasub2_AreaShape_Zernike_9_9	DOCK2	0.247686098969513	1.19608731752024e-06	0.000466635079447293
Median_Identifyhemasub2_AreaShape_Zernike_9_9	KLRC1	0.211369002567307	3.68821911898176e-05	0.00505286019300501
Median_Identifyhemasub2_AreaShape_Zernike_9_9	C5AR2	0.235510290367661	4.01853091156052e-06	0.00109400493665812
Median_Identifyhemasub2_AreaShape_Zernike_9_9	SLC37A2	0.259713634071774	3.39072621922123e-07	0.000204537016647224
Median_Identifyhemasub2_AreaShape_Zernike_9_9	CTSL	0.224304016384117	1.22106833996385e-05	0.00236364810802554
Median_Identifyhemasub2_AreaShape_Zernike_9_9	HAVCR2	0.229734213221072	7.39869001732037e-06	0.00164967467732894
Median_Identifyhemasub2_AreaShape_Zernike_9_9	SDS	0.207950847650472	5.13882314035836e-05	0.00640837598541869
Median_Identifyhemasub2_AreaShape_Zernike_9_9	CD36	0.221423370121743	1.58511288597246e-05	0.00279698739988283
Median_Identifyhemasub2_AreaShape_Zernike_9_9	AGAP2	0.242221782025463	2.07681878181191e-06	0.000684786992904559
Median_Identifyhemasub2_AreaShape_Zernike_9_9	STX11	0.286950977753498	1.53460829143818e-08	3.61869935777435e-05
Median_Identifyhemasub2_AreaShape_Zernike_9_9	CPM	0.2035559337556	7.17733422352465e-05	0.00819103170544728
Median_Identifyhemasub2_AreaShape_Zernike_9_9	DOCK10	0.239881456359168	2.62008853151803e-06	0.000800896281216974
Median_Identifyhemasub2_AreaShape_Zernike_9_9	PLXNC1	0.252908081289572	6.97379799452087e-07	0.000331793032881536
Median_Identifyhemasub2_AreaShape_Zernike_9_9	LCP1	0.257520992149278	4.71157762468152e-07	0.000260025620171785
Median_Identifyhemasub2_AreaShape_Zernike_9_9	GPNMB	0.208804187051997	4.78014233519353e-05	0.00607796660057875
Median_Identifyhemasub2_AreaShape_Zernike_9_9	MYO1G	0.275560587097508	6.61987373811552e-08	8.88158784146891e-05
Median_Identifyhemasub2_AreaShape_Zernike_9_9	TM6SF1	0.229172557083689	7.36377051065324e-06	0.00164660679901435
Median_Identifyhemasub2_AreaShape_Zernike_9_9	IL10	0.333519787617854	3.40870200804564e-11	8.84171851526931e-07
Median_Identifyhemasub2_AreaShape_Zernike_9_9	SLC31A2	0.239716447313021	2.66313177967654e-06	0.000803233575842285
Median_Identifyhemasub2_AreaShape_Zernike_9_9	IRF4	0.26465104107407	2.20576392563041e-07	0.00016161248597593
Median_Identifyhemasub2_AreaShape_Zernike_9_9	TLR2	0.261664709390415	2.74700682773994e-07	0.000183047087550511
Median_Identifyhemasub2_AreaShape_Zernike_9_9	SLCO2B1	0.227771077483218	8.88008430587803e-06	0.00189838637457748
Median_Identifyhemasub2_AreaShape_Zernike_9_9	ARHGAP20	0.21122905515845	3.73328471496326e-05	0.00507883362551715
Median_Identifyhemasub2_AreaShape_Zernike_9_9	RPS24	-0.235670724769598	4.21994717614148e-06	0.00112074883774275
Median_Identifyhemasub2_AreaShape_Zernike_9_9	STAT4	0.257725723812563	4.19463366375592e-07	0.000238255192101336
Median_Identifyhemasub2_AreaShape_Zernike_9_9	CD27	0.221373332731067	1.51594053732974e-05	0.00271182595064025
Median_Identifyhemasub2_AreaShape_Zernike_9_9	GIT2	0.21549985385139	2.56777450209428e-05	0.00397244414821011
Median_Identifyhemasub2_AreaShape_Zernike_9_9	GPR84	0.243161734705146	1.89050481652972e-06	0.00063935871697665
Median_Identifyhemasub2_AreaShape_Zernike_9_9	ITGB7	0.270058709750825	1.22252921057455e-07	0.000125446731920524
Median_Identifyhemasub2_AreaShape_Zernike_9_9	RTN1	0.203344783822642	7.30512794847404e-05	0.00827446632370387
Median_Identifyhemasub2_AreaShape_Zernike_9_9	GPR65	0.277108803858098	4.88418793978024e-08	7.30899939849883e-05
Median_Identifyhemasub2_AreaShape_Zernike_9_9	SLC24A4	0.218236736518047	2.01224486369879e-05	0.00331747555749121
Median_Identifyhemasub2_AreaShape_Zernike_9_9	BCL2A1	0.270860409082968	9.95227219125863e-08	0.000109076903216195
Median_Identifyhemasub2_AreaShape_Zernike_9_9	ITGAX	0.247375952597106	1.23456839916144e-06	0.000474446979472865
Median_Identifyhemasub2_AreaShape_Zernike_9_9	IGSF6	0.289907384230288	1.25598380838232e-08	3.31536249452606e-05
Median_Identifyhemasub2_AreaShape_Zernike_9_9	DPEP3	0.25273569972067	7.1004606504164e-07	0.000334508899198383
Median_Identifyhemasub2_AreaShape_Zernike_9_9	RMC1	0.223747866651496	1.28449212204075e-05	0.00244985389629222
Median_Identifyhemasub2_AreaShape_Zernike_9_9	NPC1	0.229727399574889	6.98824786734999e-06	0.00159005115802838
Median_Identifyhemasub2_AreaShape_Zernike_9_9	PIK3R5	0.266645382483263	1.59254395412128e-07	0.00013924202284708
Median_Identifyhemasub2_AreaShape_Zernike_9_9	SMAD4	0.201494390885698	8.52042663114512e-05	0.00916510283716765
Median_Identifyhemasub2_AreaShape_Zernike_9_9	VAV1	0.230151325520537	7.11583648227601e-06	0.00160317011726623
Median_Identifyhemasub2_AreaShape_Zernike_9_9	MYO1F	0.287744908408238	1.62304754306385e-08	3.71467845914871e-05
Median_Identifyhemasub2_AreaShape_Zernike_9_9	SIGLEC10	0.251326658322904	8.95168769260152e-07	0.00038064728387294
Median_Identifyhemasub2_AreaShape_Zernike_9_9	RPL11	-0.229337125952896	7.67789821250658e-06	0.0017069643581284
Median_Identifyhemasub2_AreaShape_Zernike_9_9	CD53	0.266430993287063	1.8188685973824e-07	0.000145914514199906
Median_Identifyhemasub2_AreaShape_Zernike_9_9	FCGR2A	0.227735123449767	8.90968590640503e-06	0.00189949621504881
Median_Identifyhemasub2_AreaShape_Zernike_9_9	FCRL5	0.21467422809956	2.76205379957353e-05	0.00421435251897283
Median_Identifyhemasub2_AreaShape_Zernike_9_9	S100A8	0.230605984753669	6.81927341454256e-06	0.00156232963799374
Median_Identifyhemasub2_AreaShape_Zernike_9_9	PTPN7	0.235624758220503	4.23856880288056e-06	0.00112186554409848
Median_Identifyhemasub2_AreaShape_Zernike_9_9	NXPE3	0.200850881977678	8.98593395776808e-05	0.00944931671429298
Median_Identifyhemasub2_AreaShape_Zernike_9_9	GZMA	0.266919786096257	1.72463430802111e-07	0.000144897096163886
Median_Identifyhemasub2_AreaShape_Zernike_9_9	PLA2G7	0.225759699624531	1.06886147519662e-05	0.00216394867063741
Median_Identifyhemasub2_AreaShape_Zernike_9_9	DOK3	0.247351134790712	1.23769837607936e-06	0.000474446979472865
Median_Identifyhemasub2_AreaShape_Zernike_9_9	FGD2	0.251171009216066	9.09532936065709e-07	0.000384653342135267
Median_Identifyhemasub2_AreaShape_Zernike_9_9	TMEM140	0.224955525370095	1.09151605499983e-05	0.00218910859113058
Median_Identifyhemasub2_AreaShape_Zernike_9_9	CHST7	0.225514178263408	1.03650831169366e-05	0.00211697981057097
Median_Identifyhemasub2_AreaShape_Zernike_9_9	GPR174	0.247744551951997	1.18896471948217e-06	0.000466635079447293
Median_Identifyhemasub2_AreaShape_Zernike_9_9	DOK2	0.244966590903393	1.57662952109678e-06	0.000550165931899853
Median_Identifyhemasub2_AreaShape_Zernike_9_9	ATP6V0D2	0.241527310961233	2.22562499978175e-06	0.000710044415315324
Median_Identifyhemasub2_AreaShape_Zernike_9_9	MS4A2	0.225597463458054	1.02853701715951e-05	0.00210622727703381
Median_Identifyhemasub2_AreaShape_Zernike_9_9	CD226	0.262099007787671	2.62063621201247e-07	0.000181141762795999
Median_Identifyhemasub2_AreaShape_Zernike_9_9	RGS18	0.292042799882975	8.28236894546539e-09	2.57800328744134e-05
Median_Identifyhemasub2_AreaShape_Zernike_9_9	TMEM86A	0.220587147704443	1.62809077711735e-05	0.0028598535420353
Median_Identifyhemasub2_AreaShape_Zernike_9_9	FLI1	0.214639586068882	2.77050227087913e-05	0.00421518567140929
Median_Identifyhemasub2_AreaShape_Zernike_9_9	GLT1D1	0.257738795910533	4.18879318305963e-07	0.000238255192101336
Median_Identifyhemasub2_AreaShape_Zernike_9_9	CYSLTR2	0.227974568990513	8.24117907046425e-06	0.00179634619200909
Median_Identifyhemasub2_AreaShape_Zernike_9_9	KCNK13	0.24596110948452	1.42567367206493e-06	0.00050657635828952
Median_Identifyhemasub2_AreaShape_Zernike_9_9	ZFP36L2	0.222260780521106	1.46983209490503e-05	0.00267251187218621
Median_Identifyhemasub2_AreaShape_Zernike_9_9	CD96	0.245157128228467	1.66940089557059e-06	0.000577360444843204
Median_Identifyhemasub2_AreaShape_Zernike_9_9	CD8A	0.222807827966777	1.39887641996119e-05	0.00259178494037381
Median_Identifyhemasub2_AreaShape_Zernike_9_9	CFDP1	-0.231242007054272	6.42412485481204e-06	0.0014967056877307
Median_Identifyhemasub2_AreaShape_Zernike_9_9	GBP5	0.267531376440026	1.44366134678697e-07	0.000134285562103494
Median_Identifyhemasub2_AreaShape_Zernike_9_9	LY96	0.213090238541941	3.17439162129627e-05	0.00459997129241696
Median_Identifyhemasub2_AreaShape_Zernike_9_9	SAMSN1	0.247659602646446	1.19932939099232e-06	0.000466635079447293
Median_Identifyhemasub2_AreaShape_Zernike_9_9	SLC7A7	0.222333598816703	1.46019347257269e-05	0.00266728674323277
Median_Identifyhemasub2_AreaShape_Zernike_9_9	VSIG4	0.224147001934236	1.23866594361331e-05	0.00238584230366864
Median_Identifyhemasub2_AreaShape_Zernike_9_9	SLA	0.245759699624531	1.5719205044241e-06	0.000550165931899853
Median_Identifyhemasub2_AreaShape_Zernike_9_9	KCNJ15	0.233055167191055	5.09144530791982e-06	0.00129054041720224
Median_Identifyhemasub2_AreaShape_Zernike_9_9	NCF1	0.238611018160318	2.96940703739555e-06	0.00087858318639533
Median_Identifyhemasub2_AreaShape_Zernike_9_9	SLAMF8	0.262865929817376	2.41101255265783e-07	0.000172124176878552
Median_Identifyhemasub2_AreaShape_Zernike_9_9	FCER1G	0.250635567186256	9.60655165739909e-07	0.000397629480729876
Median_Identifyhemasub2_AreaShape_Zernike_9_9	C1QC	0.251419046535442	8.8674591640793e-07	0.00038064728387294
Median_Identifyhemasub2_AreaShape_Zernike_9_9	PADI4	0.234013605207486	4.64357744885826e-06	0.00120093043984554
Median_Identifyhemasub2_AreaShape_Zernike_9_9	RGL4	0.302880670329157	2.13904989452902e-09	8.76064771540369e-06
Median_Identifyhemasub2_AreaShape_Zernike_9_9	UBASH3A	0.217322611747101	2.18370232345277e-05	0.00353885364791038
Median_Identifyhemasub2_AreaShape_Zernike_9_9	GAB3	0.238469618493491	3.01093013626161e-06	0.000886221331553511
Median_Identifyhemasub2_AreaShape_Zernike_9_9	ITGB2	0.244598020252589	1.76500997698196e-06	0.000605048530259157
Median_Identifyhemasub2_AreaShape_Zernike_9_9	JAML	0.264656047331892	2.20457198169017e-07	0.00016161248597593
Median_Identifyhemasub2_AreaShape_Zernike_9_9	CD3G	0.256479690522244	5.25432209254051e-07	0.000281979536519402
Median_Identifyhemasub2_AreaShape_Zernike_9_9	CCR5	0.238905932291039	2.88455701790867e-06	0.000856735453838096
Median_Identifyhemasub2_AreaShape_Zernike_9_9	HK3	0.23484150642849	4.56819672030073e-06	0.00119288186572793
Median_Identifyhemasub2_AreaShape_Zernike_9_9	IKZF3	0.200879736033679	9.25648500089375e-05	0.0096353195176369
Median_Identifyhemasub2_AreaShape_Zernike_9_9	SCIMP	0.248920369150095	1.05403047101807e-06	0.000431686500698644
Median_Identifyhemasub2_AreaShape_Zernike_9_9	CYB561A3	0.225293434975538	1.11553101570855e-05	0.00221444289587696
Median_Identifyhemasub2_AreaShape_Zernike_9_9	LAPTM5	0.263662433932327	2.21041783873829e-07	0.00016161248597593
Median_Identifyhemasub2_AreaShape_Zernike_9_9	ALPL	0.203405177119421	7.26835908908637e-05	0.00826892735199335
Median_Identifyhemasub2_AreaShape_Zernike_9_9	GBP4	0.210999431107066	3.96304157677861e-05	0.00524469461460211
Median_Identifyhemasub2_AreaShape_Zernike_9_9	GFI1	0.213893275685516	3.08629626125396e-05	0.0045228480200704
Median_Identifyhemasub2_AreaShape_Zernike_9_9	NLRP3	0.225346152920612	1.05276936084339e-05	0.00214170491131568
Median_Identifyhemasub2_AreaShape_Zernike_9_9	SLAMF6	0.212573899192172	3.46040184506916e-05	0.00487776644348573
Median_Identifyhemasub2_AreaShape_Zernike_9_9	FCGR3B	0.314835169617847	4.49814875146418e-10	3.50027943243936e-06
Median_Identifyhemasub2_AreaShape_Zernike_9_9	PM20D1	0.205324968695516	6.18642361459886e-05	0.00742123490120716
Median_Identifyhemasub2_AreaShape_Zernike_9_9	CTSS	0.21134349755376	3.84763068144384e-05	0.00518903343340094
Median_Identifyhemasub2_AreaShape_Zernike_9_9	TNFAIP8L2	0.231575605870975	6.22569537788105e-06	0.00146234144568386
Median_Identifyhemasub2_AreaShape_Zernike_9_9	ARHGAP25	0.25460840307298	5.83523617274489e-07	0.000302716492012211
Median_Identifyhemasub2_AreaShape_Zernike_9_9	S100A9	0.205376493343953	6.38120520312034e-05	0.00758106662726737
Median_Identifyhemasub2_AreaShape_Zernike_9_9	S100A12	0.257122877748652	4.47264634584919e-07	0.000250390969819137
Median_Identifyhemasub2_AreaShape_Zernike_9_9	PROK2	0.274185041664311	6.82978757287442e-08	9.00791101306434e-05
Median_Identifyhemasub2_AreaShape_Zernike_9_9	CXCR1	0.307135401337014	1.2379029823191e-09	5.66639167483192e-06
Median_Identifyhemasub2_AreaShape_Zernike_9_9	CCDC141	0.211074228204345	3.78374824726792e-05	0.00513850180819198
Median_Identifyhemasub2_AreaShape_Zernike_9_9	EOMES	0.21128871218484	3.71401077486641e-05	0.00506963286280904
Median_Identifyhemasub2_AreaShape_Zernike_9_9	TRAT1	0.224511672325218	1.13718751730097e-05	0.00224597420929676
Median_Identifyhemasub2_AreaShape_Zernike_9_9	MNDA	0.2802786597041	3.38056939624947e-08	6.03882293861834e-05
Median_Identifyhemasub2_AreaShape_Zernike_9_9	PYHIN1	0.213010746344884	3.19654829651051e-05	0.00461863126999728
Median_Identifyhemasub2_AreaShape_Zernike_9_9	ICOS	0.256001309819397	5.0376750757277e-07	0.000274548218704088
Median_Identifyhemasub2_AreaShape_Zernike_9_9	CD200R1	0.250298356885234	9.14551249876263e-07	0.000384684973299304
Median_Identifyhemasub2_AreaShape_Zernike_9_9	CPA3	0.239653457691827	2.6797404481372e-06	0.000805122327074302
Median_Identifyhemasub2_AreaShape_Zernike_9_9	CCR1	0.282734782114006	2.91624555058638e-08	5.53489179913242e-05
Median_Identifyhemasub2_AreaShape_Zernike_9_9	CITED2	0.21604687677779	2.55671944297185e-05	0.00396322072060353
Median_Identifyhemasub2_AreaShape_Zernike_9_9	RP9	-0.219653101584544	1.77157449053424e-05	0.00307716161954045
Median_Identifyhemasub2_AreaShape_Zernike_9_9	TAGAP	0.321321424507908	2.37730301406772e-10	2.35193716985239e-06
Median_Identifyhemasub2_AreaShape_Zernike_9_9	CYBB	0.281873023097053	3.22188488403335e-08	5.96938557466521e-05
Median_Identifyhemasub2_AreaShape_Zernike_9_9	FOLR2	0.236065991580385	4.06301309106351e-06	0.00109400493665812
Median_Identifyhemasub2_AreaShape_Zernike_9_9	SLC18A2	0.203561636291983	7.17391227740576e-05	0.00819103170544728
Median_Identifyhemasub2_AreaShape_Zernike_9_9	CLEC1B	0.237559055221018	3.29191461423005e-06	0.000948754176373798
Median_Identifyhemasub2_AreaShape_Zernike_9_9	TMEM52B	0.203167011910753	7.41437926985501e-05	0.00836481886705525
Median_Identifyhemasub2_AreaShape_Zernike_9_9	PLD4	0.208960895829033	4.54034365998341e-05	0.00583022082912985
Median_Identifyhemasub2_AreaShape_Zernike_9_9	RPL27A	-0.219724655819775	1.8458821446591e-05	0.00316589978619773
Median_Identifyhemasub2_AreaShape_Zernike_9_9	PRKCB	0.225903427682722	9.99750611893396e-06	0.00206905834082703
Median_Identifyhemasub2_AreaShape_Zernike_9_9	CLEC4E	0.229590553822254	7.07913400480168e-06	0.00160136596429549
Median_Identifyhemasub2_AreaShape_Zernike_9_9	CLEC4D	0.232136840443096	5.55900121246686e-06	0.00136892164034595
Median_Identifyhemasub2_AreaShape_Zernike_9_9	MS4A7	0.262127204460121	2.89273699418538e-07	0.00018450919831109
Median_Identifyhemasub2_AreaShape_Zernike_9_9	MEI1	0.24905956287623	1.03906480352057e-06	0.000427808818787074
Median_Identifyhemasub2_AreaShape_Zernike_9_9	DPEP2	0.243727158948686	1.924452837426e-06	0.000639990426001328
Median_Identifyhemasub2_AreaShape_Zernike_9_9	CD3D	0.217648879280919	2.21996316796707e-05	0.0035691870636059
Median_Identifyhemasub2_AreaShape_Zernike_9_9	LAIR1	0.247394242803504	1.3341923143191e-06	0.000488408369717231
Median_Identifyhemasub2_AreaShape_Zernike_9_9	NLRP7	0.218827688506528	1.90828388007089e-05	0.00322815257416514
Median_Identifyhemasub2_AreaShape_Zernike_9_9	CD300C	0.276712642515531	5.1123743416912e-08	7.4264399639441e-05
Median_Identifyhemasub2_AreaShape_Zernike_9_9	CD300A	0.281174422573672	3.49217426027842e-08	6.03882293861834e-05
Median_Identifyhemasub2_AreaShape_Zernike_9_9	NLRC3	0.205443167595858	6.34572846063478e-05	0.00755044657328373
Median_Identifyhemasub2_AreaShape_Zernike_9_9	PNOC	0.203575466878393	7.16561927992368e-05	0.00819103170544728
Median_Identifyhemasub2_AreaShape_Zernike_9_9	CX3CR1	0.231429800078064	5.94658615053429e-06	0.00142381399350762
Median_Identifyhemasub2_AreaShape_Zernike_9_9	RHOH	0.291709409489134	1.01274553683482e-08	2.91880765534586e-05
Median_Identifyhemasub2_AreaShape_Zernike_9_9	GFRA2	0.213197606267297	3.14469589587033e-05	0.00457673474597755
Median_Identifyhemasub2_AreaShape_Zernike_9_9	IL7R	0.236318138372861	3.71540200996637e-06	0.0010252401517998
Median_Identifyhemasub2_AreaShape_Zernike_9_9	SIGLEC7	0.269266637952779	1.18996239241428e-07	0.000125132585848797
Median_Identifyhemasub2_AreaShape_Zernike_9_9	SLC49A3	0.207090681533735	5.52600521028947e-05	0.00681476420671768
Median_Identifyhemasub2_AreaShape_Zernike_9_9	CRADD	0.210213676186142	4.23900876430123e-05	0.00554391102525822
Median_Identifyhemasub2_AreaShape_Zernike_9_9	PTAFR	0.277324382751166	5.42288333567315e-08	7.4264399639441e-05
Median_Identifyhemasub2_AreaShape_Zernike_9_9	CXCL8	0.227087268176129	9.4594575924788e-06	0.00198408935853458
Median_Identifyhemasub2_AreaShape_Zernike_9_9	GPR183	0.251336898395722	8.94231431452486e-07	0.00038064728387294
Median_Identifyhemasub2_AreaShape_Zernike_9_9	ITGAM	0.223290476732279	1.33898904963128e-05	0.00251613809632672
Median_Identifyhemasub2_AreaShape_Zernike_9_9	GPR25	0.221464003197746	1.50348867132526e-05	0.00270034862390754
Median_Identifyhemasub2_AreaShape_Zernike_9_9	CD14	0.260153828649448	3.56905163643107e-07	0.000212007116137802
Median_Identifyhemasub2_AreaShape_Zernike_9_9	MZB1	0.213328478780294	3.24149424405865e-05	0.00464990615921572
Median_Identifyhemasub2_AreaShape_Zernike_9_9	CYTL1	0.24201994426111	2.11905632404915e-06	0.000692842381984071
Median_Identifyhemasub2_AreaShape_Zernike_9_9	CEACAM3	0.24751565637548	1.21709022427008e-06	0.000471189516874629
Median_Identifyhemasub2_AreaShape_Zernike_9_9	FPR2	0.311918650299564	6.62305377259171e-10	3.68128251691426e-06
Median_Identifyhemasub2_AreaShape_Zernike_9_9	FPR1	0.29698056075666	4.50111382834008e-09	1.6678984460291e-05
Median_Identifyhemasub2_AreaShape_Zernike_9_9	CHST11	0.242091705541017	2.2619034702446e-06	0.000715497074961602
Median_Identifyhemasub2_AreaShape_Zernike_9_9	PIK3CD	0.223003780066423	1.30629891188385e-05	0.00247564350030066
Median_Identifyhemasub2_AreaShape_Zernike_9_9	P2RY6	0.211564012490842	3.62627954919808e-05	0.0050121237904156
Median_Identifyhemasub2_AreaShape_Zernike_9_9	GPR82	0.223143285795901	1.28970213011043e-05	0.0024537765515079
Median_Identifyhemasub2_AreaShape_Zernike_9_9	GPR34	0.310459437933781	9.87608716932434e-10	4.80323499480089e-06
Median_Identifyhemasub2_AreaShape_Zernike_9_9	RASGRP4	0.334842682312288	2.82050456200033e-11	8.84171851526931e-07
Median_Identifyhemasub2_AreaShape_Zernike_9_9	C3AR1	0.2666455797019	1.77690306730439e-07	0.000145102254292639
Median_Identifyhemasub2_AreaShape_Zernike_9_9	CYP4F22	0.204231491934102	6.78247185455244e-05	0.00797258051108538
Median_Identifyhemasub2_AreaShape_Zernike_9_9	CXCR6	0.246656047331892	1.43694255532343e-06	0.000508259644932036
Median_Identifyhemasub2_AreaShape_Zernike_9_9	TPSAB1	0.202926294564377	7.56476879462144e-05	0.0084364135921831
Median_Identifyhemasub2_AreaShape_Zernike_9_9	CLEC7A	0.276586999464501	5.1868691687597e-08	7.4264399639441e-05
Median_Identifyhemasub2_AreaShape_Zernike_9_9	CLEC12A	0.260671553276442	3.05839887701964e-07	0.000191929328237226
Median_Identifyhemasub2_AreaShape_Zernike_9_9	IL16	0.22516443567692	1.07062845455357e-05	0.00216394867063741
Median_Identifyhemasub2_AreaShape_Zernike_9_9	CTSW	0.204617362612356	6.79855067381728e-05	0.00797551009605224
Median_Identifyhemasub2_AreaShape_Zernike_9_9	RASGRP1	0.208125976575946	4.87693220601571e-05	0.00618083642578694
Median_Identifyhemasub2_AreaShape_Zernike_9_9	KLHL6	0.243590652359844	1.81090364280947e-06	0.000618058236266936
Median_Identifyhemasub2_AreaShape_Zernike_9_9	THEMIS	0.224862077471548	1.10098422559458e-05	0.00220242129817142
Median_Identifyhemasub2_AreaShape_Zernike_9_9	SLFN11	0.212567300034134	3.46237663495647e-05	0.00487776644348573
Median_Identifyhemasub2_AreaShape_Zernike_9_9	HPSE	0.251054499943111	9.20429562243882e-07	0.000385076058148225
Median_Identifyhemasub2_AreaShape_Zernike_9_9	CYSLTR1	0.239720386783574	2.66209632323482e-06	0.000803233575842285
Median_Identifyhemasub2_AreaShape_Zernike_9_9	C1QB	0.258424166571851	4.28484463170209e-07	0.000241615557869949
Median_Identifyhemasub2_AreaShape_Zernike_9_9	C1QA	0.219366253271134	1.90587706701504e-05	0.00322815257416514
Median_Identifyhemasub2_AreaShape_Zernike_9_9	CD7	0.203157583342815	7.67444711928637e-05	0.00850704810590296
Median_Identifyhemasub2_AreaShape_Zernike_9_9	PHOSPHO1	0.263980659419496	2.13485106673755e-07	0.00016161248597593
Median_Identifyhemasub2_AreaShape_Zernike_9_9	SLCO4C1	0.237183327980233	3.41501152894923e-06	0.000966336498678957
Median_Identifyhemasub2_AreaShape_Zernike_9_9	TLR10	0.20455652743149	6.59986989340598e-05	0.00780509841375806
Median_Identifyhemasub2_AreaShape_Zernike_9_9	TLR1	0.29157334688664	8.77145199883526e-09	2.62522811054371e-05
Median_Identifyhemasub2_AreaShape_Zernike_9_9	TLR6	0.218476502804018	1.96943338626795e-05	0.00328870017995336
Median_Identifyhemasub2_AreaShape_Zernike_9_9	CMKLR1	0.249452724997156	1.08354299044252e-06	0.000439150944501433
Median_Identifyhemasub2_AreaShape_Zernike_9_9	ADGRE1	0.327875654931454	7.57114779673264e-11	1.17831287390109e-06
Median_Identifyhemasub2_AreaShape_Zernike_9_9	GPR171	0.238053381037469	3.1364062316664e-06	0.000910681295982658
Median_Identifyhemasub2_AreaShape_Zernike_9_9	CHST2	0.288932301740812	1.41027649525966e-08	3.54006695984275e-05
Median_Identifyhemasub2_AreaShape_Zernike_9_9	TBC1D10C	0.225693708044146	1.07535194059856e-05	0.002167864938073
Median_Identifyhemasub2_AreaShape_Zernike_9_9	LRRC25	0.267439299123905	1.62963980504588e-07	0.000140902278966056
Median_Identifyhemasub2_AreaShape_Zernike_9_9	GAPT	0.218359592266488	1.99019928013382e-05	0.00330757871307838
Median_Identifyhemasub2_AreaShape_Zernike_9_9	KCNA3	0.296054375299026	5.05103214777076e-09	1.70891790265621e-05
Median_Identifyhemasub2_AreaShape_Zernike_9_9	SAMD9L	0.219501194675162	1.88307438609143e-05	0.00319941738925963
Median_Identifyhemasub2_AreaShape_Zernike_9_9	CD163	0.255655478438958	5.72603430019125e-07	0.000299045023559518
Median_Identifyhemasub2_AreaShape_Zernike_9_9	C18orf32	0.244170709552406	1.70834128977106e-06	0.00058821365400365
Median_Identifyhemasub2_AreaShape_Zernike_9_9	CD163L1	0.266950650466568	1.53965017258966e-07	0.000136147065716178
Median_Identifyhemasub2_AreaShape_Zernike_9_9	CEP295NL	0.20539449956745	6.15024383219859e-05	0.00739882216312069
Median_Identifyhemasub2_AreaShape_Zernike_9_9	CD28	0.22121894775611	1.53736800337214e-05	0.00272509860023705
Median_Identifyhemasub2_AreaShape_Zernike_9_9	MAF	0.210005916486517	4.31495893233663e-05	0.00559849924792175
Median_Identifyhemasub2_AreaShape_Zernike_9_9	CD300LB	0.262516174341851	2.50452874900876e-07	0.000177174917393515
Median_Identifyhemasub2_AreaShape_Zernike_9_9	HLA-DQB1	0.205715781089999	6.20260046360712e-05	0.00742556242578541
Median_Identifyhemasub2_AreaShape_Zernike_9_9	CIITA	0.230664011832973	6.78228297993263e-06	0.00156145009575869
Median_Identifyhemasub2_AreaShape_Zernike_9_9	CCR8	0.211441496758456	3.66507740725955e-05	0.00504669203110974
Median_Identifyhemasub2_AreaShape_Zernike_9_9	HCLS1	0.22897599271817	7.94052116083406e-06	0.00175042378088233
Median_Identifyhemasub2_AreaShape_Zernike_9_9	PRF1	0.226728182955968	9.77794136244482e-06	0.00203989352563004
Median_Identifyhemasub2_AreaShape_Zernike_9_9	CXCR2	0.314054783930389	4.99082197924271e-10	3.5305982103341e-06
Median_Identifyhemasub2_AreaShape_Zernike_9_9	FCRL6	0.251129864953349	8.39141595972258e-07	0.000366846305798748
Median_Identifyhemasub2_AreaShape_Zernike_9_9	CCL13	0.216632832119727	2.32215393266466e-05	0.00367277907366327
Median_Identifyhemasub2_AreaShape_Zernike_9_9	P2RY13	0.291325065422687	1.06045489920948e-08	2.94715565846018e-05
Median_Identifyhemasub2_AreaShape_Zernike_9_9	SLC9A9	0.205729014517414	5.97895358285236e-05	0.00724701327107849
Median_Identifyhemasub2_AreaShape_Zernike_9_9	TIGIT	0.204496302195927	6.8674402500975e-05	0.0079760706045013
Median_Identifyhemasub2_AreaShape_Zernike_9_9	P2RY8	0.211904096706343	3.52060810966584e-05	0.00491254029893034
Median_Identifyhemasub2_AreaShape_Zernike_9_9	CSF1R	0.262296051883036	2.84098095471005e-07	0.000183047087550511
Median_Identifyhemasub2_AreaShape_Zernike_9_9	TSKU	0.201395608146547	8.87337453276325e-05	0.00936893504262558
Median_Identifyhemasub2_AreaShape_Zernike_9_9	HCAR2	0.280120827573789	3.44345479058547e-08	6.03882293861834e-05
Median_Identifyhemasub2_AreaShape_Zernike_9_9	ADGRG3	0.312568814719403	6.07798644051717e-10	3.63818917580988e-06
Median_Identifyhemasub2_AreaShape_Zernike_9_9	TENT5C	0.217612242575947	2.22717067548713e-05	0.00357339202646818
Median_Identifyhemasub2_AreaShape_Zernike_9_9	CCR3	0.260057465829764	3.26763352672032e-07	0.000203419336412215
Median_Identifyhemasub2_AreaShape_Zernike_9_9	CCR4	0.257906943788085	4.11435966770122e-07	0.000237157786593954
Median_Identifyhemasub2_AreaShape_Zernike_9_9	SH2D1A	0.214856102985215	2.71809709682633e-05	0.00416361109619365
Median_Identifyhemasub2_AreaShape_Zernike_9_9	ADAP2	0.247190579133007	1.36181428722232e-06	0.000495191311095758
Median_Identifyhemasub2_AreaShape_Zernike_9_9	OLIG1	0.246724213963639	1.31933386195159e-06	0.000488408369717231
Median_Identifyhemasub2_AreaShape_Zernike_9_9	SOCS3	0.235981795426101	4.0959671361277e-06	0.00109640716858616
Median_Identifyhemasub2_AreaShape_Zernike_9_9	PDE4B	0.26890262082732	1.23933673597428e-07	0.000125446731920524
Median_Identifyhemasub2_AreaShape_Zernike_9_9	FMNL1	0.247936283991353	1.26327022441824e-06	0.000476809465848021
Median_Identifyhemasub2_AreaShape_Zernike_9_9	ANKFY1	0.204263056092843	7.00202958763358e-05	0.00807214717616733
Median_Identifyhemasub2_AreaShape_Zernike_9_9	IKZF1	0.268448060075094	1.45938497189551e-07	0.000134285562103494
Median_Identifyhemasub2_AreaShape_Zernike_9_9	EVI2B	0.257817044032313	4.56738600057184e-07	0.00025386836358607
Median_Identifyhemasub2_AreaShape_Zernike_9_9	C16orf54	0.253796919660765	6.35436399273108e-07	0.000315859197855458
Median_Identifyhemasub2_AreaShape_Zernike_9_9	CD300LF	0.252026638526945	7.64506750746658e-07	0.000345877077419198
Median_Identifyhemasub2_AreaShape_Zernike_9_9	FCAR	0.261986167149498	2.65292162191172e-07	0.000181141762795999
Median_Identifyhemasub2_AreaShape_Zernike_9_9	ARHGAP30	0.265335988167027	2.04832119789759e-07	0.000157814022114454
Median_Identifyhemasub2_AreaShape_Zernike_9_9	LILRB4	0.233297075890317	5.29125727684815e-06	0.00133250639564795
Median_Identifyhemasub2_AreaShape_Zernike_9_9	GPR141	0.26581127259113	1.74614652242969e-07	0.000144897096163886
Median_Identifyhemasub2_AreaShape_Zernike_9_9	LILRA5	0.286218715009527	1.67525423709827e-08	3.72461667754398e-05
Median_Identifyhemasub2_AreaShape_Zernike_9_9	FPR3	0.273851405165548	8.02091107230199e-08	9.60238793849618e-05
Median_Identifyhemasub2_AreaShape_Zernike_9_9	TRPV2	0.228117874615997	8.59932924844295e-06	0.00185879279110232
Median_Identifyhemasub2_AreaShape_Zernike_9_9	RAB42	0.219661622482649	1.85630199342106e-05	0.00316589978619773
Median_Identifyhemasub2_AreaShape_Zernike_9_9	PEAK3	0.254416700605881	5.95406843330064e-07	0.000306835621990545
Median_Identifyhemasub2_AreaShape_Zernike_9_9	SELL	0.25845444637925	3.88070349058405e-07	0.000227053250243074
Median_Identifyhemasub2_AreaShape_Zernike_9_9	DPYD	0.228503128911139	8.2973599148219e-06	0.00180354010930665
Median_Identifyhemasub2_AreaShape_Zernike_9_9	CALHM6	0.259763321641914	3.37266633453888e-07	0.000204537016647224
Median_Identifyhemasub2_AreaShape_Zernike_9_9	LRRK2	0.240128574478766	2.5568683805974e-06	0.000786423991717658
Median_Identifyhemasub2_AreaShape_Zernike_9_9	KIR2DL4	0.214362012446148	2.83908577504599e-05	0.00427323595108276
Median_Identifyhemasub2_AreaShape_Zernike_9_9	VSTM1	0.273518436609763	7.36831984647295e-08	9.10116154243077e-05
Median_Identifyhemasub2_AreaShape_Zernike_9_9	NUGGC	0.218801652804798	1.91275475702113e-05	0.00322869683671055
Median_Identifyhemasub2_AreaShape_Zernike_9_9	ZFP92	0.212839758620934	3.24470423107605e-05	0.00464990615921572
Median_Identifyhemasub2_AreaShape_Zernike_9_9	NCR1	0.231129178762522	6.11906844598741e-06	0.00145859152273552
Median_Identifyhemasub2_AreaShape_Zernike_9_9	HLA-DRB1	0.216699510752076	2.41406501831562e-05	0.00379500774677269
Median_Identifyhemasub2_AreaShape_Zernike_9_9	SIRPB2	0.262931322607466	2.39390497378858e-07	0.000172124176878552
Median_Identifyhemasub2_AreaShape_Zernike_9_9	GIMAP5	0.212095883237262	3.46230718914651e-05	0.00487776644348573
Median_Identifyhemasub2_AreaShape_Zernike_9_9	NACA	-0.209046990556377	4.68249260627198e-05	0.00597332532212558
Median_Identifyhemasub2_AreaShape_Zernike_9_9	TLR7	0.26515234004751	1.87747953074009e-07	0.000149079537922521
Median_Identifyhemasub2_AreaShape_Zernike_9_9	HLA-DQA1	0.246137444532939	1.5136184446229e-06	0.000532958067360977
Median_Identifyhemasub2_AreaShape_Zernike_9_9	C5AR1	0.238111730572306	3.33593721303436e-06	0.000951651828670631
Median_Identifyhemasub2_AreaShape_Zernike_9_9	SPN	0.268401638411651	1.46682851583184e-07	0.000134285562103494
Median_Identifyhemasub2_AreaShape_Zernike_9_9	MYO5A	0.206400045511435	5.85665025182308e-05	0.00716574050307964
Median_Identifyhemasub2_AreaShape_Zernike_9_9	GZMM	0.236567085935095	3.62647717331079e-06	0.00101146217820198
Median_Identifyhemasub2_AreaShape_Zernike_9_9	PIGN	0.216439185345318	2.47003815241316e-05	0.00385187352441247
Median_Identifyhemasub2_AreaShape_Zernike_9_9	MPEG1	0.279252376792148	3.81020814073537e-08	6.20890068007992e-05
Median_Identifyhemasub2_AreaShape_Zernike_9_9	PDCD1LG2	0.271408748748275	9.35629876000932e-08	0.000104009963472698
Median_Identifyhemasub2_AreaShape_Zernike_9_9	PSAP	0.228147001934236	8.57613770875454e-06	0.00185879279110232
Median_Identifyhemasub2_AreaShape_Zernike_9_9	CSF2RA	0.247743557159151	1.18908559605858e-06	0.000466635079447293
Median_Identifyhemasub2_AreaShape_Zernike_9_9	RD3	0.201880836420024	8.25188419870405e-05	0.00893085703485889
Median_Identifyhemasub2_AreaShape_Zernike_9_9	SH2D1B	0.267453883527193	1.45612863356728e-07	0.000134285562103494
Median_Identifyhemasub2_AreaShape_Zernike_9_9	RCSD1	0.21622574901728	2.40772472148586e-05	0.00379270256937538
Median_Identifyhemasub2_AreaShape_Zernike_9_9	GRIN3A	0.253054871461454	6.86765138394688e-07	0.000331793032881536
Median_Identifyhemasub2_AreaShape_Zernike_9_9	CD247	0.268113338725301	1.35326437264583e-07	0.000131898462543104
Median_Identifyhemasub2_AreaShape_Zernike_9_9	SUCNR1	0.223236420761818	1.27873375810214e-05	0.00244486354104365
Median_Identifyhemasub2_AreaShape_Zernike_9_9	CD3E	0.217772215269086	2.19586169465868e-05	0.00354508658986639
Median_Identifyhemasub2_AreaShape_Zernike_9_9	SFMBT2	0.236601447070284	3.61436406240686e-06	0.00101146217820198
Median_Identifyhemasub2_AreaShape_Zernike_9_9	CR1	0.253439805320569	6.59661188332507e-07	0.00032357252426723
Median_Identifyhemasub2_AreaShape_Zernike_9_9	LIPN	0.243122439031187	1.897962676334e-06	0.00063935871697665
Median_Identifyhemasub2_AreaShape_Zernike_9_9	MAFB	0.21554306519513	2.67227264102734e-05	0.00410149048982611
Median_Identifyhemasub2_AreaShape_Zernike_9_9	GGTA1	0.204717875689589	6.51095654071904e-05	0.00771166810003947
Median_Identifyhemasub2_AreaShape_Zernike_9_9	TMEM273	0.272386097232812	8.37831085710964e-08	9.87828238874006e-05
Median_Identifyhemasub2_AreaShape_Zernike_9_9	PFDN6	-0.201646376152008	8.69258362514613e-05	0.00927876663064982
Median_Identifyhemasub2_AreaShape_Zernike_9_9	HLA-DOA	0.25427079303675	6.61149781002488e-07	0.00032357252426723
Median_Identifyhemasub2_AreaShape_Zernike_9_9	HLA-DRA	0.255758106724315	5.6651529424565e-07	0.000297864554979861
Median_Identifyhemasub2_AreaShape_Zernike_9_9	AIF1	0.216628740471043	2.4291612520245e-05	0.00380337247459836
Median_Identifyhemasub2_AreaShape_Zernike_9_9	LST1	0.253532597565138	7.1358688787565e-07	0.000334508899198383
Median_Identifyhemasub2_AreaShape_Zernike_9_9	LILRB3	0.215096370463079	2.77885042848895e-05	0.00421518567140929
Median_Identifyhemasub2_AreaShape_Zernike_9_9	SAMD9	0.209536010922744	4.49151485226434e-05	0.00577705321890582
Median_Identifyhemasub2_AreaShape_Zernike_9_9	ITPRIPL2	0.212399033587384	3.37201186786333e-05	0.00480579625475554
Median_Identifyhemasub2_AreaShape_Zernike_9_9	CLEC6A	0.265585601451096	1.79009669118091e-07	0.000145102254292639
Median_Identifyhemasub2_AreaShape_Zernike_9_9	OLIG2	0.23047664033546	6.51001684077205e-06	0.00150768890024261
Median_Identifyhemasub2_AreaShape_Zernike_9_9	C19orf38	0.237809775731584	3.21214299211982e-06	0.000929204903623777
Median_Identifyhemasub2_AreaShape_Zernike_9_9	B3GNT10	0.215098418477643	2.77835272156373e-05	0.00421518567140929
Median_Identifyhemasub2_AreaShape_Zernike_9_9	HLA-DPB1	0.248806917738082	1.15686213542846e-06	0.000463458798174222
Median_Identifyhemasub2_AreaShape_Zernike_9_9	HLA-DPA1	0.273221071794288	8.60660288993231e-08	9.9959912012384e-05
Median_Identifyhemasub2_AreaShape_Zernike_9_9	NFAM1	0.247974086696336	1.16138667682705e-06	0.000463458798174222
Median_Identifyhemasub2_AreaShape_Zernike_9_9	APOBEC3G	0.204178188882592	6.81286768616186e-05	0.00797551009605224
Median_Identifyhemasub2_AreaShape_Zernike_9_9	LILRA4	0.246796927092696	1.30960740806699e-06	0.000488408369717231
Median_Identifyhemasub2_AreaShape_Zernike_9_9	LILRA2	0.262061016698719	2.63146359811174e-07	0.000181141762795999
Median_Identifyhemasub2_AreaShape_Zernike_9_9	PLEKHO2	0.212294458982819	3.5449643284243e-05	0.00492598114608331
Median_Identifyhemasub2_AreaShape_Zernike_9_9	HLA-DMB	0.251330199757094	8.21885554533547e-07	0.000363389452496286
Median_Identifyhemasub2_AreaShape_Zernike_9_9	LILRA6	0.26765869469322	1.42340095385976e-07	0.000134285562103494
Median_Identifyhemasub2_AreaShape_Zernike_9_9	HBB	0.26590510865855	1.92579035542703e-07	0.000150956431707369
Median_Identifyhemasub2_AreaShape_Zernike_9_9	NAIP	0.269764476736183	1.1254962938576e-07	0.00011997482137373
Median_Identifyhemasub2_AreaShape_Zernike_9_9	LINC02218	0.235267373159516	4.11420393270225e-06	0.00109640716858616
Median_Identifyhemasub2_AreaShape_Zernike_9_9	SIGLEC14	0.273672772702172	7.24010637569878e-08	9.08703415695768e-05
Median_Identifyhemasub2_AreaShape_Zernike_9_9	HCAR3	0.283511629337706	2.31165814789999e-08	4.49709976092464e-05
Median_Identifyhemasub2_AreaShape_Zernike_9_9	RAB44	0.218595145307793	1.94857005859364e-05	0.00327494444232231
Median_Identifyhemasub2_AreaShape_Zernike_9_9	TIFAB	0.251562904012293	8.02268581748524e-07	0.000358789264122662
Median_Identifyhemasub2_AreaShape_Zernike_9_9	AC136428.1	0.217391373193494	2.17033797889607e-05	0.00353320125869825
Median_Identifyhemasub2_AreaShape_Zernike_9_9	MRC1	0.253787689156901	6.95030473294071e-07	0.000331793032881536
Median_Identifyhemasub2_AreaShape_Zernike_9_9	MMP12	0.228064853794516	8.64169854562462e-06	0.00186080842685711
Median_Identifyhemasub2_AreaShape_Zernike_9_9	RASSF5	0.257964189095939	4.0893103253726e-07	0.000237157786593954
Median_Identifyhemasub2_AreaShape_Zernike_9_9	CCL5	0.202922186990681	7.5673597812067e-05	0.0084364135921831
Median_Identifyhemasub2_AreaShape_Zernike_9_9	MILR1	0.267204702878866	1.49692438497727e-07	0.000134458885970478
Median_Identifyhemasub2_AreaShape_Zernike_9_9	CCL4	0.268694974894469	1.26837940488854e-07	0.000126538733039496
Median_Identifyhemasub2_AreaShape_Zernike_9_9	CCL3L3	0.219381998219175	1.81541690152596e-05	0.00313233883834022
Median_Identifyhemasub2_AreaShape_Zernike_9_9	PIK3R6	0.221666426404192	1.47603923918215e-05	0.00267469541500946
Median_Identifyhemasub2_AreaShape_Zernike_9_9	CCL3	0.27849841358481	4.15896955189879e-08	6.34577205197169e-05
Median_Identifyhemasub2_AreaShape_Zernike_9_9	ADORA3	0.220104738907945	1.70075953267743e-05	0.00297407424258038
Median_Identifyhemasub2_AreaShape_Zernike_9_9	PRR33	0.200484082816406	9.26187287857561e-05	0.0096353195176369
Median_Identifyhemasub2_Texture_AngularSecondMoment_ImageAfterMath_3_02_256	XK	0.206154056206622	5.97886509659542e-05	0.00724701327107849
Median_Identifyhemasub2_Texture_AngularSecondMoment_ImageAfterMath_3_02_256	MRPS24	0.216655450938017	2.31748489136125e-05	0.00367277907366327
Median_Identifyhemasub2_Texture_AngularSecondMoment_ImageAfterMath_3_02_256	UBE2A	0.214034588690409	3.0485812231843e-05	0.00451004556013897
Median_Identifyhemasub2_Texture_AngularSecondMoment_ImageAfterMath_3_02_256	SNAP23	0.203553430626547	7.178836772791e-05	0.00819103170544728
Median_Identifyhemasub2_Texture_AngularSecondMoment_ImageAfterMath_3_02_256	PIGH	0.203071794288315	7.72909786873983e-05	0.00853116992558665
Median_Identifyhemasub2_Texture_AngularSecondMoment_ImageAfterMath_3_02_256	VTI1B	0.202266025842874	7.99215785224612e-05	0.00878414908799978
Median_Identifyhemasub2_Texture_AngularSecondMoment_ImageAfterMath_3_02_256	GDPD3	0.211141426783479	3.91502028906576e-05	0.00521531967608727
Median_Identifyhemasub2_Texture_AngularSecondMoment_ImageAfterMath_3_02_256	KLHDC4	-0.211242007054272	3.88133887702383e-05	0.00520934917164215
Median_Identifyhemasub2_Texture_AngularSecondMoment_ImageAfterMath_3_02_256	CHD4	-0.219393345055942	1.81356144882537e-05	0.00313233883834022
Median_Identifyhemasub2_Texture_AngularSecondMoment_ImageAfterMath_3_02_256	CD48	0.211065195130277	3.94073207933985e-05	0.00523296941102235
Median_Identifyhemasub2_Texture_AngularSecondMoment_ImageAfterMath_3_02_256	RAP1B	0.231793277494213	5.74422611378345e-06	0.0014056374190886
Median_Identifyhemasub2_Texture_AngularSecondMoment_ImageAfterMath_3_02_256	SAFB2	-0.211270122384238	3.72000663702061e-05	0.00506963286280904
Median_Identifyhemasub2_Texture_AngularSecondMoment_ImageAfterMath_3_02_256	YIPF2	0.204359995448857	6.94579361754215e-05	0.00803111257269926
Median_Identifyhemasub2_Texture_AngularSecondMoment_ImageAfterMath_3_02_256	MTHFS	0.21834117030982	1.99349030589308e-05	0.00330757871307838
Median_Identifyhemasub2_Texture_AngularSecondMoment_ImageAfterMath_3_02_256	RPS24	-0.204062123108431	7.11996411777376e-05	0.00817178654555579
Median_Identifyhemasub2_Texture_AngularSecondMoment_ImageAfterMath_3_02_256	CEP131	-0.203373432891878	7.28766393075178e-05	0.00827446632370387
Median_Identifyhemasub2_Texture_AngularSecondMoment_ImageAfterMath_3_02_256	CCAR2	-0.206644441916031	5.73756519208972e-05	0.00704946400904054
Median_Identifyhemasub2_Texture_AngularSecondMoment_ImageAfterMath_3_02_256	IFNAR2	0.236336423617891	3.7088002542257e-06	0.0010252401517998
Median_Identifyhemasub2_Texture_AngularSecondMoment_ImageAfterMath_3_02_256	IFNGR2	0.239133234725225	3.02119877052835e-06	0.000886221331553511
Median_Identifyhemasub2_Texture_AngularSecondMoment_ImageAfterMath_3_02_256	SLC66A3	0.224608260325407	1.1876444738727e-05	0.00232790283070222
Median_Identifyhemasub2_Texture_AngularSecondMoment_ImageAfterMath_3_02_256	FOLR2	0.209010126294231	4.69719612830778e-05	0.00598227518691323
Median_Identifyhemasub2_Texture_AngularSecondMoment_ImageAfterMath_3_02_256	KLHDC2	0.213137684215365	3.16123653981231e-05	0.00458945489891855
Median_Identifyhemasub2_Texture_AngularSecondMoment_ImageAfterMath_3_02_256	CHTF8	0.225700510860387	1.01875495526199e-05	0.00210279670022989
Median_Identifyhemasub2_Texture_AngularSecondMoment_ImageAfterMath_3_02_256	GPR34	0.221887586756173	1.52018670551765e-05	0.00271318460267343
Median_Identifyhemasub2_Texture_AngularSecondMoment_ImageAfterMath_3_02_256	GNG12	0.20552963932188	6.29999483822304e-05	0.00751815605813295
Median_Identifyhemasub2_Texture_AngularSecondMoment_ImageAfterMath_3_02_256	TMEM9B	0.213977244282626	3.06383293229617e-05	0.00451523945295822
Median_Identifyhemasub2_Texture_AngularSecondMoment_ImageAfterMath_3_02_256	PXMP2	0.213913300716805	3.0809250296547e-05	0.0045228480200704
Median_Identifyhemasub2_Texture_AngularSecondMoment_ImageAfterMath_3_02_256	TMEM139	0.214385936966663	2.95669318250579e-05	0.00439080222690592
Median_Identifyhemasub2_Texture_AngularSecondMoment_ImageAfterMath_3_02_256	BBS12	0.207005143589163	5.36594488868922e-05	0.00663841601682418
Median_Identifyhemasub2_Texture_AngularSecondMoment_ImageAfterMath_3_02_256	WASH6P	-0.234512585875105	4.42554482312702e-06	0.00115952254530792
Median_Identifyhemasub2_Texture_AngularSecondMoment_ImageAfterMath_3_02_256	S100A13	0.21912471379706	1.8579750799349e-05	0.00316589978619773
Median_Identifyhemasub2_Texture_AngularSecondMoment_ImageAfterMath_3_02_256	FAM118B	0.224078279667767	1.24644374968722e-05	0.00239489547717682
Median_Identifyhemasub2_Texture_AngularSecondMoment_ImageAfterMath_3_02_256	TAX1BP3	0.215063957099432	2.66867290081486e-05	0.00410149048982611
Median_Identifyhemasub2_Texture_AngularSecondMoment_ImageAfterMath_3_02_256	B3GNT10	0.218933211969507	1.98083697840757e-05	0.00330065974971656
Median_Identifyhemasub2_Texture_AngularSecondMoment_ImageAfterMath_3_02_256	GNG10	0.201402593937345	8.58541465475623e-05	0.0092022400382164
Median_Identifyhemasub2_Texture_AngularSecondMoment_ImageAfterMath_3_02_256	IL10RB	0.210997556888607	3.80897622353706e-05	0.00515477032714365
Median_Identifyhemasub2_Texture_AngularSecondMoment_ImageAfterMath_3_02_256	CTAGE8	-0.204301496122205	6.74274638454074e-05	0.00793787522934073
Median_Identifyhemasub2_Texture_AngularSecondMoment_ImageAfterMath_3_02_256	PPIAL4A	-0.202732790865054	7.68773940936538e-05	0.00850966045347335
Median_Identifyhemasub2_Texture_AngularSecondMoment_ImageAfterMath_3_02_256	TMEM238L	0.200636445346224	9.14629824432102e-05	0.0095791163415893
